# Supplementary material for: Deciphering the evolution of Deception Island’s magmatic system
Source: Sci Rep. 2019 Jan 23;9:373. doi: 10.1038/s41598-018-36188-4 (PMC6344569; doi:10.1038/s41598-018-36188-4)
Supplement: Supplementary file 1 — Supplementary Material 1 [file 41598_2018_36188_MOESM1_ESM.xlsx]

## Sheet: S1_1_List of collected samples 
Table S1-1: List of samples collected during the RECALDEC and PEVOLDEC projects
				UTM WGS84 20S
Sample	phase	type of sample	project	x	y	Thin section	Bulk rock analysis	EMP		EMP = mineral and glass chemistry analysed by electron microprobe
DI-1SUP	post-caldera	lapilli	RECALDEC	618166	3.01458e+06	YES		YES		PDC = Pyroclastic density current (incl. Surges and ignimbrites)
DI-1INF	post-caldera	lapilli	RECALDEC	618162	3.01458e+06		YES				Project Reference	Spanish Antarctic campaign
DI-2	post-caldera	lapilli	RECALDEC	618843	3.01411e+06	YES	YES			RECALDEC Project	CTM2009-05919-E	2010-2011
DI-3	post-caldera	lapilli	RECALDEC	619035	3013974	YES	YES			PEVOLDEC Project	CTM2011-13578-E	2012-2013
DI-4SUP	post-caldera	lapilli	RECALDEC	619380	3013650	YES	YES	YES
DI-4INF	post-caldera	lapilli	RECALDEC	619380	3013650	YES	YES
DI-5INF	post-caldera	lapilli	RECALDEC	619119	3013967	YES	YES
DI-6B	post-caldera	PDC	RECALDEC	616510	3014678	YES		YES
DI-6A	?	PDC	RECALDEC	616510	3014678	YES		YES
DI-7	dyke (post-caldera)	dyke	RECALDEC	616577	3014630	YES	YES
DI-9	dyke (post-caldera)	dyke	RECALDEC	616603	3.01446e+06	YES	YES
DI-10	post-caldera	lapilli	RECALDEC	616235	3015055	YES	YES	YES
DI-11	pipe breccia	pipe breccia	RECALDEC	615930	3016117	YES	YES	YES
DI-12	pre-caldera	lapilli	RECALDEC	615927	3016139	YES	YES	YES
DI-13D	dyke (pre-caldera)	dyke	RECALDEC	615927	3016139	YES	YES
DI-13E	dyke (pre-caldera)	dyke	RECALDEC	615927	3016139	YES	YES
DI-15A	pre-caldera	scoria	RECALDEC	615927	3016139	YES
DI-16A	pre-caldera	scoria	RECALDEC	615927	3016139	YES	YES
DI-16B	pre-caldera	PDC	RECALDEC	615927	3016139	YES	YES	YES
DI-17	pre-caldera	lapilli	RECALDEC	615927	3016139	YES		YES
DI-18	pre-caldera	PDC	RECALDEC	615927	3016139	YES	YES	YES
DI-19	post-caldera	scoria	RECALDEC	615927	3016139	YES	YES
DI-20	dyke (post-caldera)	dyke	RECALDEC	615626	3016371	YES	YES
DI-22	dyke(pre-caldera)	dyke	RECALDEC	615639	3016390	YES	YES
DI-23	dyke(pre-caldera)	dyke	RECALDEC	615637	3016434	YES	YES
DI-24	post-caldera	lava	RECALDEC	620276	3.01322e+06	YES	YES
DI-25	post-caldera	lapilli	RECALDEC	621430	3012506	YES	YES
DI-26	post-caldera	lapilli	RECALDEC	621609	3012507	YES	YES	YES
DI-28	syn-caldera	PDC	RECALDEC	616482	3014208	YES		YES
DI-29	syn-caldera	PDC	RECALDEC	616482	3014208	YES	YES	YES
DI-30	syn-caldera	PDC	RECALDEC	616482	3014208	YES		YES
DI-31	syn-caldera	scoria	RECALDEC	616412	3014189	YES	YES	YES
DI-33	post-caldera	scoria	RECALDEC	616381	3.01414e+06	YES	YES	YES
DI-34	post-caldera	scoria	RECALDEC	616380	3.01414e+06	YES	YES	YES
DI-35	syn-caldera	scoria	RECALDEC	616365	3.01413e+06	YES	YES	YES
DI-36	syn-caldera	scoria	RECALDEC	616367	3.01413e+06	YES	YES	YES
DI-37	post-caldera	PDC	RECALDEC	616381	3.01414e+06	YES	YES	YES
DI-39OBS	post-caldera	obsidian	RECALDEC	617160	3019177	YES	YES	YES
DI-39POMEZ	post-caldera	pumice	RECALDEC	617160	3019177	YES	YES	YES
DI-41	post-caldera	pumice	RECALDEC	617044	3019357	YES	YES	YES
DI-43	post-caldera	lava	RECALDEC	617328	3019314	YES	YES
DI-44	post-caldera	lapilli	RECALDEC	620336	3.02132e+06	YES	YES
DI-45	post-caldera	bomb	RECALDEC	620532	3021309	YES	YES
DI-46	post-caldera	lapilli	RECALDEC	620172	3020698	YES	YES
DI-47	post-caldera	lapilli	RECALDEC	619922	3013101	YES	YES
DI-48	pre-caldera	scoria	RECALDEC	624081	3013413	YES	YES	YES
DI-49	dyke	dyke	RECALDEC	624081	3013413	YES	YES
DI-50	pre-caldera	scoria	RECALDEC	624081	3013413	YES	YES	YES
DI-52	?	scoria	RECALDEC	624494	3014224	YES	YES	YES
DI-53	?	PDC	RECALDEC	624494	3014224	YES	YES	YES
DI-54	post-caldera	lapilli	RECALDEC	618217	3.01428e+06	YES	YES
DI-55	post-caldera	lapilli	RECALDEC	617784	3.02051e+06	YES	YES
DI-56	post-caldera	pyroclastic material	RECALDEC	617610	3020991	YES	YES
DI-57	post-caldera	lapilli	RECALDEC	617438	3020837	YES	YES
DI-60	post-caldera	PDC	RECALDEC	622102	3.01895e+06	YES		YES
DI-61	post-caldera	lapilli	RECALDEC	621822	3.01886e+06		YES
DI-62	post-caldera	PDC	RECALDEC	615974	3.01529e+06	YES
DI-63	post-caldera	lapilli	RECALDEC	623146	3.01474e+06	YES	YES
DI-64	post-caldera	lapilli	RECALDEC	622943	3.01442e+06	YES	YES
DI-66	pre-caldera	lava	RECALDEC	615562	3.01899e+06	YES	YES
DI-67	crystal mush/plutonic	crystal mush/plutonic	RECALDEC	614727	3.01925e+06	YES	YES	YES
DI-68	syn-caldera	PDC	RECALDEC	614676	3.01925e+06	YES		YES
DI-69	crystal mush/plutonic	crystal mush/plutonic	RECALDEC	614733	3.01925e+06	YES	YES	YES
DI-70	crystal mush/plutonic	crystal mush/plutonic	RECALDEC	616904	3.01891e+06	YES	YES	YES
DEI-2013-3-A1	post-caldera	pyroclastic material	PEVOLDEC	620275	3021466	YES	YES	YES
DEI-2013-3-A11	post-caldera	pyroclastic material	PEVOLDEC	620275	3021466	YES	YES
DEI-2013-3-B7	post-caldera	pyroclastic material	PEVOLDEC	620275	3021466	YES	YES
DEI-2013-4-E1	post-caldera	pyroclastic material	PEVOLDEC	618766	3021381	YES	YES	YES
DEI-2013-4-F5	post-caldera	pyroclastic material	PEVOLDEC	618766	3021381	YES	YES	YES
DEI-2013-1-C2	post-caldera	pyroclastic material	PEVOLDEC	622596	3013962	YES	YES	YES
DEI-2013-1-D5	post-caldera	pyroclastic material	PEVOLDEC	622596	3013962	YES	YES	YES

## Sheet: S1_2_Bulk rock analyses
Table S1-2: Chemical analyses of the juvenile fragments collected during the RECALDEC and PEVOLDEC projects
	UTM WGS84 20S					wt % estimated with X-ray Fluorescence														ppm estimated with * inductively coupled plasma mass spectrometry (ICP-MS) or ^X-Ray fluorescence
Sample	x	y	phase	Project	Data first published in:	SiO2	TiO2	Al2O3	FeOt	MnO	MgO	CaO	Na2O	K2O	P2O5	Sum	LOI (%)			Ba*	Cr^	Cs*	Cu^	Ga^	Hf*	Nb^	Ni^	Pb *	Rb *	Ta *	Th *	Sc *	Sr *	U *	V^	Y^	Zn^	Zr^	La *	Ce *	Pr *	Nd *	Sm *	Eu *	Gd *	Tb *	Dy *	Ho *	Er *
DI-1INF	618162	3.01458e+06	post-caldera	RECALDEC	This study	55.677	2.03291	15.8632	9.13425	0.176668	3.34676	6.73646	5.10652	0.825037	0.350745	99.2496	0.150045			130.715	2.0937	0.67717	48.0554	20.3388	5.91201	8.7736	7.5772	4.96275	11.3614	0.578662	1.92971	24.883	351.748	0.55035	252.042	41.3755	93.0201	251.842	14.999	37.0829	5.26828	23.6706	6.23632	2.10187	7.16311	1.2387	7.84035	1.62414	4.46598
DI-2	618843	3.01411e+06	post-caldera	RECALDEC	This study	55.9111	2.08782	15.9095	9.36557	0.179291	3.34335	6.74135	5.12758	0.829175	0.357295	99.852	0.145364			128.647	1.4955	0.674429	47.6566	20.5382	5.81268	8.3748	7.3778	4.8513	11.083	0.575142	1.87347	24.9071	348.033	0.538067	259.22	41.874	94.9144	255.731	14.9758	37.2468	5.3172	23.8366	6.38733	2.08054	7.23472	1.24305	7.79452	1.6382	4.47114
DI-3	619035	3013974	post-caldera	RECALDEC	This study	55.315	2.03926	15.7497	9.36698	0.175033	3.36072	6.72396	4.94175	0.834938	0.337185	98.8445	0.887936			129.913	2.2931	0.657658	58.823	20.1394	5.77881	8.3748	7.976	4.88502	11.0028	0.571139	1.86771	25.4293	350.533	0.542387	266.897	41.0764	92.8207	251.743	14.8652	36.6048	5.18961	22.9535	6.12862	2.04056	6.96523	1.20759	7.63041	1.5888	4.27445
DI-4SUP	619380	3013650	post-caldera	RECALDEC	This study	55.7395	2.03376	15.9703	9.40253	0.17618	3.45279	6.89728	5.01667	0.810272	0.349429	99.8488	-0.940094			126.142	3.4895	0.679861	52.7413	21.4355	5.67214	8.3748	7.7766	4.71338	10.9184	0.557245	1.83787	25.5213	353.455	0.535715	262.111	40.9767	93.4189	249.051	14.6663	36.3426	5.15737	23.0518	6.25476	2.08193	7.06184	1.21848	7.69147	1.60722	4.36564
DI-4INF	619380	3013650	post-caldera	RECALDEC	This study	56.5632	1.99047	16.1152	9.25189	0.176967	3.31527	6.75805	5.15975	0.860939	0.353327	100.545	-0.191032			133.81	1.1964	0.726512	52.841	20.7376	5.93501	9.3718	8.8733	5.07464	11.5201	0.585527	1.97173	24.5694	347.155	0.567546	253.836	42.5719	91.6243	262.111	15.2776	37.4923	5.32025	23.8156	6.36201	2.08478	7.16854	1.2296	7.82622	1.62666	4.39596
DI-5INF	619119	3013967	post-caldera	RECALDEC	This study	55.8445	2.03936	15.939	9.15066	0.177496	3.49265	6.89001	5.01717	0.811528	0.346497	99.7089	-0.681363			128.417	11.7646	0.65711	48.6536	20.3388	5.78988	9.0727	8.973	4.82236	10.9954	0.557138	1.87075	25.6948	352.385	0.550096	251.743	41.4752	93.3192	250.048	14.8267	36.5395	5.17902	23.6637	6.31842	2.11462	7.20201	1.23735	7.82324	1.63476	4.42702
DI-6A	616510	3014678	?	RECALDEC	Martí et al. 2013	52.2392	1.74178	16.4536	8.78303	0.161386	4.94472	9.10871	4.18443	0.49863	0.267714	98.3832	0.325733			88.1375	60.137	0.389322	52.2844	17.4944	3.82448	6.461	22.9614	3.26077	6.11964	0.432598	1.12249	31.91	391.316	0.333291	248.401	30.2176	75.4446	165.004	10.2601	25.4388	3.67077	16.6404	4.72579	1.70812	5.34832	0.9392	5.81293	1.19478	3.22272
DI-7	616577	3014630	dyke (post-caldera)	RECALDEC	This study	52.3027	2.5829	15.2417	10.8337	0.192478	3.97235	7.85787	4.7569	0.584134	0.413325	98.738	-0.364668			92.9189	2.5844	0.405721	46.3204	21.371	4.76815	7.8526	10.3376	3.30248	6.89881	0.510793	1.24618	31.8085	371.803	0.385444	335.376	39.8594	94.0324	205.46	12.5392	32.0249	4.71248	22.2037	6.27446	2.23437	7.19535	1.24845	7.75035	1.57965	4.23833
DI-9	616603	3.01446e+06	dyke (post-caldera)	RECALDEC	This study	51.8361	2.39978	15.2922	10.9	0.191236	4.23661	8.24156	4.63618	0.533887	0.332334	98.5998	-0.688538			82.6272	11.2322	0.389771	40.754	21.0728	4.56061	6.7592	10.8346	2.91693	6.34103	0.454058	1.09897	33.1937	358.352	0.347339	334.779	37.9708	94.0324	191.146	11.0431	28.5443	4.24759	20.0637	5.77956	2.06555	6.6604	1.16474	7.34345	1.50016	4.02514
DI-10	616235	3015055	post-caldera	RECALDEC	This study	54.4058	1.91035	16.1352	8.93113	0.175501	3.54263	7.1388	4.94871	0.796731	0.332294	98.3171	0.110631			117.548	5.467	0.551785	31.2116	19.6812	5.61985	9.0454	6.1628	4.63444	9.94922	0.582978	1.83913	26.0561	385.745	0.526938	253.47	40.0582	93.3366	240.647	14.9862	36.9578	5.25497	23.3499	6.286	2.09554	6.9178	1.20703	7.5517	1.5599	4.27816
DI-11	615930	3016117	pipe breccia	RECALDEC	This study	51.6242	1.37627	18.4203	7.08296	0.134359	5.38839	10.3135	3.45917	0.450491	0.222825	98.4724	0.80024			93.5975	129.021	0.244702	55.167	17.395	2.97835	6.461	52.4832	2.74587	4.49262	0.360389	0.865817	30.029	460.628	0.259087	240.548	23.856	63.3178	128.127	9.39207	22.3449	3.1726	14.1497	3.81254	1.4149	4.21879	0.729359	4.61499	0.930466	2.55772
DI-12	615927	3016139	pre-caldera	RECALDEC	This study	51.1242	1.36867	18.1028	7.13142	0.132272	5.347	10.1915	3.40343	0.4025	0.219942	97.4237	0.945104			90.7562	129.717	0.217263	53.8748	16.9974	3.01637	5.467	51.7874	2.84621	4.11566	0.362154	0.876557	30.2649	464.301	0.259752	231.105	24.1542	63.2184	127.729	9.44182	22.5216	3.17563	14.3908	3.85179	1.42015	4.33019	0.743888	4.63958	0.93513	2.55103
DI-13D	615927	3016139	dyke (pre-caldera)	RECALDEC	This study	53.6281	2.07777	15.926	10.1074	0.181504	3.95498	7.86914	4.75582	0.539831	0.285646	99.3262	-0.213285			98.1421	3.1808	0.316055	40.257	19.4824	4.5073	6.2622	8.449	3.15812	6.67508	0.376986	1.2231	29.3115	350.306	0.359649	289.85	35.784	93.3366	190.152	10.735	27.4029	4.07156	18.8812	5.42991	1.92292	6.2518	1.08274	6.86406	1.4244	3.8794
DI-13E	615927	3016139	dyke (pre-caldera)	RECALDEC	This study	52.6548	1.91678	15.9464	9.56681	0.176346	4.24553	8.3998	4.54563	0.448234	0.263311	98.1637	0.320995			92.021	16.5004	0.261389	41.5492	20.2776	4.19954	5.0694	12.7232	3.00407	4.80095	0.358691	1.10523	30.0963	356.784	0.310541	309.134	33.9948	88.1678	176.336	10.0904	25.7398	3.81471	17.9505	5.09002	1.85961	5.93422	1.03742	6.45844	1.31921	3.60773
DI-16A	615927	3016139	pre-caldera	RECALDEC	This study	49.5354	2.26822	15.9963	10.4004	0.181137	4.81428	9.22346	3.8311	0.376865	0.324541	96.9517	3.29033			92.657	43.0402	0.0456209	47.5132	21.0728	4.69376	7.455	22.862	3.58738	2.29062	0.453226	1.16892	35.472	404.866	0.289145	318.577	38.1696	94.5294	203.372	12.9187	32.2684	4.66963	21.2654	5.88174	2.02292	6.61844	1.14108	7.14099	1.47125	3.95799
DI-16B	615927	3016139	pre-caldera	RECALDEC	This study	49.1684	2.25389	15.3909	9.99624	0.176425	4.23656	8.89706	3.86632	0.442767	0.356757	94.7853	4.60138			105.573	25.844	0.0315433	39.4618	18.9854	4.91798	7.952	14.413	3.84345	2.80629	0.478324	1.2682	32.0258	410.882	0.313473	312.514	38.269	92.442	213.412	13.6509	34.347	4.93254	22.4735	6.09787	2.09771	6.8186	1.17704	7.37286	1.50642	4.04567
DI-18	615927	3016139	pre-caldera	RECALDEC	This study	48.673	1.46038	17.387	7.5292	0.138156	5.05592	10.2352	3.71484	0.319084	0.228083	94.7408	4.86224			85.6553	143.434	0.0376691	57.652	16.401	3.07237	4.2742	36.778	2.46073	1.68919	0.29158	0.680362	33.0771	525.907	0.167497	263.808	26.2416	65.9022	128.524	8.61702	21.4691	3.13392	14.3738	4.06465	1.49595	4.63565	0.805537	5.06223	1.03458	2.82866
DI-19	615927	3016139	post-caldera	RECALDEC	This study	52.685	1.7377	16.4408	8.61829	0.161535	4.68708	8.93252	4.35802	0.531542	0.271461	98.4239	-0.449714			93.1127	30.9134	0.414279	58.0496	18.6872	4.0053	6.8586	18.7866	3.42182	6.34547	0.407173	1.1801	31.1903	399.564	0.348587	251.383	32.305	75.6434	172.061	10.7188	26.5505	3.80768	17.2785	4.84773	1.75787	5.53025	0.957395	5.97133	1.22339	3.31082
DI-20	615626	3016371	dyke (post-caldera)	RECALDEC	This study	57.6629	1.84228	15.6685	8.10294	0.189486	2.65263	5.56834	5.20558	1.0609	0.470927	98.4245	1.70034			187.976	63.8148	0.557665	11.8286	20.6752	6.62964	10.6358	1.491	5.92869	15.5869	0.623807	2.25313	21.1401	338.478	0.611376	365.394	50.8928	102.283	287.465	19.1727	47.1132	6.7261	30.0586	7.97843	2.60107	8.93315	1.51771	9.47091	1.95819	5.39701
DI-22	615639	3016390	dyke (pre-caldera)	RECALDEC	This study	52.3698	2.04966	15.7584	9.96241	0.181355	3.90027	7.82885	4.54847	0.521761	0.277306	97.3983	0.646884			99.4354	3.1808	0.330108	38.5672	18.9854	4.39169	6.0634	6.3616	2.97148	7.06538	0.364237	1.18006	29.0222	350.222	0.305586	284.98	34.5912	88.2672	186.872	10.6566	27.0824	4.0042	18.6619	5.29449	1.94274	6.19504	1.07537	6.78355	1.3939	3.75927
DI-23	615637	3016434	dyke (pre-caldera)	RECALDEC	This study	51.2869	2.24296	15.7867	10.206	0.17725	4.49406	8.92563	3.82038	0.477965	0.292067	97.7099	1.29962			104.731	43.1396	0.258335	60.2364	19.6812	4.13333	6.6598	21.371	3.65622	6.52776	0.40133	1.3362	33.7294	396.783	0.395972	552.763	33.9948	89.5594	176.733	11.8765	29.1923	4.19056	19.272	5.3214	1.88008	6.08917	1.02966	6.59138	1.34412	3.66191
DI-24	620276	3.01322e+06	post-caldera	RECALDEC	This study	67.3986	0.586192	14.5581	4.38432	0.143275	0.539792	1.74185	6.74783	1.82578	0.131317	98.057	-0.183057			258.245	1.6898	1.14455	4.6718	21.2716	12.0206	14.3136	1.5904	9.65385	28.2456	0.977999	4.64133	9.34794	131.72	1.28489	5.964	63.616	98.7042	513.202	26.557	62.6822	8.40288	35.3129	8.92385	2.22783	9.42331	1.73773	11.1297	2.38351	6.78616
DI-25	621430	3012506	post-caldera	RECALDEC	This study	56.6215	1.9621	16.0361	8.94852	0.174226	3.32738	6.73601	5.17366	0.86755	0.3325	100.18	-0.870784			134.926	3.3898	0.731543	54.1371	20.4385	5.94558	9.2721	8.8733	5.11882	11.9116	0.586258	1.97983	24.1631	345.962	0.562361	252.839	41.2758	93.2195	262.61	15.2543	37.4671	5.27241	23.9563	6.41707	2.08354	7.06518	1.2323	7.6792	1.61166	4.43642
DI-26	621609	3012507	post-caldera	RECALDEC	This study	55.5661	1.99332	15.8867	9.36025	0.174824	3.13636	6.91494	5.09799	0.814958	0.642048	99.5875	-0.34075			127.75	5.8823	0.603247	46.0614	20.5382	5.76342	8.7736	6.2811	4.8034	10.0932	0.564431	1.85272	25.7142	369.192	0.551351	241.473	43.0704	95.5126	250.347	15.6195	38.2189	5.47759	24.557	6.5752	2.15856	7.39441	1.29312	8.10816	1.68026	4.59082
DI-29	616482	3014208	syn-caldera	RECALDEC	Martí et al. 2013	52.7032	1.91437	16.1447	9.19301	0.174805	4.21429	8.36356	4.54527	0.58308	0.290467	98.1267	0.855223			88.9231	16.3016	0.306208	43.4378	20.7746	4.70669	6.8586	14.413	3.60361	5.89546	0.423203	1.28112	29.4082	359.693	0.36356	251.383	38.4678	85.2852	203.372	11.3237	28.7746	4.2136	19.4938	5.56746	1.93313	6.33911	1.11828	7.06445	1.45825	3.90819
DI-31	616412	3014189	syn-caldera	RECALDEC	Martí et al. 2013	55.6367	1.4477	16.1729	7.42081	0.156943	3.88754	6.91203	5.13666	0.865366	0.253818	97.8905	1.66768			112.148	22.4644	0.586893	51.9862	20.4764	5.91482	8.946	13.7172	4.83106	12.6523	0.522652	1.92171	24.7283	342.971	0.56774	178.125	38.8654	82.005	256.949	13.8769	34.749	4.88775	21.7008	5.89797	1.85602	6.44681	1.14561	7.18394	1.49363	4.15812
DI-33	616381	3.01414e+06	post-caldera	RECALDEC	Martí et al. 2013	49.9642	1.62234	18.9236	8.4168	0.147848	6.37965	10.6977	3.72778	0.441883	0.274563	100.596	0.13			57.7204	124.747	0.132315	41.1516	16.898	3.27007	8.0514	42.9408	1.90992	3.08115	0.488704	0.749511	28.9494	449.115	0.258044	214.605	26.2416	66.3992	153.275	9.46046	23.5009	3.33468	15.2105	4.1442	1.5265	4.54474	0.802714	4.91923	1.02891	2.73691
DI-34	616380	3.01414e+06	post-caldera	RECALDEC	Martí et al. 2013	49.5493	1.61727	18.6434	8.20818	0.147122	6.32998	10.5613	3.69325	0.480857	0.266283	99.4969	0.123343			59.0217	124.548	0.153078	39.6606	17.6932	3.32973	8.1508	43.5372	2.01163	3.6516	0.495526	0.767194	29.2957	442.408	0.270409	215.102	25.347	65.2064	153.076	9.62563	23.7178	3.40641	15.373	4.26388	1.54584	4.62402	0.803319	4.96005	1.02784	2.71682
DI-35	616365	3.01413e+06	syn-caldera	RECALDEC	Martí et al. 2013	54.0687	1.2845	17.9218	7.12248	0.140581	4.60045	9.13434	4.28466	0.602334	0.213571	99.3734	-0.0603258			90.6596	86.3786	0.382294	67.7908	19.7806	4.3197	6.1628	33.3984	3.65299	7.36755	0.379516	1.43875	26.2167	399.949	0.407012	178.522	31.311	67.592	190.152	10.619	26.3866	3.79022	17.2418	4.68796	1.58039	5.21712	0.929153	5.87069	1.19596	3.31009
DI-36	616367	3.01413e+06	syn-caldera	RECALDEC	Martí et al. 2013	54.4873	1.34687	17.2071	7.34518	0.146873	4.35268	8.44882	4.56559	0.668743	0.228143	98.7972	-0.123064			99.2736	58.8448	0.454863	85.5834	19.4824	4.77351	6.7592	28.1302	4.19846	8.38557	0.432729	1.60341	26.3408	389.66	0.46073	182.3	33.299	74.2518	207.945	11.7401	29.2654	4.14995	18.5585	5.0674	1.72164	5.59361	0.988881	6.24	1.32356	3.55249
DI-37	616381	3.01414e+06	post-caldera	RECALDEC	This study	48.5619	1.70983	17.3166	8.33243	0.14911	5.67011	9.67156	3.84704	0.4523	0.276004	95.9869	2.67985			60.3534	103.575	0.225956	37.3744	17.7926	3.63708	8.449	26.7386	2.2363	3.48617	0.515102	0.884142	28.9186	412.105	0.283783	225.837	30.5158	64.7094	167.29	10.2677	25.4085	3.67282	16.6316	4.55002	1.64261	5.10376	0.896471	5.47078	1.12313	3.04377
DI-39OBS	617160	3019177	post-caldera	RECALDEC	This study	68.4508	0.72464	14.8747	4.32147	0.1496	0.717132	1.96702	6.8939	1.8303	0.173657	100.103	-0.301598			259.45	1.5952	1.67628	3.988	21.4355	11.7524	14.5562	2.2931	10.3578	29.297	0.994236	4.64003	9.76554	140.134	1.33764	8.4745	63.9077	96.3102	503.884	26.2015	62.2541	8.44992	35.6406	9.09021	2.34361	9.56683	1.74678	11.2696	2.42178	6.75749
DI-39POMEZ	617160	3019177	post-caldera	RECALDEC	This study	67.2436	0.721808	14.6895	4.36148	0.147237	0.724041	1.95248	6.74583	1.79973	0.171444	98.5572	0.404122			260.791	2.2931	1.71576	4.2871	20.7376	11.7143	14.5562	1.3958	10.2445	29.0525	0.987744	4.63441	9.83358	141.08	1.32029	8.7736	62.4122	94.8147	499.098	26.1234	62.2122	8.4215	35.3544	9.01637	2.32116	9.58621	1.74762	11.1895	2.38475	6.75787
DI-41	617044	3019357	post-caldera	RECALDEC	This study	67.1844	0.724081	14.6593	4.30198	0.148403	0.736943	1.97705	6.69899	1.80208	0.173299	98.4066	1.56364			255.36	1.6949	1.60183	5.4835	21.8343	11.5298	14.2571	1.5952	10.1163	28.8159	0.973456	4.53569	9.88594	141.866	1.30473	9.4715	62.6116	94.2165	494.512	25.7628	61.06	8.21701	34.8277	8.87597	2.26552	9.4475	1.69422	11.0969	2.33547	6.62689
DI-43	617328	3019314	post-caldera	RECALDEC	This study	67.7347	0.724318	14.6888	4.15681	0.1424	0.698007	1.92554	6.79024	1.81099	0.16896	98.8407	0.0403796			260.78	1.7892	1.45192	3.8766	21.4704	11.7792	14.8106	1.3916	10.2355	28.7741	1.00763	4.65057	10.2243	143.122	1.33676	12.3256	61.0316	90.7522	504.057	25.1305	59.8099	8.1217	33.8057	8.67562	2.26758	9.0735	1.69659	10.8296	2.30744	6.61244
DI-44	620336	3.02132e+06	post-caldera	RECALDEC	This study	57.4141	1.94688	16.0029	8.57016	0.176788	2.90853	6.06236	5.49647	0.923252	0.374354	99.8757	-0.692702			146.934	0.997	0.793402	31.1064	20.3388	6.36229	9.7706	3.5892	5.57963	12.7356	0.636919	2.19357	21.5814	346.644	0.632822	191.623	43.868	93.9174	280.456	16.8207	40.5639	5.70433	25.6147	6.84953	2.17984	7.51006	1.30661	8.33334	1.72179	4.70195
DI-45	620532	3021309	post-caldera	RECALDEC	This study	58.0124	1.83729	16.0497	8.12252	0.175133	2.62993	5.59394	5.61604	0.975923	0.396896	99.4097	0.110809			156.374	2.3928	0.866951	21.5352	20.4385	6.72828	9.8703	2.4925	5.89369	13.6568	0.67872	2.32813	19.6535	343.32	0.673063	156.33	45.4632	95.5126	295.91	17.8425	43.5002	6.07475	27.1546	7.23576	2.27061	7.8887	1.36486	8.61173	1.78949	4.90741
DI-46	620172	3020698	post-caldera	RECALDEC	This study	55.9067	2.01353	16.0966	8.91964	0.171394	3.28724	6.78612	5.13353	0.836543	0.325092	99.4764	0.483701			131.804	3.988	0.803752	54.5359	20.2391	5.69359	8.5742	7.3778	4.95192	11.3519	0.577004	1.90747	24.8368	358.168	0.570009	255.132	40.3785	91.4249	251.045	14.9583	36.5022	5.19409	23.0032	6.09978	2.01155	6.81864	1.17261	7.61186	1.56965	4.32926
DI-47	619922	3013101	post-caldera	RECALDEC	This study	55.7898	1.97548	15.8999	9.12595	0.173448	3.25151	6.65914	5.11873	0.845316	0.327594	99.1669	-0.112428			135.126	1.7946	0.685896	59.7203	19.4415	5.83706	8.6739	7.1784	5.14013	11.4324	0.585164	1.96829	24.5414	347.742	0.57651	256.229	40.5779	91.8237	256.628	15.2504	37.3968	5.24944	23.4881	6.31373	2.04971	7.04873	1.20733	7.75658	1.60979	4.39725
DI-48	624081	3013413	pre-caldera	RECALDEC	This study	50.9837	2.36805	14.9079	10.5657	0.190142	3.70719	7.44585	5.17963	0.617264	0.326618	96.292	2.6149			100.932	0.6958	0.281784	63.0196	19.9794	5.25977	7.1568	8.8466	3.44553	6.44246	0.454955	1.33353	29.1458	307.199	0.3736	329.909	40.1576	97.3126	225.439	12.4388	32.143	4.69054	22.2078	6.27343	2.16919	7.20479	1.26557	7.87506	1.63136	4.46046
DI-49	624081	3013413	dyke	RECALDEC	This study	44.1544	1.54072	14.1657	8.19444	0.148424	5.03974	8.65229	3.59288	0.257754	0.202378	85.9488	13.2899			47.4422	109.738	0.171969	64.0136	15.8046	3.26235	3.5784	30.6152	1.95957	3.16958	0.226685	0.649567	31.6941	285.954	0.187618	215.897	28.5278	68.6854	142.241	7.24253	19.6067	3.01281	14.4173	4.17242	1.4974	4.85779	0.858639	5.43006	1.12071	2.98875
DI-50	624081	3013413	pre-caldera	RECALDEC	Martí et al. 2013	50.005	1.81419	15.9256	9.17054	0.169904	5.24993	9.89208	3.87174	0.343318	0.259603	96.702	2.91242			62.1855	64.7094	0.0836357	67.2938	17.9914	3.96246	5.1688	25.1482	2.44899	2.1169	0.318665	0.777153	35.1013	418.893	0.244694	277.823	33.1996	80.4146	174.546	9.04638	24.0516	3.59305	17.0872	4.96528	1.7568	5.63415	1.00482	6.25684	1.27967	3.44935
DI-52	624494	3014224	?	RECALDEC	Martí et al. 2013	51.4109	1.61328	17.1175	8.36693	0.155978	5.59195	9.96999	4.03507	0.469725	0.240995	98.9723	-0.110165			71.3211	103.177	0.234554	61.5286	20.2776	3.46304	4.97	29.82	3.72605	4.80364	0.304543	1.29003	33.0677	432.921	0.324106	233.093	28.826	73.059	147.311	9.37611	23.5701	3.41221	15.8664	4.40898	1.61233	5.02556	0.877228	5.53707	1.12469	3.03373
DI-53	624494	3014224	?	RECALDEC	Martí et al. 2013	49.4303	1.74294	15.3761	8.79033	0.162698	5.01917	9.99505	4.05862	0.316698	0.252476	95.1444	5.66287			60.2084	62.622	0.166828	65.7034	16.5004	3.76718	4.8706	24.1542	2.44085	2.54722	0.30571	0.767479	32.9263	408.075	0.23086	261.919	31.5098	76.4386	169.079	8.72192	23.0815	3.4479	16.3036	4.63574	1.67253	5.34907	0.941453	5.89496	1.19962	3.30705
DI-54	618217	3.01428e+06	post-caldera	RECALDEC	This study	55.3462	2.02923	16.0173	9.53877	0.173438	3.50448	7.1853	4.99193	0.772117	0.303616	99.8623	-0.342742			126.678	4.0877	0.618829	73.6783	19.7406	5.42177	8.3748	8.4745	4.72011	10.4049	0.534654	1.77864	26.7564	363.173	0.522442	287.535	38.7833	91.4249	237.884	13.9697	34.1723	4.85139	21.9023	5.76772	1.9463	6.58056	1.13595	7.23906	1.50989	4.1081
DI-55	617784	3.02051e+06	post-caldera	RECALDEC	This study	59.7021	1.45846	15.862	7.03183	0.170487	2.0202	4.65303	6.01584	1.12229	0.456267	98.4925	-0.010018			178.835	1.1964	0.930643	13.0607	20.8373	7.70984	11.1664	1.3958	6.82724	15.6579	0.744267	2.73459	15.4883	319.524	0.791834	92.6213	50.5479	96.4099	335.989	20.4827	49.9018	6.99797	30.8509	8.2398	2.46187	8.83031	1.50782	9.51936	1.99889	5.3879
DI-56	617610	3020991	post-caldera	RECALDEC	This study	54.2509	2.29757	15.315	10.0157	0.178165	3.46738	7.02072	4.75307	0.747071	0.389906	98.4355	0.0903342			131.346	2.7832	0.64811	100.593	19.5818	5.22619	8.3496	8.8466	5.35208	9.99703	0.575591	1.84997	27.8224	383.668	0.53591	320.366	38.9648	93.1378	225.042	14.6198	35.8668	5.11896	23.1626	6.2669	2.09122	6.91874	1.19614	7.52302	1.56138	4.19703
DI-57	617438	3020837	post-caldera	RECALDEC	This study	59.2749	1.6062	16.0175	7.54973	0.172302	2.29752	5.02432	5.87394	1.08465	0.43853	99.3396	0.290465			168.309	1.2961	0.949891	17.946	22.0337	7.36205	10.7676	2.991	6.53659	14.7795	0.708852	2.56559	17.169	328.183	0.736209	112.063	48.6536	95.6123	321.832	19.3678	47.2606	6.72752	29.5364	7.71249	2.37505	8.45911	1.45786	9.12457	1.91756	5.21466
DI-61	621822	3.01886e+06	post-caldera	RECALDEC	This study	53.6093	1.92144	16.4273	9.48263	0.170397	4.22128	8.20861	4.65009	0.610224	0.296508	99.5977	-0.0507202			105.087	13.2601	0.483032	46.2608	18.7436	4.36597	7.5772	11.964	3.74316	7.74117	0.454256	1.40347	28.0466	390.462	0.398178	277.266	34.2968	86.6393	191.125	11.9801	29.4419	4.23449	19.1883	5.25194	1.84215	5.9193	1.00642	6.44777	1.32936	3.68232
DI-63	623146	3.01474e+06	post-caldera	RECALDEC	This study	57.1573	1.93611	15.8801	8.81902	0.175681	2.95815	6.102	5.42649	0.930281	0.36886	99.754	0.181415			147.077	0	0.765595	54.6356	20.6379	6.46864	9.4715	4.8853	5.59089	12.5465	0.635782	2.20134	22.2947	337.425	0.631009	219.44	43.9677	94.1168	280.057	16.6512	40.6499	5.75839	25.7283	6.75993	2.1587	7.55129	1.3143	8.24825	1.71592	4.74136
DI-64	622943	3.01442e+06	post-caldera	RECALDEC	This study	57.2896	1.91387	15.8469	8.67461	0.174625	2.85549	6.00409	5.4561	0.934239	0.385889	99.5354	-0.110842			150.617	1.3958	0.806674	51.3455	19.94	6.55304	9.3718	4.2871	5.8155	13.1818	0.655622	2.25448	22.2202	336.121	0.65861	211.165	44.1671	92.9204	285.94	17.0776	41.3865	5.83753	25.857	6.82967	2.21138	7.58574	1.31657	8.28202	1.73175	4.73861
DI-66	615562	3.01899e+06	pre-caldera	RECALDEC	This study	50.6963	1.60296	17.2963	8.38452	0.154428	5.27522	9.93779	4.01932	0.508391	0.262973	98.1382	0.424714			82.0999	98.1078	0.108674	16.5998	16.898	3.72142	7.2562	23.9554	2.79878	4.72308	0.446463	1.07983	31.5482	460.49	0.316556	243.629	28.7266	74.4506	161.923	10.9177	26.6459	3.75744	16.9636	4.57679	1.61657	5.07978	0.896168	5.55119	1.14629	3.14734
DI-67	614727	3.01925e+06	crystal mush/plutonic	RECALDEC	This study	46.6969	0.411914	26.4595	3.45617	0.0612205	4.50163	14.4916	2.02788	0.103943	0.0749973	98.2858	0.264658			31.2436	267.982	0.0356643	23.856	15.407	0.900091	1.2922	66.0016	1.03068	0.663321	0.0909424	0.335571	12.062	596.526	0.107408	82.8996	7.2562	24.2536	35.9828	3.10682	7.26105	0.994283	4.35442	1.09454	0.526736	1.23394	0.211499	1.27559	0.270312	0.734182
DI-69	614733	3.01925e+06	crystal mush/plutonic	RECALDEC	This study	52.2639	1.44822	17.0776	8.21217	0.148633	5.35502	9.94686	3.94146	0.37435	0.208551	98.9768	0.130706			92.1913	150.392	0.112226	68.9836	18.2896	3.17698	3.2802	43.1396	3.11317	4.3866	0.231351	0.991241	33.4428	387.934	0.269526	233.988	26.5398	71.9656	135.681	8.24538	20.4824	3.03579	14.425	4.14547	1.43984	4.72764	0.814715	5.15432	1.05523	2.89403
DI-70	616904	3.01891e+06	crystal mush/plutonic	RECALDEC	This study	50.5232	0.54095	25.2657	3.70847	0.10173	3.08539	13.3154	3.02199	0.20571	0.06573	99.8343	0.07			55.4286	201.9	0.216806	73.6	17.6	1.7464	3.4	16.8	1.65392	2.82505	0.169446	0.800076	15.1476	538.73	0.256901	77.2	17.1	35.9	74.8	8.65689	19.2169	2.52492	10.7635	2.77174	0.983649	2.93385	0.525033	3.3311	0.668332	1.8229
DEI-2013-3-A1	620275	3021466	post-caldera	PEVOLDEC	Pedrazzi et al. 2017	55.9527	1.88169	16.2868	8.57622	0.17183	3.42302	6.7708	5.05746	0.8215	0.34829	99.2903	0.312256			131.034	16.3	0.713664	35.4	19.3	5.90228	8.8	9	4.90635	10.5913	0.607452	1.92044	24.2315	360.5	0.556643	211.8	40.5	89.8	242.483	15.2678	37.5237	5.31535	23.6535	6.39398	2.11807	7.1099	1.21561	7.63687	1.5662	4.39967
DEI-2013-3-A11	620275	3021466	post-caldera	PEVOLDEC	Pedrazzi et al. 2017	58.1746	1.94388	16.0512	8.29965	0.17698	2.71675	5.8128	5.53072	0.94741	0.3804	100.034	0			151.883	0	0.791164	26.8	20.6	6.69647	10	3.8	5.82346	12.8073	0.697728	2.29758	20.7249	341.673	0.658472	174	45.6	91.5	278.009	17.3671	42.2407	5.94309	26.5508	7.04139	2.22964	7.64842	1.34458	8.33506	1.75263	4.79347
DEI-2013-3-B7	620275	3021466	post-caldera	PEVOLDEC	Pedrazzi et al. 2017	57.5282	1.9104	16.0019	8.48488	0.175528	2.7896	5.96444	5.43181	0.927987	0.363921	99.5787	0			149.946	0	0.744196	33.233	19.104	6.6169	9.6515	4.975	5.80639	12.8376	0.67544	2.24273	21.5133	342.699	0.642044	187.956	43.581	93.729	271.084	16.9986	41.3684	5.81487	25.9892	6.77438	2.22967	7.68234	1.33347	8.29495	1.70737	4.72675
DEI-2013-4-E1	618766	3021381	post-caldera	PEVOLDEC	Pedrazzi et al. 2017	58.2863	1.74183	15.8809	7.70561	0.17515	2.46508	5.30754	5.87914	1.01816	0.400229	98.8599	0.416945			162.222	0	0.874571	18.6065	20.099	7.09429	9.353	2.587	6.23162	13.967	0.728709	2.46301	18.6383	336.027	0.70191	133.827	45.173	94.6245	292.9	18.523	45.1471	6.32124	27.9927	7.33222	2.30126	8.14756	1.42183	8.79976	1.82838	5.11007
DEI-2013-4-F5	618766	3021381	post-caldera	PEVOLDEC	Pedrazzi et al. 2017	58.8567	1.74779	16.061	7.79385	0.174732	2.44731	5.35122	5.7061	1.00865	0.40393	99.5512	0.143823			161.905	0	0.917405	18.308	21.094	7.0039	10.2485	3.98	6.19777	14.3523	0.733784	2.45434	18.6031	335.593	0.704037	138.305	46.367	92.535	294.516	18.4355	45.0209	6.3349	27.8398	7.35081	2.3257	8.09971	1.40697	8.82013	1.8228	5.02572
DEI-2013-1-C2	622596	3013962	post-caldera	PEVOLDEC	Pedrazzi et al. 2017	57.6527	1.91289	15.9029	8.71737	0.175042	2.8238	5.96867	5.43282	0.933847	0.363013	99.8831	0.0717231			149.56	0	0.728671	54.054	20.196	6.56432	9.801	5.346	5.78497	12.8607	0.678321	2.27983	22.7534	337.335	0.6442	210.474	43.659	92.961	272.958	17.0016	41.6591	5.85175	25.9495	6.86791	2.23012	7.63152	1.33066	8.3579	1.71472	4.7852
DEI-2013-1-D5	622596	3013962	post-caldera	PEVOLDEC	Pedrazzi et al. 2017	57.3917	1.90679	15.8456	8.67633	0.175578	2.80522	5.97158	5.40319	0.931837	0.358369	99.4662	0			150.541	0	0.789079	54.526	19.6015	6.61504	9.8505	3.184	5.82038	12.8366	0.67816	2.26499	22.4824	335.115	0.650284	210.542	43.6805	91.2415	273.508	17.0287	41.6396	5.91353	25.8548	6.85605	2.19145	7.5469	1.32192	8.33227	1.72976	4.76084
	Project Reference
RECALDEC Project	CTM2009-05919-E
PEVOLDEC Project	CTM2011-13578-E
References
Martí, J., A. Geyer, and G. Aguirre-Diaz (2013), Origin and evolution of the Deception Island caldera (South Shetland Islands, Antarctica), Bulletin of Volcanology, 75(6), 1-18, doi: 10.1007/s00445-013-0732-3.
Pedrazzi, D., K. Németh, A. Geyer, A. M. Álvarez-Valero, G. Aguirre-Díaz, and S. Bartolini (2017), Historic hydrovolcanism at Deception Island (Antarctica): implications for eruption hazards, Bulletin of Volcanology, 80(1), 11, doi: 10.1007/s00445-017-1186-9.
+		N = normalized to chondrite composition (Sun and McDonough, 1989)
[truncated: 4 more columns]

## Sheet: S1_3_Olivine_chemistry_EMP
Table S1-3: Chemical analyses of the olivine crystals analysed in juvenile fragments collected during the RECALDEC and PEVOLDEC projects
		UTM WGS84 20S				Raw data from JEOL JXA-8230 Electron Microprobe (wt %)														%
ID analysis point	Sample	x	y	phase	Project	SiO2	TiO2	Al2O3	FeOt	MnO	MgO	CaO	Na2O	K2O	Cr2O3	V2O3	NiO	SrO	Total	Te	Fo	Fa	Ca-Ol
DI_1SUP_a_7	DI-1SUP	618166	3.01458e+06	post-caldera	RECALDEC	36.49	0.0515	0.014	27.59	0.4956	33.9	0.2345	0.0497	0.0157	0	0.0161			98.8572	0.57	68.03	31.06	0.34		Te= Tephroite
DI_1SUP_a_9	DI-1SUP	618166	3.01458e+06	post-caldera	RECALDEC	35.81	0.0786	0.0101	31.02	0.5494	31.7	0.2616	0	0.0051	0	0.0285			99.4634	0.63	63.91	35.08	0.38		Fo = Forsterite
DI_1SUP_a_10	DI-1SUP	618166	3.01458e+06	post-caldera	RECALDEC	36.74	0.0384	0.0092	27.83	0.5279	34.5	0.2477	0.0293	0	0.0231	0.0018			99.9475	0.59	68.2	30.86	0.35		Fa = Fayalite
DI_1SUP_B_1	DI-1SUP	618166	3.01458e+06	post-caldera	RECALDEC	36.75	0.0392	0.0377	26.9	0.5142	34.5	0.2451	0.0348	0.0005	0.0317	0			99.0533	0.58	68.92	30.15	0.35		Ca-Ol = Ca-olivine
DI_1SUP_B_3	DI-1SUP	618166	3.01458e+06	post-caldera	RECALDEC	36.92	0.0706	0.0291	27.94	0.5611	34.16	0.2198	0	0.0034	0	0			99.9041	0.63	67.9	31.15	0.31
DI_1SUP_B_7	DI-1SUP	618166	3.01458e+06	post-caldera	RECALDEC	36.89	0.0457	0.0154	28.01	0.5244	34.54	0.216	0.0398	0	0	0.0064			100.288	0.59	68.12	30.99	0.31
DI_1SUP_B_8	DI-1SUP	618166	3.01458e+06	post-caldera	RECALDEC	36.32	0.01	0.0405	28.62	0.5427	33.57	0.2285	0.0085	0	0	0.0008			99.3411	0.62	67.01	32.05	0.33
DI_1SUP_D-1	DI-1SUP	618166	3.01458e+06	post-caldera	RECALDEC	34.97	0.0563	0.0232	30.95	0.5607	31.73	0.2893	0.0443	0.013	0	0.0284			98.6652	0.64	63.95	34.99	0.42
DI_1SUP_D-2	DI-1SUP	618166	3.01458e+06	post-caldera	RECALDEC	36.13	0.0361	0.0185	28.43	0.5277	33.71	0.2475	0	0.0013	0	0			99.1012	0.6	67.24	31.81	0.35
DI_1SUP_D-3	DI-1SUP	618166	3.01458e+06	post-caldera	RECALDEC	36.86	0.0658	0.0416	29.44	0.5259	32.54	0.2588	0	0.0055	0	0			99.7377	0.603148	65.6842	33.3372	0.375454
DI_4SUP_G-3	DI-4SUP	619380	3013650	post-caldera	RECALDEC	36.05	0.0848	0.1302	27.42	0.5043	33.52	0.3553	0	0.012	0.0071	0			98.0838	0.579499	67.7939	31.1101	0.516453
DI_4SUP_H_1	DI-4SUP	619380	3013650	post-caldera	RECALDEC	35.93	0.0839	0.0645	29.51	0.5889	32.12	0.2554	0.0725	0.0048	0	0.0098			98.6399	0.680171	65.2943	33.6524	0.373138
DI_6A_N_OL3	DI-6A	616510	3014678	?	RECALDEC	36.53	0.06	0	24.66	0.41	38.42	0.27	0.14	0	0.02		0.07		100.58	0.44219	72.9298	26.2596	0.36835
DI_6A_A_OLb3	DI-6A	616510	3014678	?	RECALDEC	34.75	0.09	0.02	28.54	0.63	34	0.26	0.05	0.02	0.03		0.02		98.41	0.708031	67.2532	31.6691	0.369621
DI_6A_H_OL1	DI-6A	616510	3014678	?	RECALDEC	34.87	0.09	0.01	35.05	0.69	29.28	0.35	0.04	0	0		0.01		100.38	0.79062	59.049	39.6531	0.507293
DI_6A_H_OL2	DI-6A	616510	3014678	?	RECALDEC	33.65	0.12	0	37.56	0.78	27.23	0.29	0.11	0	0.03		0.05		99.81	0.905318	55.6259	43.043	0.425772
DI_6A_H_OL3	DI-6A	616510	3014678	?	RECALDEC	34.13	0.04	0	35.98	0.7	28.01	0.3	0.07	0	0.05		0.03		99.31	0.814872	57.3888	41.3545	0.441758
DI_6A_H_OLb1	DI-6A	616510	3014678	?	RECALDEC	35.14	0.05	0.03	32.55	0.64	31.11	0.33	0.01	0	0.01		0.04		99.92	0.727682	62.2565	36.5412	0.474622
DI_6A_H_OLb2	DI-6A	616510	3014678	?	RECALDEC	35.01	0.04	0	32.05	0.58	31.55	0.33	0.14	0	0.03		0.06		99.78	0.657811	62.9789	35.8898	0.473433
DI_6A_H_OLb3	DI-6A	616510	3014678	?	RECALDEC	34.07	0.05	0	32.2	0.57	31.37	0.37	0.1	0.01	0.01		0.02		98.77	0.64741	62.7107	36.1103	0.531592
DI_6A_H_OL2	DI-6A	616510	3014678	?	RECALDEC	34.02	0.08	0.01	36.37	0.77	27.4	0.34	0	0	0		0.01		99	0.902326	56.5127	42.081	0.503992
DI_6A_H_OL3	DI-6A	616510	3014678	?	RECALDEC	33.78	0.04	0	33.99	0.55	29.87	0.4	0.05	0	0.03		0.01		98.71	0.630818	60.2975	38.4913	0.580328
DI_6A_H_OL4	DI-6A	616510	3014678	?	RECALDEC	33.91	0.02	0	35.14	0.74	28.8	0.32	0.04	0	0.05		0.05		99.08	0.855201	58.5803	40.0967	0.467798
DI_6A_H_OL5	DI-6A	616510	3014678	?	RECALDEC	35.94	0.01	0	31.84	0.6	31.91	0.33	0	0	0.02		0.07		100.72	0.677067	63.3768	35.4751	0.471049
DI_6A_H_OLc1	DI-6A	616510	3014678	?	RECALDEC	34.64	0.04	0.01	35.86	0.73	28.41	0.3	0.04	0.01	0.01		0.1		100.14	0.84375	57.7943	40.9234	0.438615
DI_6A_H_OLc2	DI-6A	616510	3014678	?	RECALDEC	35.27	0	0	31.64	0.64	31.53	0.36	0.13	0	0.02		0.04		99.62	0.728687	63.1841	35.5687	0.518484
DI_6A_H_OLc3	DI-6A	616510	3014678	?	RECALDEC	34.86	0.05	0	33.71	0.75	29.73	0.34	0.09	0	0.04		0.05		99.62	0.864159	60.2907	38.3496	0.495545
DI_6A_H_OLd1	DI-6A	616510	3014678	?	RECALDEC	33.6	0.02	0	33.37	0.8	30.16	0.33	0	0	0.02		0.08		98.38	0.916926	60.8413	37.7634	0.478443
DI_6A_H_OLd2	DI-6A	616510	3014678	?	RECALDEC	33.38	0.06	0	35.51	0.63	28.35	0.3	0	0	0		0.09		98.31	0.732836	58.042	40.7838	0.441428
DI_6A_H_OLd3	DI-6A	616510	3014678	?	RECALDEC	33.9	0.02	0	33.83	0.77	29.53	0.36	0.03	0	0.02		0.02		98.48	0.889131	60.0152	38.5698	0.525835
DI_6A_J_OL1	DI-6A	616510	3014678	?	RECALDEC	35.97	0.06	0.07	21.13	0.37	40.37	0.37	0.39	0	0.03		0.06		98.83	0.398907	76.6039	22.4926	0.504595
DI_6A_J_OL2	DI-6A	616510	3014678	?	RECALDEC	36	0.09	0.14	20.67	0.33	40.48	0.41	0.21	0	0.03		0.07		98.43	0.356743	77.0202	22.0624	0.560657
DI_6A_F_OLa1	DI-6A	616510	3014678	?	RECALDEC	34.88	0.06	0	32.17	0.58	30.68	0.22	0	0	0.01		0.02		98.62	0.669596	62.3395	36.6696	0.321277
DI_6A_F_OLa2	DI-6A	616510	3014678	?	RECALDEC	34.53	0.1	0	32.05	0.74	31.23	0.22	0	0	0.02		0.04		98.93	0.844471	62.726	36.112	0.317576
DI_6A_F_OLa3	DI-6A	616510	3014678	?	RECALDEC	34.29	0.08	0.01	32.49	0.68	30.64	0.23	0.1	0	0.06		0		98.57	0.781811	62.0018	36.8819	0.334497
DI_6A_F_OLb1	DI-6A	616510	3014678	?	RECALDEC	34.28	0.07	0.02	32.72	0.72	30.16	0.22	0.02	0.01	0.02		0		98.23	0.833457	61.4476	37.3968	0.322141
DI_6A_F_OLb2	DI-6A	616510	3014678	?	RECALDEC	34.32	0.07	0	33.07	0.74	30.22	0.24	0.03	0	0.02		0.03		98.74	0.851714	61.218	37.5808	0.349418
DI_6A_F_OLc1	DI-6A	616510	3014678	?	RECALDEC	34.77	0.08	0.01	32.79	0.78	30.6	0.33	0.09	0	0.02		0.04		99.5	0.892144	61.6006	37.0299	0.477448
DI_6A_F_OLc2	DI-6A	616510	3014678	?	RECALDEC	34.92	0.05	0.02	32.88	0.69	30.28	0.29	0.11	0.02	0.04		0.07		99.36	0.794795	61.3881	37.3945	0.422548
DI_6A_F_OLc3	DI-6A	616510	3014678	?	RECALDEC	34.51	0.09	0.01	33.32	0.65	30.22	0.2	0	0.01	0.01		0		99.02	0.747213	61.1433	37.8187	0.290826
DI_6A_F_OLc4	DI-6A	616510	3014678	?	RECALDEC	34.68	0.07	0	32.92	0.64	30.26	0.26	0.02	0.01	0.05		0.07		98.98	0.737912	61.4068	37.4761	0.379201
DI_6A_S_OL	DI-6A	616510	3014678	?	RECALDEC	37.54	0.07	0.03	23.55	0.41	38.71	0.28	0.09	0.01	0.01		0.1		100.79	0.444939	73.9372	25.2335	0.384368
DI_6A_S_OL2	DI-6A	616510	3014678	?	RECALDEC	37.27	0.06	0.02	25.41	0.43	37.06	0.25	0.09	0	0.03		0.07		100.68	0.472206	71.6295	27.5511	0.347276
DI_10_A-3	DI-10	616235	3015055	post-caldera	RECALDEC	36.78	0.0668	0.0649	25.76	0.4979	35.67	0.2652	0	0	0	0.0126			99.1175	0.559136	70.502	28.5622	0.376722
DI_10_A-4	DI-10	616235	3015055	post-caldera	RECALDEC	36.79	0.0594	0.0191	26.08	0.4639	35.61	0.2511	0.0307	0.004	0.0061	0			99.3144	0.520029	70.2583	28.8656	0.356059
DI_10_B-4	DI-10	616235	3015055	post-caldera	RECALDEC	36.75	0.0836	0.0195	27	0.4964	34.48	0.3219	0.0367	0.004	0	0.0081			99.2003	0.562504	68.7677	30.2084	0.46141
DI_10_B-5	DI-10	616235	3015055	post-caldera	RECALDEC	39.42	0.3803	2.42	25.61	0.4857	28.12	1.0429	0.5208	0.1677	0	0.0191			98.1866	0.634212	64.6256	33.0176	1.72259
DI_10_B-6	DI-10	616235	3015055	post-caldera	RECALDEC	36.68	0.0737	0.0407	27.38	0.4944	34.56	0.2756	0.0389	0	0.0053	0.0189			99.5675	0.557362	68.5733	30.4763	0.393016
DI_10_D-1	DI-10	616235	3015055	post-caldera	RECALDEC	36.1	0.0526	0.034	26.82	0.5049	34.91	0.2553	0.013	0.0015	0	0			98.6914	0.568891	69.2304	29.8369	0.36387
DI_10_D-2	DI-10	616235	3015055	post-caldera	RECALDEC	36.42	0.0601	0	26.96	0.4944	34.16	0.2659	0	0.0109	0.0003	0.0035			98.3752	0.56456	68.655	30.3964	0.38408
DI_10_F-3	DI-10	616235	3015055	post-caldera	RECALDEC	37.58	0.0129	0.0323	25.23	0.4761	37	0.1888	0	0.0071	0	0.0027			100.53	0.524644	71.7614	27.4507	0.263173
DI_10_F-4	DI-10	616235	3015055	post-caldera	RECALDEC	36.79	0.0447	0.0225	26.67	0.4537	35.21	0.2342	0.0252	0.0012	0.0004	0			99.4519	0.509469	69.5885	29.5694	0.332665
DI_10_G-4	DI-10	616235	3015055	post-caldera	RECALDEC	36.54	0.073	0.0365	27.23	0.554	34.7	0.2609	0.008	0.0089	0	0.0027			99.4141	0.623572	68.7431	30.2618	0.371469
DI_10_G-5	DI-10	616235	3015055	post-caldera	RECALDEC	36.47	0.0596	0	28.36	0.4988	33.6	0.2404	0.0316	0	0	0			99.2605	0.567195	67.2463	31.8407	0.34579
DI_11_OL1	DI-11	615930	3016117	pipe	RECALDEC	38.58	0.04	0.03	16.23	0.29	44.24	0.24	0	0	0		0.16		99.81	0.306935	82.4113	16.9605	0.321316
DI_11_OL2	DI-11	615930	3016117	pipe	RECALDEC	38.24	0.03	0	15.98	0.33	44.58	0.22	0.04	0	0.06		0.21		99.7	0.347922	82.724	16.6347	0.293402
DI_11_OL3	DI-11	615930	3016117	pipe	RECALDEC	38.53	0	0.03	15.91	0.24	44.61	0.18	0.01	0	0.1		0.24		99.85	0.253454	82.9168	16.5893	0.240454
DI_11_OL4	DI-11	615930	3016117	pipe	RECALDEC	39	0.02	0.03	16.49	0.22	44.01	0.21	0	0	0.02		0.16		100.15	0.23348	82.2056	17.279	0.281915
DI_11_OL5	DI-11	615930	3016117	pipe	RECALDEC	38.74	0.01	0.01	16.32	0.33	43.95	0.24	0	0	0.03		0.14		99.78	0.350687	82.203	17.1237	0.322619
DI_11_M_OL1	DI-11	615930	3016117	pipe	RECALDEC	38.05	0	0	16.91	0.25	43.93	0.2	0.03	0	0.03		0.08		99.48	0.264501	81.8034	17.6645	0.267663
DI_11_M_OL2	DI-11	615930	3016117	pipe	RECALDEC	37.76	0.05	0	16.88	0.3	43.36	0.22	0.06	0	0.03		0.1		98.75	0.320649	81.5683	17.8136	0.297443
DI_11_E_OL1	DI-11	615930	3016117	pipe	RECALDEC	39	0	0	16.04	0.23	44.91	0.18	0	0.01	0.05		0.14		100.56	0.241246	82.9085	16.6115	0.238824
DI_11_E_OL2	DI-11	615930	3016117	pipe	RECALDEC	38.65	0.03	0.01	16.24	0.3	44.36	0.19	0	0.01	0.07		0.15		100.01	0.316956	82.4883	16.9408	0.253924
DI_11_E_OL3	DI-11	615930	3016117	pipe	RECALDEC	38.98	0.03	0	16.39	0.35	44.54	0.23	0.04	0	0.03		0.19		100.8	0.367586	82.3311	16.9957	0.305556
DI_11_E_OL4	DI-11	615930	3016117	pipe	RECALDEC	38.03	0	0.02	17.61	0.25	43.09	0.23	0	0	0.02		0.14		99.39	0.266615	80.8804	18.5427	0.310273
DI_11_E_OL5	DI-11	615930	3016117	pipe	RECALDEC	37.75	0.03	0	18.63	0.36	42.12	0.22	0.02	0.01	0.05		0.07		99.27	0.386409	79.5712	19.7437	0.298703
DI_11_D_OL1	DI-11	615930	3016117	pipe	RECALDEC	38.73	0.03	0.01	16.29	0.25	44.11	0.23	0	0	0.07		0.2		99.91	0.265223	82.3628	17.0633	0.308653
DI_11_D_OL3	DI-11	615930	3016117	pipe	RECALDEC	38.85	0.04	0.02	16.84	0.24	43.68	0.2	0	0	0.03		0.2		100.11	0.255323	81.787	17.6885	0.269142
DI_11_D_OL4	DI-11	615930	3016117	pipe	RECALDEC	38.53	0.02	0	17.1	0.28	43.8	0.21	0.03	0	0.03		0.15		100.15	0.296236	81.56	17.8627	0.281042
DI_11_D_OL5	DI-11	615930	3016117	pipe	RECALDEC	38.63	0	0	16.64	0.3	44.13	0.25	0.05	0	0.04		0.12		100.18	0.316735	82.0034	17.346	0.333877
DI_11_C_OL1	DI-11	615930	3016117	pipe	RECALDEC	39.36	0.01	0.02	15.62	0.23	44.41	0.24	0.01	0	0.05		0.16		100.11	0.24437	83.0471	16.386	0.322555
DI_11_C_OL3	DI-11	615930	3016117	pipe	RECALDEC	39.59	0	0.02	15.74	0.24	44.65	0.21	0	0	0.07		0.18		100.68	0.253613	83.0433	16.4224	0.280706
DI_11_G_OL1	DI-11	615930	3016117	pipe	RECALDEC	39.32	0.01	0.03	15.89	0.27	44.51	0.22	0.04	0	0.05		0.14		100.48	0.285483	82.8317	16.5886	0.294246
DI_11_G_OL2	DI-11	615930	3016117	pipe	RECALDEC	39.84	0.1	0.16	16.01	0.26	43.9	0.27	0	0.02	0.07		0.17		100.8	0.277556	82.483	16.8748	0.364597
DI_11_F_OL1	DI-11	615930	3016117	pipe	RECALDEC	38.78	0.02	0.02	15.53	0.31	44.82	0.21	0.05	0.02	0.03		0.13		99.93	0.327024	83.2172	16.1756	0.280227
DI_11_F_OL2	DI-11	615930	3016117	pipe	RECALDEC	38.36	0	0.01	16.05	0.27	44.06	0.22	0	0	0.04		0.26		99.26	0.287409	82.5476	16.8687	0.296232
DI_11_H_OL1	DI-11	615930	3016117	pipe	RECALDEC	37.31	0.03	0	16.02	0.3	44.3	0.2	0.41	0	0.03		0.18		98.78	0.317998	82.6476	16.7663	0.268167
DI_11_H_OL2	DI-11	615930	3016117	pipe	RECALDEC	38.27	0.06	0	16.28	0.27	44.14	0.2	0.05	0	0.04		0.15		99.45	0.286365	82.397	17.0483	0.268323
DI_11_K_OL2	DI-11	615930	3016117	pipe	RECALDEC	39.37	0.02	0.02	16.36	0.24	44.51	0.22	0.04	0.01	0.06		0.12		100.97	0.252603	82.4532	17.0013	0.292902
DI_11_K_OL3	DI-11	615930	3016117	pipe	RECALDEC	38.98	0	0	16.25	0.28	44.49	0.19	0.01	0	0.08		0.15		100.44	0.295144	82.5393	16.9122	0.253339
DI_11_K_OL4	DI-11	615930	3016117	pipe	RECALDEC	38.83	0	0.01	16.55	0.29	44.69	0.21	0.04	0	0.07		0.19		100.89	0.303498	82.3173	17.1012	0.278003
DI-24-F1-sili-2	DI-24	620276	3.01322e+06	post-caldera	RECALDEC	32.93	0	0	48.27	1.82	16.48	0.2066	0	0	0		0	0	99.7066	2.31123	36.8342	60.5227	0.331874
DI-24-F1-sili-3	DI-24	620276	3.01322e+06	post-caldera	RECALDEC	32.41	0	0	48.83	1.89	15.97	0.1907	0.0232	0	0		0.0217	0.068	99.4036	2.40914	35.8284	61.455	0.307484
DI-25-B-sili-5	DI-25	621430	3012506	post-caldera	RECALDEC	36.55	0.0535	0.0196	26.75	0.5039	34.47	0.2635	0.0282	0.0074	0		0.0154	0.0154	98.677	0.573152	69.0064	30.0413	0.379121
DI-25-B-sili-6	DI-25	621430	3012506	post-caldera	RECALDEC	37.11	0.1023	0.6466	25.72	0.4606	32.83	0.7046	0.0737	0.0317	0		0.0304	0.0307	97.7407	0.544904	68.3581	30.0426	1.05441
DI-25-C-sili-3	DI-25	621430	3012506	post-caldera	RECALDEC	35.8	0.0196	0.0776	27.56	0.4931	32.96	0.355	0.0236	0.0069	0		0.0393	0.0469	97.382	0.572278	67.3259	31.5807	0.521161
DI-25-D-sili-4	DI-25	621430	3012506	post-caldera	RECALDEC	37.23	0.0814	0.2445	26.61	0.4488	33.44	0.3378	0.1526	0.0081	0.021		0.0259	0.0186	98.6188	0.521829	68.4328	30.5485	0.496829
DI-25-E-sili-1	DI-25	621430	3012506	post-caldera	RECALDEC	36.88	0.0529	0.029	27.48	0.5185	33.57	0.2863	0	0.0071	0		0.0564	0	98.8802	0.595309	67.8372	31.1516	0.415803
DI-25-E-sili-2	DI-25	621430	3012506	post-caldera	RECALDEC	36.69	0.0743	0.0664	27.14	0.4973	33.82	0.2978	0.0088	0	0		0	0.0186	98.6133	0.570329	68.2659	30.7318	0.43202
DI_29A_S_OL1	DI-29A	616482	3014208	syn-caldera-caldera	RECALDEC	37.11	0.24	0.33	27.07	0.37	33.31	0.61	0.07	0	0.05		0		99.15	0.427765	67.7799	30.9003	0.892083
DI_29A_S_OL2	DI-29A	616482	3014208	syn-caldera-caldera	RECALDEC	36.31	0.15	0.01	27.27	0.59	33.63	0.33	0.01	0	0		0		98.3	0.677207	67.939	30.9047	0.479132
DI_29A_E_OL1	DI-29A	616482	3014208	syn-caldera-caldera	RECALDEC	35.13	0.01	0	33.18	0.56	29.71	0.33	0	0	0.04		0.02		98.99	0.650947	60.7832	38.0807	0.485226
DI_29A_A_OL1	DI-29A	616482	3014208	syn-caldera-caldera	RECALDEC	38.36	0	0	18.16	0.33	43.17	0.22	0	0	0.05		0.17		100.45	0.349134	80.3866	18.9699	0.294424
DI_29A_OLa1	DI-29A	616482	3014208	syn-caldera-caldera	RECALDEC	38.14	0.02	0	17.68	0.38	43.12	0.21	0.01	0.01	0.02		0.14		99.72	0.404277	80.7416	18.5715	0.28261
DI_29A_OLa2	DI-29A	616482	3014208	syn-caldera-caldera	RECALDEC	38.25	0.01	0.01	18.21	0.4	42.7	0.23	0	0.01	0.03		0.09		99.94	0.426329	80.1005	19.1631	0.310088
DI_29A_OLa3	DI-29A	616482	3014208	syn-caldera-caldera	RECALDEC	38.64	0.05	0	18.09	0.28	43.45	0.21	0.01	0	0.04		0.1		100.87	0.295108	80.6001	18.8249	0.279972
DI_29A_OLb1	DI-29A	616482	3014208	syn-caldera-caldera	RECALDEC	38.25	0.03	0	17.87	0.28	42.33	0.22	0.05	0.01	0.07		0.13		99.25	0.302034	80.3654	19.0324	0.300188
DI_29A_OLc2	DI-29A	616482	3014208	syn-caldera-caldera	RECALDEC	38.43	0	0.04	18.43	0.29	41.92	0.24	0.01	0.01	0.06		0.12		99.55	0.313272	79.7017	19.6571	0.327949
DI_29A_C_OL1	DI-29A	616482	3014208	syn-caldera-caldera	RECALDEC	38.83	0.02	0	18.7	0.37	42.72	0.24	0	0	0.01		0.06		100.95	0.392257	79.7118	19.574	0.321849
DI_29A_C_OL2	DI-29A	616482	3014208	syn-caldera-caldera	RECALDEC	38.73	0.03	0.05	19.15	0.32	41.75	0.21	0.04	0.01	0.04		0.13		100.46	0.344178	79.0338	20.3363	0.28571
DI_29A_C_OL3	DI-29A	616482	3014208	syn-caldera-caldera	RECALDEC	38.58	0	0.03	17.89	0.27	42.62	0.22	0.03	0.01	0.07		0.15		99.87	0.289622	80.4645	18.9474	0.298513
DI_29B_A_OL1	DI-29B	616482	3014208	syn-caldera-caldera	RECALDEC	37.8	0.02	0	25.32	0.43	36.72	0.22	0.04	0.01	0.02		0.06		100.64	0.475997	71.5421	27.6739	0.308057
DI_29B_A_OL2	DI-29B	616482	3014208	syn-caldera-caldera	RECALDEC	37.24	0.03	0.01	25.77	0.43	36.76	0.24	0.07	0	0.05		0		100.6	0.473169	71.1944	27.9983	0.334065
DI_33_F_OL	DI-33	616471	3014031	syn-caldera-caldera	RECALDEC	38.78	0.01	0.08	14.28	0.22	46.06	0.25	0	0	0.05		0.12		99.86	0.229878	84.7073	14.7324	0.330435
DI_33_D_OL1	DI-33	616471	3014031	syn-caldera-caldera	RECALDEC	38.75	0.01	0.02	14.49	0.23	45.5	0.22	0.02	0	0.06		0.14		99.44	0.242368	84.3884	15.076	0.293253
DI_33_D_OL2	DI-33	616471	3014031	syn-caldera-caldera	RECALDEC	38.77	0	0.02	14.67	0.31	46.02	0.22	0	0.02	0.03		0.13		100.2	0.322682	84.3107	15.077	0.289673
DI_33_F_OL2	DI-33	616471	3014031	syn-caldera-caldera	RECALDEC	38.7	0.01	0.03	14.15	0.25	45.94	0.23	0	0	0.05		0.08		99.45	0.262142	84.7833	14.6495	0.305068
DI_33_F_OL3	DI-33	616471	3014031	syn-caldera-caldera	RECALDEC	39.05	0.03	0.03	14.41	0.25	46.15	0.23	0.03	0	0.06		0.1		100.36	0.260432	84.6151	14.8214	0.303077
DI_33_G_OL1	DI-33	616471	3014031	syn-caldera-caldera	RECALDEC	39.18	0	0.02	14.52	0.29	45.51	0.23	0	0.01	0.06		0.13		99.95	0.30521	84.3004	15.0882	0.306196
DI_33_G_OL2	DI-33	616471	3014031	syn-caldera-caldera	RECALDEC	39.19	0.04	0.01	14.43	0.32	45.59	0.23	0.03	0	0.04		0.13		100	0.336493	84.3758	14.9817	0.305932
DI_33_G_OL3	DI-33	616471	3014031	syn-caldera-caldera	RECALDEC	39.5	0.01	0.03	14.7	0.24	45.44	0.18	0	0	0.04		0.14		100.29	0.252743	84.2228	15.2847	0.23978
DI_33_G_OL4	DI-33	616471	3014031	syn-caldera-caldera	RECALDEC	39.48	0.02	0	14.78	0.21	45.75	0.21	0	0	0		0.15		100.6	0.219687	84.2363	15.2662	0.277892
DI_33_B_OL1	DI-33	616471	3014031	syn-caldera-caldera	RECALDEC	39.23	0.02	0.03	14.56	0.35	45.52	0.22	0	0	0.06		0.12		100.11	0.367952	84.2264	15.1131	0.292562
DI_33_B_OL2	DI-33	616471	3014031	syn-caldera-caldera	RECALDEC	39.33	0.02	0.01	14.53	0.13	45.71	0.24	0.01	0	0.04		0.2		100.23	0.13651	84.4801	15.0646	0.318789
DI_33_B_OL3	DI-33	616471	3014031	syn-caldera-caldera	RECALDEC	38.79	0.04	0.02	14.5	0.23	45.89	0.24	0	0.01	0.06		0.09		99.87	0.240539	84.4694	14.9726	0.317498
DI_33_B_OL4	DI-33	616471	3014031	syn-caldera-caldera	RECALDEC	39.41	0	0.02	14.39	0.23	45.93	0.24	0.03	0	0.08		0.14		100.46	0.240636	84.5768	14.8649	0.317625
DI_33_E_OL1	DI-33	616471	3014031	syn-caldera-caldera	RECALDEC	38.61	0.02	0.02	14.56	0.27	46.47	0.25	0.07	0	0.04		0.12		100.44	0.279067	84.5356	14.8585	0.326856
DI_33_E_OL2	DI-33	616471	3014031	syn-caldera-caldera	RECALDEC	38.68	0.04	0	14.04	0.25	46.2	0.27	0.05	0	0.02		0.1		99.65	0.261048	84.9073	14.475	0.356629
DI_33_E_OL3	DI-33	616471	3014031	syn-caldera-caldera	RECALDEC	38.72	0	0	14.08	0.24	46.25	0.21	0	0	0.09		0.06		99.65	0.250497	84.9623	14.5099	0.277257
DI_33_E_OLb1	DI-33	616471	3014031	syn-caldera-caldera	RECALDEC	38.75	0	0	14.29	0.29	46.36	0.2	0	0	0.05		0.11		100.07	0.301306	84.7766	14.6593	0.262852
DI_33_E_OLb2	DI-33	616471	3014031	syn-caldera-caldera	RECALDEC	38.71	0	0.02	14.07	0.3	45.85	0.24	0	0	0.06		0.05		99.3	0.315148	84.7725	14.5934	0.318916
DI_33_E_OLb3	DI-33	616471	3014031	syn-caldera-caldera	RECALDEC	38.67	0	0.02	14.18	0.23	46.16	0.21	0.04	0	0.03		0.12		99.67	0.240235	84.8587	14.6236	0.277459
DI_33_E_OLc1	DI-33	616471	3014031	syn-caldera-caldera	RECALDEC	38.62	0	0.02	13.91	0.24	46.3	0.23	0.03	0	0.03		0.11		99.5	0.25064	85.1026	14.3429	0.303836
DI_33_E_OLc2	DI-33	616471	3014031	syn-caldera-caldera	RECALDEC	38.77	0.01	0.04	14.25	0.25	46.3	0.21	0	0	0.03		0.16		100.03	0.260213	84.8188	14.6445	0.27649
DI_33_E_OLc3	DI-33	616471	3014031	syn-caldera-caldera	RECALDEC	38.75	0.04	0.02	14.37	0.21	46.46	0.23	0.01	0	0.01		0.13		100.23	0.217705	84.7719	14.7088	0.301613
DI_33_C_OL1	DI-33	616471	3014031	syn-caldera-caldera	RECALDEC	39.16	0.02	0	13.57	0.26	46.87	0.23	0.06	0	0.07		0.2		100.44	0.269591	85.5362	13.8926	0.30167
DI_33_C_OL2	DI-33	616471	3014031	syn-caldera-caldera	RECALDEC	39.29	0.02	0.04	13.59	0.24	46.52	0.21	0.03	0	0.05		0.12		100.1	0.25052	85.466	14.0062	0.277282
DI_33_C_OL3	DI-33	616471	3014031	syn-caldera-caldera	RECALDEC	39.1	0.01	0.01	13.6	0.26	47.16	0.25	0.01	0	0.04		0.14		100.59	0.26802	85.5639	13.8421	0.325991
DI_33_H_OL1	DI-33	616471	3014031	syn-caldera-caldera	RECALDEC	38.02	0.02	0.04	14.69	0.21	46.29	0.23	0.02	0	0.05		0.11		99.68	0.217668	84.447	15.0337	0.30156
DI_33_H_OL2	DI-33	616471	3014031	syn-caldera-caldera	RECALDEC	37.94	0.01	0.01	14.76	0.23	45.95	0.24	0	0	0.03		0.1		99.28	0.239631	84.2605	15.1835	0.3163
DI_33_H_OL3	DI-33	616471	3014031	syn-caldera-caldera	RECALDEC	38.54	0.05	0.02	14.14	0.23	46.39	0.21	0	0	0.05		0.09		99.72	0.239321	84.9574	14.5269	0.276404
DI_33_I_OL1	DI-33	616471	3014031	syn-caldera-caldera	RECALDEC	37.38	0.02	0.02	21.64	0.35	40.69	0.21	0.03	0	0.02		0		100.36	0.37394	76.5146	22.8277	0.283808
DI_33_I_OL2	DI-33	616471	3014031	syn-caldera-caldera	RECALDEC	37.85	0	0.02	21	0.36	40.52	0.19	0	0	0.02		0.04		100	0.388553	76.9732	22.3788	0.259402
DI_33_I_OL3	DI-33	616471	3014031	syn-caldera-caldera	RECALDEC	38.05	0.03	0.01	19.94	0.37	41.12	0.21	0	0	0.04		0.04		99.82	0.399153	78.0753	21.239	0.286569
DI_33_A_OL1	DI-33	616471	3014031	syn-caldera-caldera	RECALDEC	38.57	0.02	0.01	14.77	0.21	46.08	0.23	0.01	0	0.03		0.14		100.06	0.218325	84.3179	15.1613	0.302471
DI_33_A_OL2	DI-33	616471	3014031	syn-caldera-caldera	RECALDEC	38.22	0.01	0.02	14.81	0.23	45.95	0.27	0	0	0.04		0.11		99.65	0.239414	84.184	15.2211	0.355514
DI_33_A_OL3	DI-33	616471	3014031	syn-caldera-caldera	RECALDEC	38.32	0.02	0.02	14.78	0.23	45.91	0.24	0.01	0.01	0.05		0.12		99.72	0.239758	84.2316	15.2121	0.316467
DI_33_A_OLb1	DI-33	616471	3014031	syn-caldera-caldera	RECALDEC	39.07	0.01	0.01	14.73	0.3	46.18	0.27	0	0	0.03		0.16		100.76	0.310997	84.2582	15.0768	0.354055
DI_33_A_OLb2	DI-33	616471	3014031	syn-caldera-caldera	RECALDEC	38.81	0.03	0.03	14.79	0.24	46.24	0.27	0.02	0	0.04		0.16		100.64	0.248528	84.2761	15.1217	0.353671
DI_33_A_OLb3	DI-33	616471	3014031	syn-caldera-caldera	RECALDEC	38.46	0.02	0	14.2	0.2	46.26	0.22	0	0.01	0.05		0.12		99.53	0.208511	84.8844	14.617	0.290131
DI_35_J_OL1	DI-35	616365	3.01413e+06	syn-caldera-caldera	RECALDEC	39.83	0	0	12.92	0.22	47.3	0.2	0	0.02	0.04		0.18		100.73	0.228028	86.2877	13.222	0.262221
DI_35_J_OL2	DI-35	616365	3.01413e+06	syn-caldera-caldera	RECALDEC	39.15	0.01	0	13.09	0.21	46.76	0.21	0.04	0.01	0.01		0.14		99.63	0.219437	85.9978	13.5052	0.277576
DI_35_J_OL3	DI-35	616365	3.01413e+06	syn-caldera-caldera	RECALDEC	39.37	0.02	0.01	13.63	0.22	46.74	0.19	0.08	0.02	0.04		0.17		100.5	0.228733	85.5297	13.9917	0.24988
DI_35_J_OL4	DI-35	616365	3.01413e+06	syn-caldera-caldera	RECALDEC	39.7	0.03	0	13.86	0.19	46.28	0.22	0.05	0	0.04		0.13		100.48	0.198729	85.1969	14.3133	0.291073
DI_35_E_OL1	DI-35	616365	3.01413e+06	syn-caldera-caldera	RECALDEC	38.11	0	0.05	13.72	0.2	46.55	0.25	0.03	0	0.04		0.15		99.08	0.208349	85.3503	14.1119	0.329438
DI_35_E_OL2	DI-35	616365	3.01413e+06	syn-caldera-caldera	RECALDEC	38.9	0.04	0.03	13.75	0.32	46.5	0.22	0.03	0	0.01		0.16		99.96	0.333277	85.2376	14.1393	0.289834
DI_35_E_OL3	DI-35	616365	3.01413e+06	syn-caldera-caldera	RECALDEC	38.54	0.01	0	13.51	0.26	46.89	0.23	0	0	0.04		0.19		99.66	0.269658	85.594	13.8346	0.301745
DI_35_E_OL4	DI-35	616365	3.01413e+06	syn-caldera-caldera	RECALDEC	38.67	0.01	0.01	13.98	0.2	46.81	0.23	0	0	0		0.15		100.07	0.206865	85.2153	14.2769	0.300923
DI_35_O_OL1	DI-35	616365	3.01413e+06	syn-caldera-caldera	RECALDEC	38.24	0.03	0	18.47	0.28	42.63	0.21	0	0.01	0.02		0.14		100.04	0.298468	79.9793	19.4391	0.283159
DI_35_O_OL3	DI-35	616365	3.01413e+06	syn-caldera-caldera	RECALDEC	38.26	0.02	0.02	18.79	0.35	42.72	0.19	0.02	0	0.02		0.03		100.42	0.371032	79.7071	19.6671	0.254782
DI_35_O_OL4	DI-35	616365	3.01413e+06	syn-caldera-caldera	RECALDEC	38.35	0.04	0.05	18.83	0.29	42.56	0.19	0.04	0	0.04		0.07		100.45	0.308414	79.6637	19.7723	0.2556
DI_35_D_OL1	DI-35	616365	3.01413e+06	syn-caldera-caldera	RECALDEC	37.56	0.06	0	20.15	0.42	41.47	0.22	0	0.01	0.02		0.07		99.97	0.448803	77.9944	21.2594	0.297373
DI_35_D_OL2	DI-35	616365	3.01413e+06	syn-caldera-caldera	RECALDEC	37.45	0.02	0.03	20.2	0.36	41	0.2	0	0	0.02		0.18		99.46	0.388269	77.8283	21.5106	0.272855
DI_35_D_OL3	DI-35	616365	3.01413e+06	syn-caldera-caldera	RECALDEC	37.07	0.04	0	20.3	0.45	41.52	0.22	0	0	0.06		0.12		99.77	0.479497	77.867	21.357	0.29653
DI_35_K_OL	DI-35	616365	3.01413e+06	syn-caldera-caldera	RECALDEC	37.71	0.01	0	19.55	0.36	41.98	0.18	0	0	0.01		0.06		99.87	0.38389	78.7897	20.5836	0.2428
DI_35_K_OL	DI-35	616365	3.01413e+06	syn-caldera-caldera	RECALDEC	38.44	0.02	0.05	20.26	0.33	41.17	0.21	0.05	0	0.02		0.13		100.69	0.354609	77.8645	21.4954	0.285448
DI_35_K_OL	DI-35	616365	3.01413e+06	syn-caldera-caldera	RECALDEC	38.16	0.02	0.02	20.3	0.32	41.43	0.22	0.08	0	0.04		0.09		100.67	0.342027	77.9377	21.4228	0.297444
DI_35_K_OL1	DI-35	616365	3.01413e+06	syn-caldera-caldera	RECALDEC	38.8	0.02	0	17.62	0.3	43.7	0.17	0	0	0		0.1		100.73	0.316369	81.1105	18.3463	0.226774
DI_35_K_OL3	DI-35	616365	3.01413e+06	syn-caldera-caldera	RECALDEC	39.09	0.02	0	17.82	0.28	43.09	0.2	0.07	0	0.02		0.08		100.67	0.297975	80.7088	18.724	0.26923
DI_35_M_OL1	DI-35	616365	3.01413e+06	syn-caldera-caldera	RECALDEC	38.56	0	0.01	14.14	0.25	46.89	0.17	0.04	0	0.04		0.21		100.32	0.257853	85.1207	14.3996	0.221796
DI_36_E_OL1	DI-36	616367	3.01413e+06	syn-caldera-caldera	RECALDEC	38.98	0.02	0	13.65	0.17	47.24	0.2	0.02	0	0.06		0.13		100.46	0.175177	85.6764	13.8877	0.260694
DI_36_E_OL4	DI-36	616367	3.01413e+06	syn-caldera-caldera	RECALDEC	38.47	0	0.03	18.13	0.33	43.12	0.19	0.05	0	0.01		0.12		100.46	0.34971	80.4258	18.9698	0.254694
DI_36_H_OL3	DI-36	616367	3.01413e+06	syn-caldera-caldera	RECALDEC	39.25	0.01	0.03	13.97	0.18	46.79	0.22	0.01	0.01	0.06		0.1		100.62	0.186328	85.2474	14.2782	0.288071
DI_36_H_OL4	DI-36	616367	3.01413e+06	syn-caldera-caldera	RECALDEC	39.15	0.01	0.02	14.02	0.25	47.02	0.22	0.07	0	0.04		0.17		100.96	0.257392	85.2042	14.2519	0.286517
DI_36_B_OL1	DI-36	616367	3.01413e+06	syn-caldera-caldera	RECALDEC	38.27	0.01	0.02	13.74	0.19	47.07	0.19	0.05	0.01	0.06		0.16		99.76	0.196197	85.547	14.0086	0.248178
DI_37_H_OL1	DI-37	616381	3.01414e+06	syn-caldera-caldera	RECALDEC	39.33	0	0.04	14.82	0.2	45.07	0.24	0.03	0.01	0.05		0.06		99.85	0.211727	83.9764	15.4905	0.321388
DI_37_H_OL2	DI-37	616381	3.01414e+06	syn-caldera-caldera	RECALDEC	39.83	0.02	0.02	14.04	0.25	45.71	0.26	0	0	0.04		0.1		100.27	0.263455	84.7815	14.6085	0.346587
DI_37_C_OL1	DI-37	616381	3.01414e+06	syn-caldera-caldera	RECALDEC	37.53	0.02	0	18.97	0.38	41.58	0.21	0.05	0	0.03		0.08		98.86	0.410553	79.0665	20.2359	0.286996
DI_37_C_OL2	DI-37	616381	3.01414e+06	syn-caldera-caldera	RECALDEC	37.82	0.02	0.01	15.71	0.31	44.54	0.25	0.03	0	0.04		0.08		98.81	0.327939	82.9287	16.4088	0.334537
DI_37_C_OL3	DI-37	616381	3.01414e+06	syn-caldera-caldera	RECALDEC	38.16	0.01	0	17.2	0.22	43.69	0.24	0	0	0.03		0.11		99.66	0.233045	81.456	17.9894	0.321589
DI_37_L_OL1	DI-37	616381	3.01414e+06	syn-caldera-caldera	RECALDEC	38.89	0.04	0.01	14.1	0.2	45.71	0.26	0.02	0	0.02		0.06		99.3	0.210744	84.7732	14.6695	0.346553
DI_37_L_OL2	DI-37	616381	3.01414e+06	syn-caldera-caldera	RECALDEC	38.79	0.03	0.01	14.05	0.26	45.9	0.25	0.02	0.01	0.04		0.15		99.52	0.273011	84.8285	14.5664	0.332061
DI_37_K_OL1	DI-37	616381	3.01414e+06	syn-caldera-caldera	RECALDEC	38.48	0.02	0	14.24	0.2	46.15	0.22	0	0	0.08		0.1		99.47	0.208847	84.8188	14.6818	0.290598
DI_37_K_OL2	DI-37	616381	3.01414e+06	syn-caldera-caldera	RECALDEC	38.66	0.01	0.04	13.93	0.21	46.05	0.27	0.1	0	0		0.18		99.44	0.220229	84.9979	14.4237	0.358172
DI_37_K_OL3	DI-37	616381	3.01414e+06	syn-caldera-caldera	RECALDEC	38.33	0.04	0.03	13.78	0.28	46.1	0.26	0	0	0.05		0.12		98.98	0.293647	85.0926	14.2688	0.344916
DI-44-C-7	DI-44	620336	3.02132e+06	post-caldera	RECALDEC	36.27	0.0105	0.0411	29.164	0.5953	33.9	0.2079			0				100.468	0.666446	66.7961	32.243	0.294412
DI-44-C-8	DI-44	620336	3.02132e+06	post-caldera	RECALDEC	36.21	0.052	0.0235	29.6178	0.6144	33.53	0.2195			0				100.536	0.689164	66.1954	32.804	0.311442
DI-44-C-9	DI-44	620336	3.02132e+06	post-caldera	RECALDEC	35.99	0.0223	0.0483	28.8503	0.6062	34.09	0.2138			0				100.144	0.678369	67.1428	31.8762	0.302642
DI-46-D-4	DI-46	620172	3020698	post-caldera	RECALDEC	36.35	0.0727	0.094	27.3	0.5447	34.81	0.229	0	0	0.0286	0.0369			99.466	0.611638	68.7961	30.267	0.32527
DI-46-D-5	DI-46	620172	3020698	post-caldera	RECALDEC	36.29	0.0053	0.0756	27.71	0.5511	34.66	0.2098	0.0131	0	0	0			99.515	0.617971	68.4052	30.6792	0.297588
DI-52-E_OL	DI-52	624494	3014224	?	RECALDEC	38.79	0.06	0.07	18.3126	0.37	42.82	0.27	0	0	0.03				102.79	0.383611	78.6388	20.6002	0.377415
DI-52-C-OL	DI-52	624494	3014224	?	RECALDEC	39	0.04	0.01	17.58	0.28	43.55	0.27	0.07	0.02	0.03		0.1		100.95	0.295893	81.0004	18.3428	0.360921
DI-52-E_OL	DI-52	624494	3014224	?	RECALDEC	38.79	0.06	0.07	18.33	0.37	42.82	0.27	0	0	0.03		0.1		100.84	0.392887	80.0269	19.2176	0.362662
DI-52-E_OL2	DI-52	624494	3014224	?	RECALDEC	37.77	0.04	0.03	17.62	0.36	41.93	0.28	0.1	0	0.07		0.08		98.28	0.391688	80.2945	18.9284	0.385361
DI-52-E_OL3	DI-52	624494	3014224	?	RECALDEC	38.79	0.05	0.03	18.76	0.34	42.58	0.28	0.05	0	0.06		0		100.93	0.36109	79.5912	19.6716	0.376155
DI-52-E_OL	DI-52	624494	3014224	?	RECALDEC	38.54	0.04	0.05	18.65	0.38	42.6	0.29	0.02	0	0.05		0		100.62	0.40366	79.6461	19.5606	0.389675
DI-52-J-OL	DI-52	624494	3014224	?	RECALDEC	38.76	0.01	0	17.55	0.34	43.26	0.28			0.04		0.13		100.38	0.361082	80.8604	18.4024	0.376146
DI-52-D-OL	DI-52	624494	3014224	?	RECALDEC	38.44	0.03	0.01	18.34	0.3	42.88	0.27			0.02		0.06		100.34	0.318404	80.1003	19.2188	0.362487
DI-52-D-OL	DI-52	624494	3014224	?	RECALDEC	38.91	0.04	0.03	18.68	0.34	42.33	0.28			0.08		0.06		100.75	0.363129	79.5708	19.6878	0.378279
DI-52-D-OL	DI-52	624494	3014224	?	RECALDEC	38.74	0.01	0.01	18.96	0.34	41.75	0.33			0.04		0.04		100.21	0.365752	79.0472	20.138	0.449048
DI-52-H-OL	DI-52	624494	3014224	?	RECALDEC	38.41	0.03	0	19.14	0.34	41.8	0.24			0.01		0.07		100.04	0.365224	79.0088	20.2998	0.32611
DI-52-C-OL1	DI-52	624494	3014224	?	RECALDEC	38.83	0.03	0.01	18.71	0.32	42.62	0.31			0.1		0.05		100.99	0.339772	79.6292	19.6147	0.416362
DI-52-C-OL	DI-52	624494	3014224	?	RECALDEC	38.82	0.02	0.07	18.3	0.33	42.64	0.28			0.05		0.05		100.57	0.351809	80.008	19.2626	0.377593
DI-52-E_OL	DI-52	624494	3014224	?	RECALDEC	38.7	0.03	0.03	18.65	0.36	42.49	0.26	0.03	0	0.04		0.1		100.69	0.383439	79.6533	19.613	0.350299
DI-52-E_OL2	DI-52	624494	3014224	?	RECALDEC	38.39	0.07	0.01	18.49	0.29	41.92	0.52	0.06	0	0.05		0.06		99.88	0.311879	79.3473	19.6334	0.707397
DI-52-D-OL1	DI-52	624494	3014224	?	RECALDEC	38.65	0.02	0.04	18.34	0.29	42.5	0.29	0	0	0.05		0.12		100.29	0.30994	79.945	19.353	0.392057
DI-52-D-OL2	DI-52	624494	3014224	?	RECALDEC	38.87	0.05	0.03	18.02	0.3	43.04	0.27	0.03	0	0.05		0.04		100.69	0.31852	80.4285	18.8903	0.362619
DI-52-D-OL3	DI-52	624494	3014224	?	RECALDEC	38.89	0.06	0	18.97	0.33	42.35	0.31	0.03	0	0.02		0.04		100.99	0.351102	79.304	19.9277	0.417208
DI-54_B_sili_1	DI-54	618217	3.01428e+06	post-caldera	RECALDEC	36.22	0.1198	0.3352	28.66	0.4923	33.11	0.4429	0.4723	0.0269	0.0024		0	0.0134	99.8953	0.561827	66.505	32.2938	0.639367
DI-54_B_sili_2	DI-54	618217	3.01428e+06	post-caldera	RECALDEC	35.51	0.1476	0.1275	29.28	0.4578	32.67	0.3942	0.0805	0.0088	0		0.0035	0	98.68	0.523999	65.8153	33.09	0.570747
DI-55-B-4	DI-55	617784	3.02051e+06	post-caldera	RECALDEC	35.25	0.1512	0.0036	35.14	0.9341	27.87	0.2066	0.0348	0.0033	0	0.0108			99.6045	1.09968	57.7472	40.8454	0.307662
DI-55-B-5	DI-55	617784	3.02051e+06	post-caldera	RECALDEC	35.57	0.0255	0.1289	33.87	0.9173	29.31	0.1989	0	0	0	0			100.02	1.06419	59.8474	38.7965	0.291886
DI-55-D-1	DI-55	617784	3.02051e+06	post-caldera	RECALDEC	35.13	0.0927	0.0307	33.87	0.8607	29.77	0.1776	0.046	0	0.0152	0			99.993	0.990184	60.2789	38.4724	0.258451
DI-55-D-2	DI-55	617784	3.02051e+06	post-caldera	RECALDEC	35.27	0.1683	0.0436	32.76	0.845	29.9	0.1959	0.004	0.0058	0.0591	0.0146			99.2664	0.981833	61.1469	37.5833	0.28793
DI-55-D-3	DI-55	617784	3.02051e+06	post-caldera	RECALDEC	35.18	0.045	0.0411	33.85	0.8759	29.49	0.2	0	0	0	0.011			99.693	1.01314	60.0359	38.6583	0.292628
DI-55-A-1	DI-55	617784	3.02051e+06	post-caldera	RECALDEC	34.91	0	0	34.85	0.8786	28.77	0.1788	0.0061	0	0	0.0055			99.5991	1.01985	58.7768	39.9408	0.262532
DI-62_H_sili_1	DI-62	615974	3.01529e+06	post-caldera	RECALDEC	38.3	0.019	0.05	18.05	0.2598	43.12	0.2291	0.0034	0	0		0.0942	0.1135	100.239	0.275608	80.5109	18.906	0.307433
DI_67_E_OL4	DI-67	614727	3.01925e+06	crystal mush/plutonic	RECALDEC	40.08	0	0.02	11.62	0.17	48.21	0.22	0	0	0.03		0.2		100.56	0.175669	87.6812	11.8556	0.287568
DI_67_E_OL5	DI-67	614727	3.01925e+06	crystal mush/plutonic	RECALDEC	39.53	0.02	0.02	11.31	0.22	47.91	0.22	0.02	0	0.04		0.17		99.45	0.229193	87.8473	11.6336	0.289917
DI_67_D_OL1	DI-67	614727	3.01925e+06	crystal mush/plutonic	RECALDEC	39.52	0.02	0.03	11.07	0.12	48.52	0.23	0.02	0	0.04		0.19		99.77	0.124046	88.2767	11.2985	0.300748
DI_67_D_OL2	DI-67	614727	3.01925e+06	crystal mush/plutonic	RECALDEC	39.53	0.06	0.05	12.31	0.29	47.45	0.19	0.01	0	0.05		0.16		100.11	0.30146	86.8142	12.6346	0.249837
DI_67_H_OL5	DI-67	614727	3.01925e+06	crystal mush/plutonic	RECALDEC	40.11	0.02	0	11.27	0.24	48.42	0.19	0	0	0.04		0.27		100.58	0.24786	88.0121	11.4918	0.248211
DI_67_H_OL6	DI-67	614727	3.01925e+06	crystal mush/plutonic	RECALDEC	40.28	0.04	0.02	11.47	0.17	48.08	0.19	0	0	0.04		0.1		100.38	0.176425	87.8212	11.7529	0.249424
DI_68_M_OL2	DI-68	614676	3.01925e+06	syn-caldera-caldera	RECALDEC	37.93	0.03	0	19.23	0.41	41.52	0.22	0	0	0.03		0.08		99.46	0.442039	78.7875	20.4704	0.300035
DI_68_M_OL1	DI-68	614676	3.01925e+06	syn-caldera-caldera	RECALDEC	37.82	0.04	0.02	19.18	0.33	41.7	0.21	0	0.01	0.01		0.08		99.4	0.355119	78.9802	20.3788	0.285858
DI_68_M_OL3	DI-68	614676	3.01925e+06	syn-caldera-caldera	RECALDEC	37.82	0.04	0.03	19.5	0.34	41.3	0.21	0.05	0	0		0.06		99.34	0.367374	78.5422	20.8034	0.287026
DI_68_E_OL3	DI-68	614676	3.01925e+06	syn-caldera-caldera	RECALDEC	37.87	0.01	0.01	18.12	0.33	42.85	0.21	0.06	0	0.01		0.12		99.59	0.351422	80.3136	19.0521	0.282883
DI_68_E_OL4	DI-68	614676	3.01925e+06	syn-caldera-caldera	RECALDEC	37.95	0.03	0	18.16	0.3	42.49	0.21	0	0	0.04		0.14		99.32	0.321612	80.1717	19.222	0.284775
DI_69_B_OL1	DI-69	614733	3.01925e+06	crystal mush/plutonic	rECALDEC	37.58	0	0	17.75	0.27	43.25	0.26	0	0	0.04		0.25		99.4	0.286484	80.7692	18.5954	0.348965
DI_69_B_OL2	DI-69	614733	3.01925e+06	crystal mush/plutonic	rECALDEC	38.05	0.02	0.03	18.68	0.35	42.46	0.28	0.02	0	0.01		0.11		100	0.37282	79.6037	19.6462	0.377277
DI_69_B_OL3	DI-69	614733	3.01925e+06	crystal mush/plutonic	rECALDEC	37.32	0	0	18.34	0.34	42.94	0.26	0.04	0	0.06		0.11		99.42	0.360349	80.0994	19.1917	0.34857
DI_69_C_OL1	DI-69	614733	3.01925e+06	crystal mush/plutonic	rECALDEC	38.95	0.01	0.01	17.46	0.33	43.69	0.24	0.06	0	0.04		0.07		100.85	0.348216	81.1408	18.1907	0.320345
DI_69_C_OL2	DI-69	614733	3.01925e+06	crystal mush/plutonic	rECALDEC	37.56	0.01	0.01	25.4	0.43	36.58	0.29	0	0	0.04		0.09		100.41	0.476413	71.3316	27.7856	0.40643
DI_69_C_OL3	DI-69	614733	3.01925e+06	crystal mush/plutonic	rECALDEC	38.1	0.02	0	17.95	0.28	43.35	0.26	0	0	0.04		0.1		100.1	0.295891	80.6278	18.7287	0.347551
DI_69_C_OL4	DI-69	614733	3.01925e+06	crystal mush/plutonic	rECALDEC	38.15	0.02	0	19.49	0.43	41.96	0.24	0	0.01	0.04		0.09		100.43	0.458284	78.709	20.5092	0.323556
DI_69_C_OL6	DI-69	614733	3.01925e+06	crystal mush/plutonic	rECALDEC	38.2	0	0.01	19.33	0.3	42.3	0.25	0	0	0.04		0.16		100.59	0.318636	79.0745	20.271	0.335881
DI_69_D_OL1	DI-69	614733	3.01925e+06	crystal mush/plutonic	rECALDEC	38.12	0	0	17.87	0.33	43.11	0.29	0.08	0	0.02		0.09		99.91	0.350259	80.5333	18.7271	0.389354
DI_69_D_OL2	DI-69	614733	3.01925e+06	crystal mush/plutonic	rECALDEC	37.37	0	0.02	17.93	0.26	43.2	0.27	0	0	0.06		0.15		99.27	0.275603	80.5968	18.7656	0.362032
DI_69_D_OL3	DI-69	614733	3.01925e+06	crystal mush/plutonic	rECALDEC	37.66	0.02	0	17.81	0.31	43.04	0.28	0	0	0.01		0.17		99.3	0.329784	80.5865	18.7069	0.376788
DI_69_D_OL4	DI-69	614733	3.01925e+06	crystal mush/plutonic	rECALDEC	38.01	0.04	0	17.86	0.3	43.37	0.32	0.02	0	0.03		0.09		100.04	0.316884	80.6291	18.6265	0.427564
DI_69_D_OL5	DI-69	614733	3.01925e+06	crystal mush/plutonic	rECALDEC	38.13	0.03	0	19.59	0.3	42.38	0.27	0.04	0	0.02		0.13		100.9	0.317211	78.8698	20.4518	0.361129
DI_69_D_OL6	DI-69	614733	3.01925e+06	crystal mush/plutonic	rECALDEC	38.11	0.04	0.02	18.8	0.3	42.93	0.27	0.02	0	0.07		0.1		100.65	0.316582	79.7349	19.5881	0.360413
DI_69_A_OL1	DI-69	614733	3.01925e+06	crystal mush/plutonic	rECALDEC	38.09	0.03	0	18.05	0.27	43.03	0.26	0.04	0.02	0.05		0.1		99.93	0.286761	80.436	18.928	0.349302
DI_69_A_OL2	DI-69	614733	3.01925e+06	crystal mush/plutonic	rECALDEC	37.34	0.03	0.01	18.21	0.3	42.56	0.28	0.02	0	0.05		0.14		98.94	0.320714	80.0796	19.2211	0.378641
DI_69_A_OL3	DI-69	614733	3.01925e+06	crystal mush/plutonic	rECALDEC	38.18	0.05	0	18.1	0.27	43.27	0.28	0.03	0	0.05		0.16		100.38	0.285255	80.4598	18.8807	0.374196
DI_69_A_OL4	DI-69	614733	3.01925e+06	crystal mush/plutonic	rECALDEC	37.15	0	0.03	18.02	0.31	43.11	0.28	0.04	0	0.07		0.11		99.11	0.328628	80.4348	18.8611	0.375468
DI_69_A_OL5	DI-69	614733	3.01925e+06	crystal mush/plutonic	rECALDEC	37.32	0.01	0.03	17.88	0.31	43.26	0.28	0	0	0.04		0.07		99.21	0.32819	80.6072	18.6897	0.374968
DI_69_A_OL6	DI-69	614733	3.01925e+06	crystal mush/plutonic	rECALDEC	37.08	0.02	0	17.81	0.29	43.21	0.24	0.02	0	0.07		0.11		98.84	0.307759	80.7086	18.6615	0.322178
DEI-2013-1-C2-D-SILI-1	DEI-2013-1-C2	622596	3013962	post-caldera	PEVOLDEC	36.33	0.0373	0	30.22	0.6097	32.07	0.2812	0.0085	0.0101	0.0091		0.0086		99.5846	0.698816	64.6947	34.1988	0.407694
DEI-2013-1D5-C-SILI-3	DEI-2013-1D5	622596	3013962	post-caldera	PEVOLDEC	36.53	0.1137	0.0169	29.8	0.5664	32.05	0.2857	0.0136	0.0032	0.07		0.0202		99.4697	0.652835	65.0176	33.913	0.416545
DEI-2013-1D5-C-SILI-1	DEI-2013-1D5	622596	3013962	post-caldera	PEVOLDEC	36.94	0.0248	0	27.72	0.477	34.38	0.1793	0	0	0		0.0148		99.736	0.538476	68.3088	30.8967	0.256036
DEI-2013-1D5-C-SILI-2	DEI-2013-1D5	622596	3013962	post-caldera	PEVOLDEC	37.23	0.0294	0	27.14	0.4947	34.24	0.2068	0.0008	0.0117	0.025		0.0142		99.3927	0.563332	68.6245	30.5143	0.297883
DEI-2013-1D5-F-SILI-3	DEI-2013-1D5	622596	3013962	post-caldera	PEVOLDEC	37	0.0541	0.0156	28.4	0.5356	33.76	0.2169	0	0.0069	0		0.0119		100.001	0.606777	67.3153	31.7671	0.310828
DEI-2013-1D5-F-SILI-4	DEI-2013-1D5	622596	3013962	post-caldera	PEVOLDEC	36.78	0.0764	0.02	28.08	0.5177	34.03	0.2225	0.0151	0.0028	0		0.0366		99.7812	0.585514	67.7398	31.3564	0.318318
DEI-2013-1D5-A-SILI-1	DEI-2013-1D5	622596	3013962	post-caldera	PEVOLDEC	36.42	0.0255	0.0726	29.51	0.559	32.67	0.2807	0	0.0122	0		0.0254		99.5754	0.638483	65.6764	33.2795	0.405557
DEI-2013-1D5-A-SILI-2	DEI-2013-1D5	622596	3013962	post-caldera	PEVOLDEC	36.48	0.0752	0.0112	29.46	0.5757	32.23	0.2851	0	0.0054	0		0.0139		99.1366	0.663633	65.3905	33.5301	0.41572
DEI-2013-3-A1-C-SILLI-1	DEI-2013-3-A1	620275	3021466	post-caldera	PEVOLDEC	37.19	0.0937	0.0319	26.97	0.4758	34.96	0.329	0.0048	0.0117	0		0.0393		100.106	0.53	69.1	29.9	0.47
DEI-2013-3-A1-C-SILLI-2	DEI-2013-3-A1	620275	3021466	post-caldera	PEVOLDEC	37.45	0.101	0.0681	26.79	0.4647	35.23	0.3211	0.0009	0.0189	0		0.0047		100.449	0.52	69.41	29.61	0.45
DEI-2013-3-A1-C-SILLI-3	DEI-2013-3-A1	620275	3021466	post-caldera	PEVOLDEC	37.85	0.1185	0.5053	26.63	0.4745	34.94	0.3586	0.2762	0.0137	0.0232		0.0422		101.232	0.53	69.32	29.64	0.51
DEI-2013-3-A1-D-SILLI-1	DEI-2013-3-A1	620275	3021466	post-caldera	PEVOLDEC	36.98	0.1475	0.0365	27.72	0.5252	34.19	0.344	0.0274	0.008	0		0.0462		100.025	0.59	67.99	30.92	0.49
DEI-2013-3-A1-D-SILLI-2	DEI-2013-3-A1	620275	3021466	post-caldera	PEVOLDEC	37.14	0.1158	0.075	27.86	0.4711	33.38	0.3404	0.0663	0.0082	0		0.0467		99.5036	0.54	67.41	31.56	0.49
DEI-2013-3-A1-E-SILLI-1	DEI-2013-3-A1	620275	3021466	post-caldera	PEVOLDEC	37.85	0.2724	0.5087	28.03	0.4791	32.44	0.6105	0.0777	0.0698	0		0.0653		100.403	0.56	66.37	32.17	0.9
DEI-2013-3-A1-E-SILLI-2	DEI-2013-3-A1	620275	3021466	post-caldera	PEVOLDEC	37.12	0.0965	0.0461	27.08	0.5089	34.8	0.3219	0.0174	0	0		0.0125		100.003	0.57	68.89	30.07	0.46
DEI-2013-3-A1-E-SILLI-3	DEI-2013-3-A1	620275	3021466	post-caldera	PEVOLDEC	38.73	0.3475	0.9001	26.26	0.4645	32.41	0.8475	0.1903	0.1402	0		0		100.29	0.55	67.5	30.68	1.27
DEI-2013-3-A11-B-SILI-1	DEI-2013-3-A11	622596	3013962	post-caldera	PEVOLDEC	36.2	0.1151	0.0286	32.25	0.677	30.76	0.2441	0.0247	0.0056	0.0032		0		100.308	0.77846	62.2525	36.614	0.355048
DEI-2013-3-A11-B-SILI-2	DEI-2013-3-A11	622596	3013962	post-caldera	PEVOLDEC	35.21	0.0757	0.0546	32.61	0.7084	30.44	0.2711	0.0515	0.0123	0		0.0011		99.4347	0.8159	61.7058	37.0834	0.394966
DEI-2013-4-E1-A-SILLI-1	DEI-2013-4-E1	618766	3021381	post-caldera	PEVOLDEC	39.54	0.0138	0.0476	15.28	0.2352	44.94	0.2624	0	0	0		0.0947		100.414	0.25	83.48	15.92	0.35
DEI-2013-4-E1-A-SILLI-2	DEI-2013-4-E1	618766	3021381	post-caldera	PEVOLDEC	39.4	0.0277	0.0338	15.43	0.2574	44.68	0.2108	0.0075	0.0034	0.0139		0.0737		100.138	0.27	83.31	16.14	0.28
DEI-2013-4-E1-B-SILLI-1	DEI-2013-4-E1	618766	3021381	post-caldera	PEVOLDEC	39.4	0.0356	0.0433	17.1	0.3162	43.08	0.2594	0	0	0.0052		0.0462		100.286	0.34	81.22	18.09	0.35
DEI-2013-4-E1-B-SILLI-2	DEI-2013-4-E1	618766	3021381	post-caldera	PEVOLDEC	39.4	0.0015	0.0272	16.55	0.2723	43.49	0.2307	0	0	0		0.0721		100.044	0.29	81.91	17.49	0.31
DEI-2013-4-E1-B-SILLI-3	DEI-2013-4-E1	618766	3021381	post-caldera	PEVOLDEC	39.54	0	0.0069	16.53	0.2936	43.79	0.2105	0	0.0042	0.0583		0.0743		100.508	0.31	82.03	17.37	0.28
DEI-2013-4-E1-B-SILLI-4	DEI-2013-4-E1	618766	3021381	post-caldera	PEVOLDEC	38.87	0.0247	0.0213	17.33	0.2925	43.07	0.2631	0.0218	0.0171	0		0.0771		99.9877	0.31	81.04	18.29	0.36
DEI-2013-4-E1-C-SILLI-1	DEI-2013-4-E1	618766	3021381	post-caldera	PEVOLDEC	39.35	0	0.0281	15.73	0.2502	44.46	0.2304	0.0081	0.0017	0		0.0677		100.126	0.27	82.96	16.47	0.31
DEI-2013-4-E1-C-SILLI-2	DEI-2013-4-E1	618766	3021381	post-caldera	PEVOLDEC	39.35	0.004	0.0597	16.04	0.2559	43.96	0.2435	0	0	0.0159		0.0743		100.003	0.272895	82.5098	16.8888	0.32847
DEI-2013-4-E1-D-SILLI-1	DEI-2013-4-E1	618766	3021381	post-caldera	PEVOLDEC	39.28	0.0338	0.0244	17.22	0.2699	43.46	0.2582	0.0101	0	0		0.0698		100.626	0.29	81.3	18.07	0.35
DEI-2013-4-E1-D-SILLI-2	DEI-2013-4-E1	618766	3021381	post-caldera	PEVOLDEC	39.05	0.026	0.0355	16.92	0.2744	43.32	0.2453	0.006	0	0.0342		0.0462		99.9576	0.293364	81.5144	17.8605	0.331736
DEI-2013-4-E1-D-SILLI-3	DEI-2013-4-E1	618766	3021381	post-caldera	PEVOLDEC	39.31	0.0052	0.0347	16.92	0.2735	43.57	0.2488	0	0.0027	0		0.0793		100.444	0.291022	81.5979	17.7762	0.334881
DEI-2013-4-F5-H-SILI-1	DEI-2013-4-F5	622596	3013962	post-caldera	PEVOLDEC	39.52	0	0.0238	17.48	0.2521	43.19	0.2355	0.0126	0.0021	0		0.0615		100.778	0.27	81.02	18.39	0.32
DEI-2013-4-F5-H-SILI-2	DEI-2013-4-F5	622596	3013962	post-caldera	PEVOLDEC	39.13	0	0.0102	17.47	0.2824	43.39	0.2486	0	0	0		0.0376		100.569	0.3	81.06	18.31	0.33
DEI-2013-4-F5-H-SILI-3	DEI-2013-4-F5	622596	3013962	post-caldera	PEVOLDEC	39.33	0.0481	0.0129	17.27	0.2867	43.44	0.2402	0	0	0.027		0.0695		100.724	0.3	81.25	18.12	0.32
DEI-2013-4-F5_B_sili1	DEI-2013-4-F5	622596	3013962	post-caldera	PEVOLDEC	38.14	0	0.0299	16.51	0.2577	43.21	0.2811	0.0287	0.0031	0		0.0541	0	98.5146	0.277199	81.8058	17.5345	0.382481
DEI-2013-4-F5_B_sili2	DEI-2013-4-F5	622596	3013962	post-caldera	PEVOLDEC	38.68	0.0201	0.0669	16.4	0.2749	43.82	0.3189	0.0693	0.0155	0		0.0518	0.0272	99.7447	0.29246	82.0515	17.2268	0.429159
DEI-2013-4-F5_C_sili1	DEI-2013-4-F5	622596	3013962	post-caldera	PEVOLDEC	38.29	0.0609	0.0303	17.77	0.2386	42.31	0.3303	0.0194	0.0024	0		0.0218	0.1199	99.1937	0.257476	80.3585	18.9332	0.450865
DEI-2013-4-F5_C_sili2	DEI-2013-4-F5	622596	3013962	post-caldera	PEVOLDEC	38.3	0.0361	0.0757	18.85	0.3143	41.12	0.41	0	0.0055	0		0.0296	0.002	99.1433	0.34231	78.8227	20.2702	0.564847
DEI-2013-4-F5_E_sili1	DEI-2013-4-F5	622596	3013962	post-caldera	PEVOLDEC	38.69	0	0.0181	16.57	0.2667	44.23	0.2358	0.0439	0.0035	0.0181		0.087	0	100.163	0.281412	82.141	17.2629	0.314728
DEI-2013-4-F5_E_sili2	DEI-2013-4-F5	622596	3013962	post-caldera	PEVOLDEC	38.65	0.0123	0.0139	16.71	0.2756	43.53	0.2524	0.0473	0	0.0075		0.0701	0.0252	99.5944	0.294105	81.7588	17.6064	0.34071
DEI-2013-4-F5_F_sili1	DEI-2013-4-F5	622596	3013962	post-caldera	PEVOLDEC	39.34	0.0353	0.0462	16.67	0.2584	43.09	0.2635	0	0.0047	0.0156		0.0735	0	99.7972	0.278176	81.6443	17.7187	0.358822
DEI-2013-4-F5_F_sili2	DEI-2013-4-F5	622596	3013962	post-caldera	PEVOLDEC	39.14	0	0.0189	16.11	0.2443	43.7	0.2686	0.0059	0.0004	0.0477		0.06	0.0223	99.6182	0.261552	82.3453	17.0294	0.363758
DEI-2013-4-F5_F_sili3	DEI-2013-4-F5	622596	3013962	post-caldera	PEVOLDEC	38.87	0.0116	0.0317	16.37	0.2217	43.73	0.2724	0.0578	0	0.0129		0.0929	0.0474	99.7185	0.236617	82.1452	17.2504	0.367755
DEI-2013-4-F5_F_sili4	DEI-2013-4-F5	622596	3013962	post-caldera	PEVOLDEC	39.31	0.0171	0.0548	16.22	0.2616	43.81	0.2414	0	0.002	0.0087		0.0724	0.0572	100.055	0.279221	82.3013	17.0935	0.325927
DEI-2013-4-F5_F_sili5	DEI-2013-4-F5	622596	3013962	post-caldera	PEVOLDEC	38.74	0.0249	0.0348	15.41	0.273	36.52	0.2543	0.0227	0	0.0119		0.0732	0	91.3649	0.340882	80.2592	18.9983	0.401661
DEI-2013-4-F5_G_sili1	DEI-2013-4-F5	622596	3013962	post-caldera	PEVOLDEC	38.8	0.022	0.031	16.26	0.2658	43.83	0.2379	0	0.0046	0		0.0635	0.0108	99.5257	0.283479	82.2735	17.1221	0.320946
DEI-2013-4-F5_G_sili2	DEI-2013-4-F5	622596	3013962	post-caldera	PEVOLDEC	38.82	0.0028	0.0324	15.97	0.2452	44.22	0.2344	0.029	0.0021	0.0259		0.0583	0.0184	99.6585	0.260467	82.6749	16.7497	0.314964
DEI-2013-3-B7-B_sili_3	DEI-2013-3-B7	622596	3013962	post-caldera	PEVOLDEC	36.13	0.0527	0	30	0.6339	32.63	0.2006	0.0147	0.0059	0		0.0048	0.0086	99.6813	0.720847	65.3074	33.6832	0.288553

## Sheet: S1_4_Pyroxene_chemistry_EMP
Table S1-4: Chemical analyses of the pyroxene crystals analysed in juvenile fragments collected during the RECALDEC and PEVOLDEC projects
		UTM WGS84 20S				Raw data from JEOL JXA-8230 Electron Microprobe (wt %)														%
ID analysis point	Sample	x	y	phase	Project	SiO2	TiO2	Al2O3	FeOt	MnO	MgO	CaO	Na2O	K2O	Cr2O3	V2O3	NiO	SrO	Total	Wo	En	Fe
DI_1SUP_a_12	DI-1SUP	618166	3.01458e+06	post-caldera	RECALDEC	48.42	1.92	3.92	11.41	0.3225	13.63	18.45	0.4017	0.0022	0	0.1188			98.5952	39.6157	40.7139	19.6704		Wo = Wollastonite
DI_4SUP_A-1	DI-4SUP	619380	3013650	post-caldera	RECALDEC	51.45	0.7631	1.8771	8.56	0.2785	15.86	19.37	0.3518	0	0	0.0511			98.5616	40.0742	45.6472	14.2787		En = Enstatite
DI_4SUP_A-2	DI-4SUP	619380	3013650	post-caldera	RECALDEC	50.25	1.1512	2.92	9.13	0.272	14.88	19.2	0.4245	0.0022	0.0003	0.0869			98.3171	40.642	43.8179	15.5401		Fe = Ferrosilite
DI_4SUP_A-3	DI-4SUP	619380	3013650	post-caldera	RECALDEC	50.56	1.0908	2.8	8.65	0.2262	15.04	19.45	0.426	0	0.0378	0.0933			98.3741	41.1175	44.2313	14.6512
DI_4SUP_A-4	DI-4SUP	619380	3013650	post-caldera	RECALDEC	51.59	0.7944	1.9	8.56	0.2553	15.49	19.55	0.3865	0.0059	0	0.0639			98.596	40.7442	44.9103	14.3455
DI_6A_A_px	DI-6A	616510	3014678	?	RECALDEC	47.61	1.5	4.13	9.14	0.24	14.78	20.45	0.45	0	0		0		98.3	42.3087	42.5389	15.1524
DI_6A_O_px	DI-6A	616510	3014678	?	RECALDEC	51	0.85	2.28	7.37	0.21	15.87	21.67	0.4	0	0.07		0.03		99.75	43.6312	44.452	11.9168
DI_6A_O_px	DI-6A	616510	3014678	?	RECALDEC	50.4	0.89	2.58	7.28	0.17	15.64	21.36	0.39	0	0.05		0.02		98.78	43.6502	44.4629	11.8869
DI_6A_O_px	DI-6A	616510	3014678	?	RECALDEC	50.72	0.72	2.01	7.82	0.25	17.4	19.57	0.14	0	0.07		0		98.7	39.0793	48.3372	12.5835
DI_6A_O_px	DI-6A	616510	3014678	?	RECALDEC	49.85	0.98	2.61	7.51	0.25	15.76	21.41	0.34	0.01	0.07		0		98.79	43.3452	44.3871	12.2677
DI_6A_E_px	DI-6A	616510	3014678	?	RECALDEC	49.51	1.6	3.93	8.99	0.24	14.03	20.1	0.48	0.01	0.05		0.03		98.97	42.926	41.6829	15.3911
DI_6A_E_px	DI-6A	616510	3014678	?	RECALDEC	47.07	1.85	4.97	8.85	0.2	14.04	20.48	0.47	0	0.06		0.02		98.01	43.5025	41.4884	15.0091
DI-6B-B-sili-8	DI-6B	616510	3014678	post-caldera	RECALDEC	50.68	0.9953	2.85	8.09	0.2475	15.09	20.84	0.3977	0	0.0392		0		99.2297	43.1088	43.4243	13.4669
DI-6B-B-sili-9	DI-6B	616510	3014678	post-caldera	RECALDEC	51.78	0.7383	2.37	8.16	0.2435	15.69	20.44	0.4501	0	0.0953		0.0299		99.9971	41.8604	44.7014	13.4382
DI-6B-B-sili-11	DI-6B	616510	3014678	post-caldera	RECALDEC	51.72	0.8346	2.44	7.97	0.2589	15.59	20.55	0.377	0	0.0236		0.0123		99.7764	42.2286	44.5673	13.2041
DI-6B-D-sili-3	DI-6B	616510	3014678	post-caldera	RECALDEC	51.62	0.8548	2.5	7.84	0.231	15.84	20.81	0.3904	0	0.0775		0.0258		100.189	42.3415	44.8358	12.8227
DI-6B-D-sili-4	DI-6B	616510	3014678	post-caldera	RECALDEC	51.28	1.0678	3.1	7.69	0.2144	15.3	21.33	0.3972	0	0.0519		0		100.431	43.7211	43.6281	12.6508
DI-6B-D-sili-5	DI-6B	616510	3014678	post-caldera	RECALDEC	52.29	0.8075	1.8374	7.86	0.2242	16.42	20.76	0.3472	0	0.0509		0.0463		100.644	41.5906	45.7632	12.6461
DI_10_A-1	DI-10	616235	3015055	post-caldera	RECALDEC	49.42	1.4077	3.6	9.31	0.3011	14.4	19.07	0.4124	0	0.031	0.0832			98.0354	40.9161	42.9815	16.1024
DI_10_B-1	DI-10	616235	3015055	post-caldera	RECALDEC	51.74	0.5338	2.57	5.23	0.1671	16.5	21.31	0.3036	0.0095	0.2529	0.01			98.6269	43.9577	47.349	8.69326
DI_10_B-3	DI-10	616235	3015055	post-caldera	RECALDEC	50.29	0.9913	3.45	7.02	0.1559	15.21	20.4	0.3674	0.0036	0.2242	0.0502			98.1626	43.255	44.8654	11.8796
DI_10_G-1	DI-10	616235	3015055	post-caldera	RECALDEC	51.5	0.7929	1.7813	9.17	0.2681	15.93	18.96	0.3113	0.0034	0	0.0627			98.7797	39.1003	45.7018	15.1979
DI_10_G-2	DI-10	616235	3015055	post-caldera	RECALDEC	51.48	0.7945	1.8732	8.36	0.2465	15.63	19.69	0.3032	0	0	0.0462			98.4236	40.8897	45.1546	13.9557
DI_10_G-3	DI-10	616235	3015055	post-caldera	RECALDEC	51.39	0.7881	1.94	8.53	0.2064	15.85	19.72	0.3485	0.0041	0.0057	0.0176			98.8004	40.5836	45.3783	14.038
Di-17-H-sili-4	DI-17	615927	3016139	pre-caldera	RECALDEC	51.34	0.9758	3.18	7.34	0.1699	15.78	21.17	0.3906	0	0.2083		0		100.555	43.2165	44.8137	11.9698
DI-24-A-sili-1	DI-24	620276	3.01322e+06	post-caldera	RECALDEC	50.77	0.3276	0.6627	16.27	1.0145	11.82	17.31	0.3285	0.006	0		0.017	0.1008	98.6271	36.6311	34.7973	28.5716
DI-24-A-sili-2	DI-24	620276	3.01322e+06	post-caldera	RECALDEC	50.71	0.2516	0.6328	15.86	0.9447	11.89	17.93	0.3535	0	0		0.0029	0	98.5755	37.6703	34.7518	27.5779
DI-24-A-sili-3	DI-24	620276	3.01322e+06	post-caldera	RECALDEC	50.58	0.3353	0.6738	15.64	0.9179	11.9	18.28	0.3077	0	0.017		0	0.0035	98.6552	38.2682	34.6565	27.0753
DI-24-B-sili-1	DI-24	620276	3.01322e+06	post-caldera	RECALDEC	50.36	0.3212	0.6899	15.4	0.8469	11.66	18.27	0.392	0.0012	0		0.0035	0.0493	97.994	38.7234	34.3802	26.8964
DI-24-D-sili-1	DI-24	620276	3.01322e+06	post-caldera	RECALDEC	50.82	0.3734	0.7994	14.84	0.8497	12.01	18.88	0.3324	0	0.0272		0	0.052	98.9841	39.4626	34.9222	25.6152
DI-24-D-sili-2	DI-24	620276	3.01322e+06	post-caldera	RECALDEC	50.79	0.3593	0.7153	15.29	0.884	11.98	18.25	0.3378	0.0024	0		0.0133	0.0243	98.6464	38.3811	35.0499	26.569
DI-24-E-sili-1	DI-24	620276	3.01322e+06	post-caldera	RECALDEC	50.5	0.3637	0.7079	16.09	0.9465	11.69	17.81	0.3437	0.0073	0		0.005	0	98.4641	37.5898	34.3239	28.0863
DI-24-E-sili-3	DI-24	620276	3.01322e+06	post-caldera	RECALDEC	50.9	0.363	0.6529	15.48	0.9516	12.05	18.12	0.3756	0	0		0	0	98.8931	37.9727	35.1298	26.8976
DI-24-F2-sili-1	DI-24	620276	3.01322e+06	post-caldera	RECALDEC	50.78	0.386	0.802	17.69	1.091	12.27	16.06	0.2861	0.0124	0.0123		0.0077	0.1296	99.5271	33.5985	35.7103	30.6912
DI-24-F2-sili-2	DI-24	620276	3.01322e+06	post-caldera	RECALDEC	50.27	0.306	0.5995	16.46	0.9483	11.21	18.2	0.3408	0.0115	0		0.0073	0	98.3534	33.5985	35.7103	30.6912
DI-24-F2-sili-3	DI-24	620276	3.01322e+06	post-caldera	RECALDEC	49.83	0.5393	1.1404	16.69	0.9366	11.09	17.65	0.3921	0	0		0	0	98.2684	38.4029	32.9059	28.6913
DI-24-C-sili-1	DI-25	620276	3.01322e+06	post-caldera	RECALDEC	50.35	0.2713	0.4009	28.35	1.53	16.32	1.92	0.0056	0	0.0034		0	0	99.1512	4.0032	47.3371	48.6597
DI-24-C-sili-2	DI-26	620276	3.01322e+06	post-caldera	RECALDEC	50.01	0.259	0.4247	28.65	1.51	16.05	1.76	0.0972	0	0		0	0	98.7609	3.69403	46.8639	49.442
DI-24-E-sili-2	DI-27	620276	3.01322e+06	post-caldera	RECALDEC	50.05	0.245	0.3283	28.15	1.57	16.27	1.81	0.0795	0	0.0149		0	0	98.5177	3.79792	47.4931	48.7089
DI-25-A-sili-1	DI-25	621430	3012506	post-caldera	RECALDEC	50.15	0.9915	2.61	8.15	0.203	14.85	20.82	0.3736	0.0033	0.0006		0	0	98.152	43.3745	43.0383	13.5872
DI-25-A-sili-2	DI-25	621430	3012506	post-caldera	RECALDEC	50.25	1.0111	2.69	8.32	0.2278	14.82	20.67	0.3394	0	0.0526		0	0.0208	98.4017	43.0974	42.9867	13.9159
DI-25-B-sili-1	DI-25	621430	3012506	post-caldera	RECALDEC	45.62	3.08	5.54	11.64	0.2916	11.92	19.92	0.5392	0.0001	0		0	0.029	98.5799	43.4758	36.1917	20.3325
DI-25-B-sili-2	DI-25	621430	3012506	post-caldera	RECALDEC	50.52	0.8204	1.6139	11.12	0.3844	16.82	16.51	0.3005	0.0118	0.0818		0.026	0	98.2088	33.7678	47.8582	18.374
DI-25-B-sili-3	DI-25	621430	3012506	post-caldera	RECALDEC	47.93	1.6635	3.96	10.77	0.2902	13.19	19.51	0.4811	0	0.0218		0.0103	0.0166	97.8435	41.9613	39.465	18.5737
DI-25-B-sili-4	DI-25	621430	3012506	post-caldera	RECALDEC	47.88	1.67	4.25	10.52	0.2896	13.29	19.34	0.5093	0	0		0.01	0.0239	97.7828	41.7993	39.9588	18.2419
DI-25-C-sili-1	DI-25	621430	3012506	post-caldera	RECALDEC	48.15	1.81	3.61	11.91	0.375	13.88	17.56	0.4726	0.0107	0.0415		0	0.0502	97.87	37.7943	41.5592	20.6465
DI-25-C-sili-2	DI-25	621430	3012506	post-caldera	RECALDEC	49.12	1.5157	3.05	10.86	0.339	14.78	17.54	0.3894	0	0.0431		0	0.0175	97.6547	37.4418	43.8912	18.667
DI-25-C-sili-4	DI-25	621430	3012506	post-caldera	RECALDEC	48.16	1.74	3.82	10.67	0.3139	13.91	18.76	0.444	0.0114	0.0343		0.0193	0.0529	97.9358	40.182	41.4478	18.3702
DI-25-D-sili-1	DI-25	621430	3012506	post-caldera	RECALDEC	49.26	1.5669	2.41	11.18	0.2898	13.4	19.27	0.4459	0.0077	0.0156		0.0008	0	97.8467	41.1163	39.7752	19.1085
DI-25-D-sili-2	DI-25	621430	3012506	post-caldera	RECALDEC	49.35	1.67	2.89	11.55	0.3194	13.45	18.64	0.4817	0.0358	0		0.0109	0.0143	98.4121	39.9838	40.1362	19.88
DI-25-D-sili-3	DI-25	621430	3012506	post-caldera	RECALDEC	48.54	1.74	3.3	11.07	0.3188	13.14	18.79	0.581	0.0441	0.0024		0.0187	0.0548	97.5998	40.8812	39.7711	19.3477
DI-25-E-sili-3	DI-25	621430	3012506	post-caldera	RECALDEC	51.77	0.7	1.3153	12.48	0.4365	17.73	13.18	0.2312	0.009	0		0	0	97.852	27.4976	51.4593	21.0431
DI-25-G-sili-1	DI-25	621430	3012506	post-caldera	RECALDEC	47.22	2.31	4.8	11.6	0.351	13.69	17.68	0.5541	0	0.0606		0	0	98.2657	38.3874	41.351	20.2616
DI-25-G-sili-2	DI-25	621430	3012506	post-caldera	RECALDEC	46.22	2.61	5.09	11.79	0.3024	12.61	18.78	0.4818	0.0005	0.0135		0.0053	0.032	97.9355	41.0365	38.3323	20.6312
Di-26-E-sili-9	DI-26	621609	3012507	post-caldera	RECALDEC	52.25	0.5674	1.3488	11.48	0.4969	14.12	20.13	0.4115	0	0		0		100.805	40.9758	39.9847	19.0396
DI_29A_C_px	DI-29A	616482	3014208	syn-caldera	RECALDEC	50.9	0.54	1.24	9.62	0.35	18.58	16.47	0.26	0	0.05		0.02		98.03	32.8722	51.5888	15.539
DI_29A_C_px	DI-29A	616482	3014208	syn-caldera	RECALDEC	51.17	0.68	1.85	7.79	0.25	18.25	18.07	0.24	0	0.06		0.11		98.47	36.3313	51.046	12.6227
DI_29A_R_px	DI-29A	616482	3014208	syn-caldera	RECALDEC	51.2	0.76	2.68	6.01	0.16	16.57	21.61	0.35	0	0.23		0.1		99.67	43.6751	46.5883	9.73659
DI_29A_R_px	DI-29A	616482	3014208	syn-caldera	RECALDEC	48.91	1.06	3.96	6.05	0.2	15.86	21.84	0.33	0	0.33		0.04		98.58	44.7687	45.2272	10.0041
DI_29A_H_px	DI-29A	616482	3014208	syn-caldera	RECALDEC	50.93	0.76	2.2	6.56	0.18	16.46	21.7	0.3	0	0.1		0		99.19	43.5209	45.9244	10.5547
DI_29A_H_px	DI-29A	616482	3014208	syn-caldera	RECALDEC	49.95	0.92	2.47	7.11	0.17	15.69	21.31	0.4	0	0.07		0		98.09	43.649	44.7084	11.6426
DI_29A_H_px	DI-29A	616482	3014208	syn-caldera	RECALDEC	50.46	0.72	2.21	6.54	0.16	16.76	21.19	0.34	0	0.08		0.02		98.48	42.6041	46.8781	10.5178
DI_29A_H_px	DI-29A	616482	3014208	syn-caldera	RECALDEC	51.16	0.74	2.2	6.16	0.2	16.54	21.2	0.35	0	0.04		0.03		98.62	43.1105	46.7905	10.099
DI_29A_px1	DI-29A	616482	3014208	syn-caldera	RECALDEC	49.45	1.04	3.34	7.71	0.3	16	20.57	0.34	0	0.14		0.06		98.95	41.908	45.348	12.7439
DI_29A_E_px	DI-29A	616482	3014208	syn-caldera	RECALDEC	50.65	0.96	1.4	10.87	0.25	16.05	18.28	0.42	0	0.02		0.04		98.94	37.0865	45.2991	17.6144
DI_29A_C_px	DI-29A	616482	3014208	syn-caldera	RECALDEC	49.83	1.11	3.91	7.61	0.25	16.52	19.1	0.35	0	0.16		0.01		98.85	39.6106	47.661	12.7284
DI_29A_C_px	DI-29A	616482	3014208	syn-caldera	RECALDEC	51.74	0.56	1.64	8.7	0.32	17.73	18.04	0.23	0	0.08		0.1		99.14	36.2621	49.5793	14.1586
DI_29A_C_px	DI-29A	616482	3014208	syn-caldera	RECALDEC	50.45	1.11	3.11	7.5	0.25	15.32	21.29	0.42	0.03	0.17		0.03		99.68	43.7578	43.804	12.4382
DI_29A_D_px	DI-29A	616482	3014208	syn-caldera	RECALDEC	49.4	1.43	3.83	8.35	0.23	14.77	21.1	0.45	0	0.06		0.06		99.68	43.6431	42.5	13.8569
DI_29A_D_px	DI-29A	616482	3014208	syn-caldera	RECALDEC	52.17	0.51	1.64	8.68	0.43	16.97	18.77	0.34	0.01	0.04		0		99.56	37.9246	47.6995	14.3759
DI_29A_D_px	DI-29A	616482	3014208	syn-caldera	RECALDEC	49.35	1.2	3.66	8.49	0.28	15.43	19.82	0.46	0	0.14		0.06		98.89	41.177	44.5956	14.2274
DI_29A_G_px	DI-29A	616482	3014208	syn-caldera	RECALDEC	50.6	0.93	2.95	7.95	0.31	15.39	20.71	0.39	0	0.11		0.04		99.38	42.6392	44.0802	13.2806
DI_29A_G_px	DI-29A	616482	3014208	syn-caldera	RECALDEC	52.12	0.65	1.54	7.96	0.27	17.65	19.26	0.28	0	0.1		0.02		99.85	38.3356	48.8727	12.7917
DI_29A_G_px1	DI-29A	616482	3014208	syn-caldera	RECALDEC	50.65	1.11	3.11	7.66	0.32	15.55	20.76	0.44	0	0.09		0.07		99.76	42.6946	44.4889	12.8165
DI_29A_G_px2	DI-29A	616482	3014208	syn-caldera	RECALDEC	50.71	1.04	3.14	7.74	0.3	16.04	20.57	0.38	0	0.11		0.02		100.05	41.8407	45.3883	12.771
DI_29A_H_px	DI-29A	616482	3014208	syn-caldera	RECALDEC	50.33	1.04	2.99	7.28	0.16	16.05	21.12	0.32	0	0.14		0.1		99.53	43.5209	45.9244	10.5547
DI_29A_H_px	DI-29A	616482	3014208	syn-caldera	RECALDEC	52.5	0.73	2.06	6.51	0.17	16.42	21.53	0.29	0	0.09		0.07		100.37	42.8772	45.3298	11.793
DI_29B_C_px	DI-29B	616482	3014208	syn-caldera	RECALDEC	51.96	0.58	1.6	8.02	0.26	17.97	18.56	0.3	0	0.14		0.04		99.43	37.1018	49.9735	12.9247
DI_29B_C_px	DI-29B	616482	3014208	syn-caldera	RECALDEC	52.23	0.54	1.56	7.65	0.26	17.8	19.08	0.29	0	0.11		0.01		99.53	38.1453	49.506	12.3487
DI_30_A_px	DI-30	616482	3014208	syn-caldera	RECALDEC	51.33	0.83	1.57	10.44	0.36	16.75	17.85	0.29	0	0.01		0		99.43	35.9985	46.9934	17.008
DI_30_A_px	DI-30	616482	3014208	syn-caldera	RECALDEC	50.1	1.28	2.66	10.29	0.23	15.87	18.51	1.85	0.01	0.04		0.01		100.85	37.9293	45.2399	16.8308
DI_30_A_px	DI-30	616482	3014208	syn-caldera	RECALDEC	49.73	1.16	3.12	8.51	0.27	14.91	20.73	0.28	0	0.06		0		98.77	42.8944	42.9195	14.1862
DI_30_A_px	DI-30	616482	3014208	syn-caldera	RECALDEC	50.8	1.12	3	8.73	0.27	15.36	20.15	0.38	0	0.07		0.01		99.89	41.5072	44.0165	14.4763
DI_30_L_px	DI-30	616482	3014208	syn-caldera	RECALDEC	49.87	1.25	3.73	7.41	0.22	15.21	21.86	0.33	0	0.09		0.04		100.01	44.633	43.2027	12.1644
DI_30_L_px	DI-30	616482	3014208	syn-caldera	RECALDEC	51.12	0.95	2.66	7.44	0.12	15.85	21.74	0.32	0	0.07		0.01		100.28	43.7496	44.373	11.8774
DI_30_N_px	DI-30	616482	3014208	syn-caldera	RECALDEC	51.58	0.6	2.89	4.57	0.11	16.68	22.88	0.23	0	0.29		0.03		99.86	46.0006	46.6529	7.34653
DI_30_N_px	DI-30	616482	3014208	syn-caldera	RECALDEC	51.29	0.72	3.29	5.11	0.12	16.2	23	0.34	0	0.31		0.05		100.43	46.3521	45.4184	8.22943
DI_30_N_px	DI-30	616482	3014208	syn-caldera	RECALDEC	50.03	1.18	3.36	7.15	0.17	15.25	22.03	0.26	0	0.03		0.01		99.47	44.9955	43.3312	11.6733
DI_30_M_px	DI-30	616482	3014208	syn-caldera	RECALDEC	50.49	1.07	2.76	7.67	0.17	15.71	20.91	0.38	0	0.09		0.02		99.27	42.7728	44.7059	12.5213
DI_30_M_px	DI-30	616482	3014208	syn-caldera	RECALDEC	50.88	1.09	2.92	7.79	0.25	15.45	21	0.32	0.01	0.08		0.04		99.83	43.058	44.0695	12.8725
DI_30_M_px	DI-30	616482	3014208	syn-caldera	RECALDEC	51.09	1.04	2.77	7.59	0.19	15.52	21.55	0.46	0	0.07		0.02		100.3	43.7872	43.87	12.3428
DI_30_D_px	DI-30	616482	3014208	syn-caldera	RECALDEC	51.13	1.06	2.85	8.83	0.3	15.31	20.32	0.39	0	0.08		0.02		100.29	41.6838	43.6912	14.625
DI_30_D_px	DI-30	616482	3014208	syn-caldera	RECALDEC	52.62	0.56	1.47	7.86	0.41	17.06	19.94	0.37	0	0.08		0.02		100.39	39.7747	47.3409	12.8843
DI_30_D_px	DI-30	616482	3014208	syn-caldera	RECALDEC	50.78	0.84	2.45	8.69	0.34	16.21	19.35	0.38	0.02	0.05		0.02		99.13	39.5282	46.0665	14.4053
DI_30_P_px	DI-30	616482	3014208	syn-caldera	RECALDEC	50.6	0.97	3.88	6.17	0.16	15.44	22.43	0.38	0	0.31		0		100.34	45.9143	43.9685	10.1172
DI_30_P_px	DI-30	616482	3014208	syn-caldera	RECALDEC	50.23	1.14	3.92	6.6	0.24	15.7	21.85	0.38	0	0.3		0		100.36	44.5623	44.5442	10.8935
DI_30_P_px	DI-30	616482	3014208	syn-caldera	RECALDEC	51.81	0.63	1.96	5.73	0.2	16.91	21.69	0.29	0	0.19		0.08		99.49	43.5148	47.1951	9.29006
DI_30_P_px	DI-30	616482	3014208	syn-caldera	RECALDEC	49.63	0.95	3.92	6.2	0.16	15.48	22.1	0.43	0	0.29		0		99.16	45.4724	44.31	10.2176
DI_30_K_px	DI-30	616482	3014208	syn-caldera	RECALDEC	50.74	0.78	3	5.54	0.1	16.09	22.32	0.3	0	0.3		0.06		99.23	45.4518	45.5815	8.96671
DI_30_K_px	DI-30	616482	3014208	syn-caldera	RECALDEC	51.76	0.6	2.37	5.39	0.12	16.44	22.38	0.25	0	0.22		0.02		99.55	45.1641	46.1542	8.6817
DI_30_K_px	DI-30	616482	3014208	syn-caldera	RECALDEC	51.03	0.91	3.23	5.6	0.14	16.05	22.42	0.39	0.01	0.33		0.05		100.16	45.5416	45.3547	9.1037
DI_30_K_px	DI-30	616482	3014208	syn-caldera	RECALDEC	51.25	0.81	3.33	5.62	0.22	16	22.02	0.36	0	0.33		0.05		99.99	45.0869	45.5752	9.33799
DI_30_K_px	DI-30	616482	3014208	syn-caldera	RECALDEC	51.85	0.73	3.1	5.46	0.06	15.72	22.42	0.28	0	0.28		0.02		99.92	46.1334	44.9995	8.86703
DI_30_K_px	DI-30	616482	3014208	syn-caldera	RECALDEC	51.05	0.79	3.24	5.7	0.11	15.96	22.27	0.26	0	0.3		0.02		99.7	45.4407	45.3037	9.25561
DI_30_J_px	DI-30	616482	3014208	syn-caldera	RECALDEC	50.21	0.83	2.68	6.28	0.21	16.09	21.67	0.27	0	0.21		0		98.45	44.1151	45.568	10.3169
DI_30_J_px	DI-30	616482	3014208	syn-caldera	RECALDEC	51.26	0.74	2.31	6.46	0.21	16.52	21.61	0.32	0	0.17		0		99.6	43.3934	46.1481	10.4585
DI_30_J_px	DI-30	616482	3014208	syn-caldera	RECALDEC	52.16	0.74	2.33	6.29	0.12	16.38	21.57	0.3	0	0.15		0		100.04	43.6979	46.1636	10.1384
DI_30_F_px	DI-30	616482	3014208	syn-caldera	RECALDEC	47.49	1.71	5	7.74	0.15	14.49	21.12	0.26	0	0.13		0.04		98.13	44.5214	42.4932	12.9854
DI_30_F_px	DI-30	616482	3014208	syn-caldera	RECALDEC	49.01	1.08	4.06	6.65	0.23	15.66	21.29	0.4	0	0.26		0.06		98.7	43.9441	44.9668	11.0891
DI-34-B-sili-4	DI-34	616380	3.01414e+06	post-caldera	RECALDEC	49.04	1.73	4.92	8.84	0.1496	14.07	21.34	0.4991	0	0.1511		0.0323		100.772	44.5216	40.8362	14.6422
DI-34-B-sili-5	DI-34	616380	3.01414e+06	post-caldera	RECALDEC	49.42	1.6452	4.78	8.11	0.1553	14.25	21.36	0.4797	0	0.38		0		100.58	44.8391	41.6147	13.5462
DI-35-G-px	DI-35	616365	3.01413e+06	syn-caldera	RECALDEC	51.96	0.65	2.09	5.89	0.2	16.64	22.05	0.29	0	0.13		0.02		99.92	44.1403	46.34	9.51974
DI-35-G-px	DI-35	616365	3.01413e+06	syn-caldera	RECALDEC	50.96	0.78	3.32	5.59	0.02	15.9	22.34	0.38	0	0.41		0		99.7	45.76	45.2878	8.95213
DI-35-G-px	DI-35	616365	3.01413e+06	syn-caldera	RECALDEC	51.22	0.74	3.3	5.68	0.12	15.88	22.13	0.32	0	0.33		0		99.72	45.4159	45.3165	9.26757
DI-35-G-px	DI-35	616365	3.01413e+06	syn-caldera	RECALDEC	50.91	0.8	3.42	5.71	0.13	15.75	22.18	0.38	0	0.37		0		99.65	45.5946	45.041	9.36433
DI_35_L_px	DI-35	616365	3.01413e+06	syn-caldera	RECALDEC	50.01	0.87	3.4	5.74	0.19	16.07	21.99	0.21	0	0.42		0.03		98.93	44.5271	46.6246	8.84836
DI_35_L_px	DI-35	616365	3.01413e+06	syn-caldera	RECALDEC	51.79	0.53	2.19	5.49	0.19	16.8	22.32	0.24	0.01	0.22		0		99.78	45.3968	45.4834	9.11984
DI_35_L_px	DI-35	616365	3.01413e+06	syn-caldera	RECALDEC	50.3	0.78	3.42	5.61	0.11	16.01	22.23	0.39	0.01	0.37		0.02		99.25	45.6862	44.9004	9.41346
DI_35_L_px	DI-35	616365	3.01413e+06	syn-caldera	RECALDEC	50.71	0.84	3.55	5.77	0.11	15.74	22.28	0.35	0	0.39		0		99.74	45.6668	45.4268	8.90638
DI_35_J_px1	DI-35	616365	3.01413e+06	syn-caldera	RECALDEC	50.3	0.86	3.11	5.46	0.15	16.06	22.46	0.33	0	0.37		0.01		99.11	45.6668	45.4268	8.90638
DI_35_J_px2	DI-35	616365	3.01413e+06	syn-caldera	RECALDEC	49.67	1.09	3.61	6.19	0.17	16.11	21.89	0.35	0	0.14		0.01		99.23	44.4309	45.4895	10.0796
DI_35_J_px3	DI-35	616365	3.01413e+06	syn-caldera	RECALDEC	50.73	0.73	2.71	5.48	0.11	16.61	22.29	0.23	0	0.28		0		99.17	44.7937	46.4357	8.77055
DI_35_J_px4	DI-35	616365	3.01413e+06	syn-caldera	RECALDEC	51.15	0.6	2.57	5.53	0.13	16.69	22.2	0.28	0	0.08		0.1		99.33	44.5447	46.5881	8.86719
DI_35_B_px	DI-35	616365	3.01413e+06	syn-caldera	RECALDEC	51.24	0.86	3.04	6.05	0.16	16.37	22.26	0.33	0	0.1		0.02		100.43	44.6253	45.6542	9.72052
DI_35_B_px	DI-35	616365	3.01413e+06	syn-caldera	RECALDEC	51.61	0.72	2.63	5.55	0.1	16.64	22.03	0.35	0	0.16		0		99.79	44.4244	46.6805	8.89512
DI_35_B_px	DI-35	616365	3.01413e+06	syn-caldera	RECALDEC	51.71	0.66	2.64	5.61	0.17	16.42	22.17	0.28	0	0.14		0.04		99.84	44.7644	46.1228	9.1129
DI_35_B_px	DI-35	616365	3.01413e+06	syn-caldera	RECALDEC	51.14	0.69	2.89	5.52	0.15	16.4	22.42	0.38	0.01	0.34		0.02		99.96	45.1451	45.9403	8.91463
DI_35_A_px	DI-35	616365	3.01413e+06	syn-caldera	RECALDEC	51.01	0.59	2.38	5.41	0.14	16.94	22.3	0.28	0	0.2		0.01		99.26	44.4227	46.9449	8.6324
DI_35_A_px	DI-35	616365	3.01413e+06	syn-caldera	RECALDEC	50.87	0.63	2.49	5.2	0.16	16.42	22.5	0.32	0	0.24		0.02		98.85	45.4288	46.1208	8.45041
DI_35_A_px	DI-35	616365	3.01413e+06	syn-caldera	RECALDEC	51.35	0.65	2.39	5.23	0.09	16.48	22.22	0.35	0	0.21		0.07		99.04	45.0713	46.5039	8.42482
DI_35_A_px	DI-35	616365	3.01413e+06	syn-caldera	RECALDEC	51.02	0.68	2.46	5.65	0.17	16.41	22.04	0.34	0.01	0.28		0.02		99.08	44.6034	46.1998	9.19686
DI_35_Q_px	DI-35	616365	3.01413e+06	syn-caldera	RECALDEC	50.83	0.67	2.39	5.3	0.11	16.38	22.29	0.26	0	0.29		0		98.52	45.2121	46.2204	8.56748
DI_35_Q_px	DI-35	616365	3.01413e+06	syn-caldera	RECALDEC	51.1	0.57	2.29	5.23	0.13	16.57	21.76	0.33	0	0.26		0.01		98.25	44.4114	47.0471	8.54148
DI_35_Q_px	DI-35	616365	3.01413e+06	syn-caldera	RECALDEC	51.53	0.56	2.1	5.52	0.15	16.86	22.2	0.31	0	0.26		0.02		99.51	44.3272	46.8329	8.83988
DI_35_Q_px1	DI-35	616365	3.01413e+06	syn-caldera	RECALDEC	49.87	0.81	3.39	5.98	0.11	16.03	22.12	0.34	0	0.39		0.01		99.05	44.9824	45.3488	9.66881
DI_35_Q_px2	DI-35	616365	3.01413e+06	syn-caldera	RECALDEC	49.45	0.86	3.46	5.67	0.12	15.93	21.91	0.27	0	0.45		0		98.12	45.09	45.6068	9.30316
DI_35_Q_px3	DI-35	616365	3.01413e+06	syn-caldera	RECALDEC	50.36	0.84	3.19	5.67	0.19	16.14	22.07	0.32	0	0.36		0.08		99.22	44.9499	45.7304	9.31971
DI_35_Q_px4	DI-35	616365	3.01413e+06	syn-caldera	RECALDEC	49.83	0.77	3.14	5.64	0.11	16.09	22.16	0.24	0.01	0.37		0.02		98.38	45.1941	45.6503	9.15556
DI-35-F-px	DI-35	616365	3.01413e+06	syn-caldera	RECALDEC	51.12	0.9	3.4	5.55376	0.19	16.05	22.23	0.26	0	0.34				100.044	45.3275	45.5274	9.14504
DI-35-G-px	DI-35	616365	3.01413e+06	syn-caldera	RECALDEC	50.84	0.84	3.2	5.65	0.15	16.06	22.29	0.32	0.01	0.39		0.01		99.76	45.3412	45.4468	9.21198
DI-35-G-px	DI-35	616365	3.01413e+06	syn-caldera	RECALDEC	50.9	0.86	3.35	5.67	0.12	16.27	22.23	0.28	0	0.39		0.05		100.12	45.014	45.8322	9.15378
DI-35-F-px	DI-35	616365	3.01413e+06	syn-caldera	RECALDEC	51.22	0.8	3.35	5.4	0.09	15.99	22.21	0.3	0	0.39		0		99.75	45.5677	45.6386	8.79368
DI-35-F-px	DI-35	616365	3.01413e+06	syn-caldera	RECALDEC	51.13	0.75	3	5.44	0.11	16.32	22.29	0.29	0	0.36		0		99.69	45.1884	46.027	8.78454
DI_35_N_px	DI-35	616365	3.01413e+06	syn-caldera	RECALDEC	51.5	0.67	2.5	5.29	0.19	16.38	22.51	0.27	0.02	0.23		0		99.56	45.534	45.2869	9.17914
DI_35_N_px	DI-35	616365	3.01413e+06	syn-caldera	RECALDEC	51.13	0.54	3.17	3.91	0.13	16.67	22.79	0.25	0.01	0.93		0		99.53	44.6631	46.607	8.72991
DI_35_N_px	DI-35	616365	3.01413e+06	syn-caldera	RECALDEC	50.4	0.76	3.33	5.61	0.15	15.95	22.31	0.32	0	0.35		0.06		99.24	45.534	45.2869	9.17914
DI_35_N_px	DI-35	616365	3.01413e+06	syn-caldera	RECALDEC	51.76	0.59	2.4	5.45	0.14	16.75	22.33	0.26	0	0.21		0.03		99.92	44.6631	46.607	8.72991
DI_35_C_px	DI-35	616365	3.01413e+06	syn-caldera	RECALDEC	50.11	0.89	3.21	5.79	0.15	16.03	22.25	0.32	0	0.27		0.01		99.03	45.2345	45.3366	9.42898
DI_35_C_px	DI-35	616365	3.01413e+06	syn-caldera	RECALDEC	49.71	0.85	3.4	5.8	0.15	15.97	22.03	0.43	0	0.31		0.11		98.76	45.058	45.44	9.50197
DI_35_C_px	DI-35	616365	3.01413e+06	syn-caldera	RECALDEC	49.85	0.79	2.97	5.54	0.15	16.16	22.15	0.32	0	0.36		0		98.29	45.136	45.8107	9.0533
DI_36_D_px	DI-36	616367	3.01413e+06	syn-caldera	RECALDEC	52.47	0.56	2.22	5.48	0.17	17.04	22.01	0.31	0	0.21		0.04		100.51	43.9084	47.2904	8.8012
DI_36_D_px	DI-36	616367	3.01413e+06	syn-caldera	RECALDEC	50.79	0.81	3.19	5.43	0.1	16.41	22.25	0.38	0.01	0.33		0.01		99.71	45.0439	46.2157	8.74037
DI_36_I_px	DI-36	616367	3.01413e+06	syn-caldera	RECALDEC	51.77	0.38	0.58	22.11	1.28	23.79	1.62	0.01	0	0.02		0		101.56	3.16	64.48	32.37
DI_36_I_px	DI-36	616367	3.01413e+06	syn-caldera	RECALDEC	49.81	1.06	3.15	7.41	0.22	16.04	21.05	0.37	0	0.11		0.04		99.26	42.6788	45.2418	12.0794
DI_36_G_px	DI-36	616367	3.01413e+06	syn-caldera	RECALDEC	51.64	0.64	2.28	5.25	0.04	16.9	22.29	0.29	0.02	0.24		0		99.59	44.6425	47.087	8.27055
DI_36_G_px	DI-36	616367	3.01413e+06	syn-caldera	RECALDEC	50.12	0.78	3.06	5.41	0.16	16.29	22.12	0.37	0.01	0.4		0.06		98.78	45.0224	46.1253	8.85231
DI_36_H_px	DI-36	616367	3.01413e+06	syn-caldera	RECALDEC	51.98	0.48	3.16	4.07	0.05	17.12	22.81	0.31	0	0.96		0.04		100.98	45.7638	47.7833	6.45297
DI_36_H_px	DI-36	616367	3.01413e+06	syn-caldera	RECALDEC	51.24	0.56	3.49	4.16	0.15	16.73	22.6	0.24	0.02	1.02		0.03		100.24	45.8979	47.2668	6.83525
DI_36_F_px	DI-36	616367	3.01413e+06	syn-caldera	RECALDEC	51.67	0.71	2.44	5.42	0.21	16.58	22.32	0.29	0	0.28		0.02		99.94	44.8356	46.3328	8.83167
DI_36_F_px	DI-36	616367	3.01413e+06	syn-caldera	RECALDEC	51.6	0.62	2.25	5.02	0.17	16.92	22.1	0.26	0	0.19		0.08		99.21	44.4748	47.3694	8.15586
DI-43-A-sili-1	DI-43	617328	3019314	post-caldera	RECALDEC	51.11	0.4695	1.1176	13.32	0.8409	13.95	17.68	0.421	0.0002	0.0068		0.0173	0.0814	99.0147	36.7199	40.306	22.9741
DI-43-A-sili-2	DI-43	617328	3019314	post-caldera	RECALDEC	50.77	0.4664	1.1148	12.08	0.8471	13.42	18.91	0.4467	0.0075	0.0568		0	0	98.1193	39.6619	39.1571	21.181
DI-43-A-sili-3	DI-43	617328	3019314	post-caldera	RECALDEC	51.21	0.4529	0.8445	12.51	0.8315	13.65	18.65	0.4162	0.0048	0.0163		0	0.0007	98.5869	38.8047	39.5106	21.6848
DI-43-A-sili-4	DI-43	617328	3019314	post-caldera	RECALDEC	51.45	0.3874	0.9924	12.24	0.8215	13.41	18.7	0.4456	0.0098	0		0.0036	0	98.4603	39.3198	39.226	21.4541
DI-43-B-sili-1	DI-43	617328	3019314	post-caldera	RECALDEC	51.33	0.4292	0.9812	12.48	0.803	13.6	18.65	0.4522	0.0031	0		0	0.0178	98.7465	38.8981	39.4607	21.6412
DI-43-B-sili-2	DI-43	617328	3019314	post-caldera	RECALDEC	51.48	0.3964	0.8645	12.77	0.8733	13.39	18.84	0.3872	0.0043	0.0133		0.017	0.037	99.073	39.1476	38.7062	22.1462
DI-43-C-sili-1	DI-43	617328	3019314	post-caldera	RECALDEC	51.79	0.4283	0.9212	12.71	0.8916	13.4	18.48	0.3779	0.0012	0.0155		0.0027	0.0299	99.0483	38.704	39.0421	22.2539
DI-43-C-sili-2	DI-43	617328	3019314	post-caldera	RECALDEC	51.74	0.2885	0.4182	24.18	1.39	19.35	1.74	0.0634	0	0				99.1701	3.57794	55.3529	41.0691
DI-43-C-sili-3	DI-43	617328	3019314	post-caldera	RECALDEC	51.58	0.3084	0.4026	24.34	1.47	19.37	1.78	0.0701	0	0				99.3211	3.64103	55.12	41.2389
DI-43-C-sili-4	DI-43	617328	3019314	post-caldera	RECALDEC	51.82	0.2629	0.3859	24.31	1.4	19.6	1.72	0.0298	0	0				99.5286	3.50531	55.5685	40.9261
DI-43-C-sili-5	DI-43	617328	3019314	post-caldera	RECALDEC	51.59	0.2977	0.3981	24.36	1.4	19.5	1.72	0.0347	0	0				99.3005	3.51247	55.398	41.0895
DI-43-C-sili-6	DI-43	617328	3019314	post-caldera	RECALDEC	51.38	0.2528	0.4341	24.41	1.4	19.36	1.75	0.0685	0	0				99.0554	3.58293	55.1419	41.2752
DI-43-C-sili-7	DI-43	617328	3019314	post-caldera	RECALDEC	51.48	0.2857	0.3954	24.26	1.35	19.46	1.67	0.0253	0	0				98.9264	3.42598	55.5376	41.0364
DI-43-C-sili-8	DI-43	617328	3019314	post-caldera	RECALDEC	51.76	0.2796	0.3865	24.12	1.39	19.3	1.72	0.0349	0	0				98.991	3.54676	55.3652	41.0881
DI-43-C-sili-9	DI-43	617328	3019314	post-caldera	RECALDEC	51.66	0.2914	0.4244	24.05	1.35	19.8	1.67	0.0416	0	0				99.2874	3.4044	56.1519	40.4437
DI-43-C-sili-10	DI-43	617328	3019314	post-caldera	RECALDEC	52.24	0.4993	0.9325	13	0.8907	13.52	18.66	0.3911	0.0058	0.0219		0	0	100.161	38.6178	38.925	22.4572
DI-43-D-sili-1	DI-43	617328	3019314	post-caldera	RECALDEC	51.93	0.4561	0.9294	12.72	0.8156	13.47	18.45	0.4236	0.0049	0.0099		0.0124	0	99.2219	38.6289	39.2337	22.1374
DI-43-D-sili-2	DI-43	617328	3019314	post-caldera	RECALDEC	51.98	0.3916	1.0252	12.86	0.7934	13.73	18.51	0.4719	0.0032	0		0.0128	0.0243	99.8024	38.3424	39.5657	22.092
DI-43-D-sili-3	DI-43	617328	3019314	post-caldera	RECALDEC	51.35	0.4351	0.9946	13.13	0.9085	13.56	18.02	0.4602	0	0		0.0222	0.0428	98.9234	37.6587	39.4226	22.9187
DI-43-D-sili-4	DI-43	617328	3019314	post-caldera	RECALDEC	51.63	0.4102	0.9441	13.12	0.8559	13.79	17.89	0.3813	0	0		0.0399	0.0671	99.1285	37.2775	39.9739	22.7486
DI-43-D-sili-5	DI-43	617328	3019314	post-caldera	RECALDEC	51.91	0.2855	0.4827	24.02	1.4	19.73	1.84	0.0144	0	0		0.0003	0	99.6829	3.74418	55.8523	40.4035
DI-43-E-sili-1	DI-43	617328	3019314	post-caldera	RECALDEC	50.86	0.263	0.3497	25.03	1.45	18.52	1.66	0.1128	0	0.0153		0.0014	0.1055	98.3677	3.4506	53.5554	42.994
DI-43-E-sili-2	DI-43	617328	3019314	post-caldera	RECALDEC	51.44	0.2488	0.326	24.94	1.47	19.13	1.63	0.059	0.0044	0		0.0154	0	99.2636	3.33526	54.4544	42.2103
DI-43-F-sili-1	DI-43	617328	3019314	post-caldera	RECALDEC	51.41	0.2926	0.3058	24.49	1.41	19.15	1.75	0.1023	0	0.0335		0	0.0113	98.9555	3.59928	54.7926	41.6081
DI-43-F-sili-2	DI-43	617328	3019314	post-caldera	RECALDEC	51.03	0.4534	1.1219	13.33	0.852	13.2	18.54	0.4824	0.0014	0.0188		0.0021	0.0899	99.1219	38.6399	38.2715	23.0885
DI-43-F-sili-3	DI-43	617328	3019314	post-caldera	RECALDEC	51.47	0.4449	0.9255	12.4	0.8285	13.26	18.71	0.4368	0	0		0	0.0292	98.5049	39.3974	38.843	21.7596
DI-43-H-sili-1	DI-43	617328	3019314	post-caldera	RECALDEC	51.2	0.453	0.8556	12.92	0.9078	13.51	18.02	0.3295	0.0045	0.0148		0	0.0057	98.2209	37.8438	39.4703	22.6859
DI-43-H-sili-2	DI-43	617328	3019314	post-caldera	RECALDEC	50.91	0.4757	0.9251	13.03	0.8543	13.66	18.1	0.4217	0.0016	0		0	0.0572	98.4356	37.7484	39.632	22.6196
DI-44-A-6	DI-44	620336	3.02132e+06	post-caldera	RECALDEC	49.09	1.0937	2.78	10.17	0.3887	14.09	19.99	0.3955	0	0	0.0446			98.0425	41.7879	40.9755	17.2366
DI-44-A-7	DI-44	620336	3.02132e+06	post-caldera	RECALDEC	49.92	1.0964	2.79	10.25	0.3458	14.11	19.97	0.4726	0.0106	0	0.0488			99.0142	41.7144	41.0025	17.2831
DI-44-A-9	DI-44	620336	3.02132e+06	post-caldera	RECALDEC	51.17	0.7462	1.6946	9.44	0.3558	15.32	19.7	0.3996	0.0106	0	0			98.8368	40.4832	43.7969	15.7199
DI-44-B-2	DI-44	620336	3.02132e+06	post-caldera	RECALDEC	49.91	1.0384	2.54	10.01	0.3874	14.59	19.81	0.3895	0.0008	0.0018	0.0541			98.732	41.077	42.0867	16.8362
DI-44-B-3	DI-44	620336	3.02132e+06	post-caldera	RECALDEC	51.26	0.6892	1.418	10.11	0.451	15.51	18.61	0.3069	0.0099	0	0.0288			98.3938	38.4229	44.5483	17.0288
DI-44-B-4	DI-44	620336	3.02132e+06	post-caldera	RECALDEC	49.77	1.0794	2.46	10.37	0.4449	14.95	19.19	0.4091	0	0	0.022			98.6954	39.6211	42.9407	17.4382
DI-44-B-5	DI-44	620336	3.02132e+06	post-caldera	RECALDEC	51.12	0.6034	1.4244	11.54	0.5133	16.4	16.57	0.2709	0.0043	0.0035	0.0052			98.455	33.9562	46.7536	19.2902
DI-44-B-11	DI-44	620336	3.02132e+06	post-caldera	RECALDEC	49.69	1.0944	2.59	10.95	0.4124	15.05	18.18	0.4495	0.0032	0	0.0722			98.4917	37.883	43.6277	18.4893
DI-44-B-12	DI-44	620336	3.02132e+06	post-caldera	RECALDEC	50.27	0.9592	2.25	9.64	0.3466	14.79	19.87	0.3468	0.0096	0.0221	0.0542			98.5585	41.1868	42.6485	16.1647
DI-44-C-1	DI-44	620336	3.02132e+06	post-caldera	RECALDEC	49.89	1.0226	2.38	9.44	0.3369	14.79	20.08	0.388	0.0034	0	0.0562			98.3871	41.5822	42.6077	15.8101
DI-44-C-4	DI-44	620336	3.02132e+06	post-caldera	RECALDEC	49.97	1.0909	2.66	10.35	0.4113	14.76	19.47	0.4062	0	0	0.0342			99.1526	40.2213	42.4181	17.3606
DI-44-D-1	DI-44	620336	3.02132e+06	post-caldera	RECALDEC	49.05	1.2604	3.12	10.7	0.3857	14.03	19.36	0.4273	0.0019	0	0.0658			98.4011	40.7282	41.0604	18.2115
DI-44-D-2	DI-44	620336	3.02132e+06	post-caldera	RECALDEC	49.82	0.9821	2.15	9.91	0.3724	14.54	19.78	0.4297	0.0066	0	0.0428			98.0336	41.1766	42.1079	16.7155
DI-44-D-8	DI-44	620336	3.02132e+06	post-caldera	RECALDEC	49.93	1.1273	2.5	9.89	0.3914	14.66	19.51	0.3661	0.0126	0	0.0405			98.4279	40.7024	42.5473	16.7504
DI-44-D-9	DI-44	620336	3.02132e+06	post-caldera	RECALDEC	49.42	1.2124	2.95	9.64	0.3595	14.5	19.95	0.418	0.0105	0	0.0425			98.5029	41.6228	42.0855	16.2917
DI-44-E-3	DI-44	620336	3.02132e+06	post-caldera	RECALDEC	50.09	0.9225	2.18	10.48	0.4845	14.8	19.05	0.383	0.0056	0	0.0416			98.4372	39.521	42.714	17.765
DI-44-E-4	DI-44	620336	3.02132e+06	post-caldera	RECALDEC	50.64	0.8021	2.17	11.28	0.4963	15.01	17.94	0.3519	0.0111	0	0.0377			98.7391	37.3609	43.4861	19.153
DI-46-1	DI-46	620172	3020698	post-caldera	RECALDEC	48	1.97	3.8	11.18	0.3511	14.3	18.71	0.3976	0.004	0	0.1207			98.8334	39.3005	41.7864	18.9131
DI-46-2	DI-46	620172	3020698	post-caldera	RECALDEC	47.9	2	3.77	10.25	0.2836	13.77	20.02	0.4743	0.0034	0.0047	0.113			98.589	42.2354	40.4131	17.3515
Di-48-A-sili-5	DI-48	624081	3013413	pre-caldera	RECALDEC	53.37	0.4853	1.98	5.53	0.1361	17.82	20.45	0.2472	0	0.333	0	0.02		100.372	41.1764	49.9158	8.90781
Di-48-A-sili-6	DI-48	624081	3013413	pre-caldera	RECALDEC	51.43	0.7263	3.81	4.88	0.2019	16.27	21.8	0.3627	0	0.9575		0.0107		100.449	45.0388	46.762	8.19927
DI_50A_E_px	DI-50	624081	3013413	pre-caldera	RECALDEC	49.85	1.15	4.11	6.49	0.17	15.87	20.63	0.41	0	0.54		0		99.22	43.0619	46.0836	10.8545
DI_50A_E_px	DI-50	624081	3013413	pre-caldera	RECALDEC	50.48	0.96	3.68	6.11	0.12	16.05	21.78	0.37	0	0.53		0.07		100.15	44.4744	45.5934	9.9322
DI_50A_E_px	DI-50	624081	3013413	pre-caldera	RECALDEC	50.94	0.98	3.66	6.05	0.18	16.09	21.29	0.31	0	0.58		0.07		100.15	43.8623	46.1155	10.0222
DI_50A_A_px	DI-50	624081	3013413	pre-caldera	RECALDEC	51.84	0.67	2.35	5.45	0.17	17.01	21.91	0.36	0.01	0.5		0.01		100.28	43.8534	47.3632	8.78343
DI_50A_A_px	DI-50	624081	3013413	pre-caldera	RECALDEC	51.53	0.83	3.19	5.71	0.13	15.81	21.75	0.28	0	0.65		0.02		99.9	45.0275	45.5329	9.43959
DI_50A_B_px	DI-50	624081	3013413	pre-caldera	RECALDEC	51.02	0.68	2.23	5.91	0.12	16.84	21.52	0.35	0	0.42		0		99.09	43.3391	47.1797	9.48121
DI_50A_B_px	DI-50	624081	3013413	pre-caldera	RECALDEC	49.47	1	3.67	6.12	0.12	15.92	21.31	0.37	0.01	0.58		0.01		98.58	44.0936	45.8259	10.0805
DI-54_E_sili_1	DI-54	618217	3.01428e+06	post-caldera	RECALDEC	50.58	0.6369	1.6861	9.62	0.3406	15.64	19.82	0.4239	0	0		0	0.0747	98.8222	40.1574	44.0833	15.7593
DI-54_E_sili_2	DI-54	618217	3.01428e+06	post-caldera	RECALDEC	50.64	0.6367	1.3801	10.24	0.4034	15.64	18.93	0.3074	0	0		0.0035	0	98.1811	38.6332	44.404	16.9629
DI-55-E-3	DI-55	617784	3.02051e+06	post-caldera	RECALDEC	49.85	0.9787	2.55	11.11	0.4276	13.89	19.2	0.4195	0	0.0306	0.0568			98.5132	40.393	40.652	18.955
DI-55-E-4	DI-55	617784	3.02051e+06	post-caldera	RECALDEC	50.55	0.6386	1.5498	10.5	0.4422	14.7	19.38	0.3973	0	0	0.0278			98.1857	40.0618	42.2736	17.6646
DI-55-A-3	DI-55	617784	3.02051e+06	post-caldera	RECALDEC	50.78	0.7206	1.5131	11.44	0.5595	14.75	18.47	0.3263	0.0063	0	0.05			98.6158	38.1917	42.4297	19.3786
DI-55-A-4	DI-55	617784	3.02051e+06	post-caldera	RECALDEC	50.78	0.6362	1.4786	10.74	0.4969	14.78	19.07	0.3615	0.0096	0	0			98.3528	39.395	42.4757	18.1293
DI-60-A-sili-4	DI-60	622102	3.01895e+06	post-caldera	RECALDEC	50.65	1.3599	3.3	9.38	0.2805	14.54	20.76	0.4285	0	0		0.0176		100.717	42.7771	41.6796	15.5433
DI-62_A_sili_1	DI-62	615974	3.01529e+06	post-caldera	RECALDEC	46.45	2.04	5.58	8.42	0.2046	14.43	20.39	0.4151	0	0.1564		0.0193	0.0353	98.1407	43.2007	42.532	14.2673
DI-62_A_sili_2	DI-62	615974	3.01529e+06	post-caldera	RECALDEC	48.16	1.4936	4.33	8.05	0.1872	15.48	19.92	0.4107	0.0028	0.2435		0	0	98.2778	41.5984	44.9711	13.4305
DI-62_D_sili_1	DI-62	615974	3.01529e+06	post-caldera	RECALDEC	47.63	1.4363	4.88	7.32	0.1555	14.71	21.46	0.4024	0.0027	0.4716		0.0152	0	98.4837	44.9326	42.847	12.2204
DI-62_D_sili_2	DI-62	615974	3.01529e+06	post-caldera	RECALDEC	47.27	1.641	5.1	7.59	0.1757	14.88	20.85	0.4472	0.0112	0.3519		0.0096	0.0671	98.3937	43.79	43.4758	12.7343
D64_a-3	DI-64	622943	3.01442e+06	post-caldera	RECALDEC	48	2.05	4.13	10.66	0.3255	13.89	19.49	0.5302	0.0162	0	0.1277			99.2196	41.1259	40.7738	18.1003
D64_a-7	DI-64	622943	3.01442e+06	post-caldera	RECALDEC	45.57	2.8	5.19	11.99	0.3411	12.74	19.04	0.4268	0.0022	0	0.1196			98.2197	41.0418	38.2036	20.7546
D64_a-8	DI-65	622943	3.01442e+06	post-caldera	RECALDEC	49.44	1.4627	3.23	10.26	0.3164	14.08	19.92	0.4219	0.0027	0	0.0869			99.2206	41.7033	41.0071	17.2896
DI_67_G_px	DI-67	614727	3.01925e+06	crystal mush/plutonic	RECALDEC	51.28	0.72	1.76	8.2	0.38	15.48	20.77	0.51	0	0.03		0		99.13	42.3826	43.9438	13.6736
DI_67_G_px	DI-67	614727	3.01925e+06	crystal mush/plutonic	RECALDEC	51.93	0.55	1.63	7.42	0.28	15.58	21.27	0.36	0	0.04		0		99.06	43.4461	44.2717	12.2822
DI_67_I_px	DI-67	614727	3.01925e+06	crystal mush/plutonic	RECALDEC	46.94	1.87	5.69	8.13	0.18	13.61	21.32	0.44	0	0.17		0		98.35	45.6123	40.5069	13.8808
DI_67_px	DI-67	614727	3.01925e+06	crystal mush/plutonic	RECALDEC	54.11	0.28	0.41	16.18	0.52	27.07	1.32	0.09	0	0.04		0		100.02	2.54	72.39	25.07
DI_68_A_px	DI-68	614676	3.01925e+06	syn-caldera	RECALDEC	48.58	1.34	3.66	8.77	0.26	15.25	19.83	0.43	0	0.07		0.04		98.23	41.23	44.1099	14.6601
DI_68_A_px	DI-68	614676	3.01925e+06	syn-caldera	RECALDEC	51.1	0.85	2.37	7.56	0.21	15.92	21.04	0.42	0	0.07		0.02		99.56	42.7172	44.9651	12.3176
DI_68_F_px	DI-68	614676	3.01925e+06	syn-caldera	RECALDEC	49.97	1.06	3.66	6.74	0.28	16	20.79	0.37	0	0.26		0		99.13	42.8389	45.8647	11.2964
DI_68_F_px	DI-68	614676	3.01925e+06	syn-caldera	RECALDEC	50.43	0.86	3.48	6.25	0.18	16.17	21.8	0.35	0	0.29		0.03		99.84	44.205	45.6142	10.1808
DI_68_E_px	DI-68	614676	3.01925e+06	syn-caldera	RECALDEC	50.87	0.55	1.28	10.2	0.78	14.94	19.62	0.48	0	0.02		0		98.74	40.0555	42.4316	17.5129
DI_68_E_px	DI-68	614676	3.01925e+06	syn-caldera	RECALDEC	49.58	0.94	2.97	7.74	0.25	15.91	20.33	0.46	0	0.14		0		98.32	41.7434	45.446	12.8106
DI_70_px	DI-70	616904	3.01891e+06	crystal mush/plutonic	RECALDEC	50.69	1.02	2.3	8.09	0.43	15.72	20.33	0.59	0	0.17		0.06		99.4	41.6142	44.7644	13.6214
DI_70_C_px	DI-70	616904	3.01891e+06	crystal mush/plutonic	RECALDEC	51.32	0.73	1.34	7.65	0.45	17.26	18.86	0.41	0	0.08		0		98.1	38.3347	48.8053	12.8601
DI_70_C_px	DI-70	616904	3.01891e+06	crystal mush/plutonic	RECALDEC	50.05	1.05	2.45	7.6	0.34	15.72	20.23	0.53	0	0.17		0.01		98.15	41.8842	45.2774	12.8384
DI_70_C_px	DI-70	616904	3.01891e+06	crystal mush/plutonic	RECALDEC	50.14	1.08	2.39	8.07	0.4	16.16	19.92	0.48	0	0.29		0.02		98.95	40.6396	45.8645	13.496
DI_70_C_px1	DI-70	616904	3.01891e+06	crystal mush/plutonic	RECALDEC	51.4	0.74	1.62	7.61	0.38	17.07	19.97	0.38	0	0.12		0		99.29	39.9741	47.5346	12.4914
DI_70_C_px2	DI-70	616904	3.01891e+06	crystal mush/plutonic	RECALDEC	50.51	1.15	2.46	7.75	0.39	15.87	20.01	0.48	0.01	0.22		0.03		98.88	41.3044	45.5724	13.1232
DI_70_C_px3	DI-70	616904	3.01891e+06	crystal mush/plutonic	RECALDEC	50.73	1.11	2.43	7.92	0.42	16.08	20	0.47	0	0.11		0.05		99.32	40.9134	45.7612	13.3254
DI_70_B_px	DI-70	616904	3.01891e+06	crystal mush/plutonic	RECALDEC	51.16	1.05	2.25	8.37	0.45	15.87	19.78	0.54	0	0.06		0.06		99.59	40.5772	45.2907	14.1321
DI_70_B_px	DI-70	616904	3.01891e+06	crystal mush/plutonic	RECALDEC	49.18	1.81	3.3	8.19	0.53	15.85	19.12	0.57	0.01	0.16		0		98.72	39.8487	45.9548	14.1964
DI_70_B_px	DI-70	616904	3.01891e+06	crystal mush/plutonic	RECALDEC	51.03	0.85	1.96	8	0.35	16.11	20.08	0.58	0	0.06		0.01		99.03	40.9691	45.726	13.3049
DI_70_I_px	DI-70	616904	3.01891e+06	crystal mush/plutonic	RECALDEC	49.71	1.09	2.67	9.66	0.42	14.95	19.33	0.5	0	0.11		0		98.44	40.2709	43.3288	16.4003
DI_70_I_px	DI-70	616904	3.01891e+06	crystal mush/plutonic	RECALDEC	50.61	1.01	2.34	8.23	0.38	15.59	20.15	0.44	0	0.18		0.02		98.95	41.493	44.6603	13.8467
DI_70_L_px	DI-70	616904	3.01891e+06	crystal mush/plutonic	RECALDEC	54.51	0.39	0.63	13.52	0.8	28.51	1.58	0.06	0	0.05		0.07		100.12	3.0137	75.6512	21.3351
DI_70_L_px	DI-70	616904	3.01891e+06	crystal mush/plutonic	RECALDEC	51.01	0.97	2.31	8.04	0.47	16.27	19.7	0.51	0.01	0.2		0.01		99.5	40.2195	46.2097	13.5708
DI_70_L_px	DI-70	616904	3.01891e+06	crystal mush/plutonic	RECALDEC	50.4	1.11	2.31	7.7	0.48	15.99	19.67	0.57	0.01	0.24		0.05		98.53	40.7211	46.051	13.228
DEI-2013-1-C2-C-SILI-1	DEI-2013-1-C2	622596	3013962	post-caldera	PEVOLDEC	51.9	0.9527	1.7125	11.99	0.4869	16.18	17.33	0.2432	0.0004	0		0		100.796	34.9518	45.3968	19.6514
DEI-2013-1-C2-C-SILI-2	DEI-2013-1-C2	622596	3013962	post-caldera	PEVOLDEC	49.6	1.594	3.66	11.56	0.3948	14.41	18.57	0.5043	0.0074	0		0		100.301	38.7264	41.8056	19.4679
DEI-2013-1D5-D-SILI-1	DEI-2013-1D5	622596	3013962	post-caldera	PEVOLDEC	50.09	1.2666	3.25	9.2	0.2569	14.37	20.51	0.4436	0.0019	0		0		99.389	42.8318	41.7477	15.4205
DEI-2013-1D5-D-SILI-2	DEI-2013-1D5	622596	3013962	post-caldera	PEVOLDEC	51.61	0.6886	1.7363	9.74	0.3375	16.42	18.08	0.2978	0.0015	0.0041		0.0056		98.9214	37.0552	46.8165	16.1283
DEI-2013-1D5-F-SILI-1	DEI-2013-1D5	622596	3013962	post-caldera	PEVOLDEC	48.35	1.96	4.16	10.6	0.3001	13.58	19.63	0.3683	0.002	0.0033		0		98.9537	41.7367	40.1674	18.0959
DEI-2013-1D5-F-SILI-2	DEI-2013-1D5	622596	3013962	post-caldera	PEVOLDEC	47.38	2.01	4.5	11.65	0.3441	12.81	19.38	0.5114	0	0.0152		0.0118		98.6125	41.6183	38.2697	20.112
DEI-2013-3-A1-A-silli-1	DEI-2013-3-A1	620275	3021466	post-caldera	PEVOLDEC	51.71	0.8443	2.46	7.76	0.2175	15.68	20.58	0.4479	0.0084	0.1657		0		99.8738	42.3263	44.8628	12.811
DEI-2013-3-A1-A-silli-2	DEI-2013-3-A1	620275	3021466	post-caldera	PEVOLDEC	52.07	0.8036	2.38	7.93	0.2171	15.96	20.53	0.3623	0	0.1312		0.0211		100.405	41.8176	45.225	12.9575
DEI-2013-3-A1-C-SILLI-4	DEI-2013-3-A1	620275	3021466	post-caldera	PEVOLDEC	50.8	1.0884	2.4	11.87	0.3787	17.21	15.44	0.2455	0.0164	0.0366		0.0204		99.506	31.5448	48.9144	19.5407
DEI-2013-3-A1-C-SILLI-5	DEI-2013-3-A1	620275	3021466	post-caldera	PEVOLDEC	50.51	1.1488	3.15	11.32	0.3478	16.05	16.51	0.3438	0.0132	0		0		99.3936	34.4326	46.5664	19.001
DEI-2013-3-A11-C-SILI-1	DEI-2013-3-A11	622596	3013962	post-caldera	PEVOLDEC	51.03	0.9287	2.33	9.82	0.3825	14.33	20.22	0.3558	0.0055	0.0367		0		99.4392	42.0177	41.426	16.5563
DEI-2013-3-A11-C-SILI-2	DEI-2013-3-A11	622596	3013962	post-caldera	PEVOLDEC	51.07	0.9297	2.12	10.2	0.4367	14.53	19.71	0.3813	0.008	0		0		99.3857	40.8664	41.9104	17.2232
DEI-2013-3-A11-C-SILI-3	DEI-2013-3-A11	622596	3013962	post-caldera	PEVOLDEC	51.61	0.6175	1.611	10.66	0.4764	14.54	19.61	0.3625	0	0		0		99.4874	40.4041	41.6762	17.9196
DEI-2013-3-A11-D-SILI-3	DEI-2013-3-A11	622596	3013962	post-caldera	PEVOLDEC	50.89	1.0341	2.48	9.95	0.4305	14.82	19.47	0.4301	0.0092	0		0		99.5139	40.3995	42.7793	16.8212
DEI-2013-3-A11-D-SILI-4	DEI-2013-3-A11	622596	3013962	post-caldera	PEVOLDEC	50.99	0.8596	2.13	9.02	0.339	14.83	20.75	0.3634	0.0016	0		0		99.2836	42.6171	42.3724	15.0105
DEI-2013-3-A11-D-SILI-5	DEI-2013-3-A11	622596	3013962	post-caldera	PEVOLDEC	50.86	0.9365	2.29	9.51	0.389	14.63	20.17	0.4201	0	0.0031		0.0178		99.2265	41.8004	42.1788	16.0208
DEI-2013-3-B7-B_sili_1	DEI-2013-3-B7	622596	3013962	post-caldera	PEVOLDEC	50.77	1.0369	2.54	9.45	0.2779	15.03	20.51	0.4775	0.0051	0		0	0.0527	100.15	41.8444	42.6586	15.497
DEI-2013-3-B7-B_sili_2	DEI-2013-3-B7	622596	3013962	post-caldera	PEVOLDEC	50.75	0.8375	2.14	9.1	0.3147	15.24	20.78	0.4327	0.0034	0		0	0	99.5983	42.1219	42.9757	14.9023
DEI-2013-3-B7-B_sili_4	DEI-2013-3-B7	622596	3013962	post-caldera	PEVOLDEC	50.56	0.9432	2.13	9.02	0.3356	15.28	20.82	0.4473	0	0		0	0.0543	99.5904	42.1605	43.0451	14.7943
DEI-2013-3-B7-C_sili_1	DEI-2013-3-B7	622596	3013962	post-caldera	PEVOLDEC	51.13	0.7326	1.6911	10.71	0.4087	15.59	18.45	0.4491	0	0.0374		0	0	99.1989	37.7912	44.4239	17.7849
DEI-2013-3-B7-C_sili_2	DEI-2013-3-B7	622596	3013962	post-caldera	PEVOLDEC	50.15	0.964	2.22	9.26	0.3234	15.43	20.38	0.4329	0	0		0.0065	0	99.1668	41.3144	43.515	15.1706
DEI-2013-3-B7-E_sili_1	DEI-2013-3-B7	622596	3013962	post-caldera	PEVOLDEC	50.75	0.9514	2.21	9.1	0.3985	15.46	20.38	0.4342	0.0011	0.0505		0	0.0585	99.7942	41.3343	43.6206	15.045
DEI-2013-3-B7-E_sili_2	DEI-2013-3-B7	622596	3013962	post-caldera	PEVOLDEC	50.62	0.8806	2.15	9.54	0.3391	15.08	20.13	0.4641	0.0008	0		0	0	99.2046	41.2305	42.9686	15.8009
DEI-2013-3-B7-F_sili_1	DEI-2013-3-B7	622596	3013962	post-caldera	PEVOLDEC	51.32	0.6788	1.3887	10.17	0.4013	15.72	19.15	0.3105	0.003	0		0.0164	0	99.1587	38.864	44.382	16.7539
DEI-2013-3-B7-F_sili_2	DEI-2013-3-B7	622596	3013962	post-caldera	PEVOLDEC	51.25	0.662	1.5401	9.75	0.3707	15.55	19.88	0.4244	0.0044	0		0	0	99.4316	40.23	43.7764	15.9936
DEI-2013-3-B7-F_sili_3	DEI-2013-3-B7	622596	3013962	post-caldera	PEVOLDEC	50.88	0.8064	1.97	9.05	0.361	15.17	20.62	0.4374	0.0023	0.0154		0	0	99.3125	42.0189	43.0048	14.9763
DEI-2013-3-B7-F_sili_4	DEI-2013-3-B7	622596	3013962	post-caldera	PEVOLDEC	50.93	0.7554	1.5792	9.9	0.3246	15.68	19.19	0.3378	0	0		0.0181	0.0279	98.743	39.1734	44.5285	16.2981
DEI-2013-3-B7-F_sili_5	DEI-2013-3-B7	622596	3013962	post-caldera	PEVOLDEC	51.34	0.7042	1.7701	9.42	0.3708	15.63	19.93	0.4366	0	0.018		0.0321	0.0348	99.6866	40.4099	44.0874	15.5027
DEI-2013-3-B7-D_sili_1	DEI-2013-3-B7	622596	3013962	post-caldera	PEVOLDEC	51.33	0.6667	1.4398	10.07	0.3765	16.01	18.89	0.3946	0.0018	0.0469		0.0155	0.0008	99.2426	38.3008	45.1588	16.5404
DEI-2013-3-B7-D_sili_2	DEI-2013-3-B7	622596	3013962	post-caldera	PEVOLDEC	50.2	1.1528	2.3	9.69	0.3074	14.73	20.28	0.4186	0	0.0076		0	0.0145	99.1009	41.7471	42.1829	16.07
DEI-2013-3-B7-D_sili_3	DEI-2013-3-B7	622596	3013962	post-caldera	PEVOLDEC	49.84	1.0091	2.29	10.88	0.4045	14.36	19.7	0.4402	0	0		0.0135	0	98.9373	40.6277	41.1989	18.1734

## Sheet: S1_5_Feldspar_chemistry_EMP
Table S1-5: Chemical analyses of the feldspar crystals analysed in juvenile fragments collected during the RECALDEC and PEVOLDEC projects
		UTM WGS84 20S				Raw data from JEOL JXA-8230 Electron Microprobe (wt %)															%
ID analysis point	Sample	x	y	phase	Project	SiO2	TiO2	Al2O3	FeO	Fe203	MnO	MgO	CaO	Na2O	K2O	Cr2O3	V2O3	NiO	SrO	Total	An	Ab	Or		An = Antorthite
DEI-2013-1-C2-A-FELD-1	DEI-2013-1-C2	622596	3013962	post-caldera	PEVOLDEC	54.04	0.0507	27.98	0.5863		0	0.0888	11.4	5.04	0.0881	0		0		99.274	55.2712	44.2202	0.508554		Ab = Albite
DEI-2013-1-C2-A-FELD-2	DEI-2013-1-C2	622596	3013962	post-caldera	PEVOLDEC	54.69	0.095	27.79	0.6865		0.0019	0.0498	11.15	5.29	0.0917	0		0		99.8449	53.5228	45.9531	0.524083		Or = Orthoclase
DEI-2013-1-C2-A-FELD-3	DEI-2013-1-C2	622596	3013962	post-caldera	PEVOLDEC	57.13	0.1425	26.06	0.7974		0.0278	0.0606	9.27	6.11	0.1428	0.0126		0.011		99.7648	45.2261	53.9444	0.829477
DEI-2013-1-C2-B-FELD-1	DEI-2013-1-C2	622596	3013962	post-caldera	PEVOLDEC	55.87	0.0303	26.93	0.4847		0	0.1025	9.94	5.99	0.1307	0		0		99.4783	47.4793	51.7774	0.743293
DEI-2013-1-C2-B-FELD-2	DEI-2013-1-C2	622596	3013962	post-caldera	PEVOLDEC	56.48	0.1044	26.89	0.9024		0	0.1313	9.83	6.04	0.1411	0		0		100.519	46.9699	52.2274	0.802712
DEI-2013-1-C2-C-FELD-1	DEI-2013-1-C2	622596	3013962	post-caldera	PEVOLDEC	55.04	0.1112	26.66	0.8491		0	0.0713	10.03	5.72	0.1418	0		0.0067		98.6301	48.8077	50.3708	0.821542
DEI-2013-1-C2-C-FELD-2	DEI-2013-1-C2	622596	3013962	post-caldera	PEVOLDEC	55.25	0.1231	26.81	0.8468		0.0019	0.1239	10.3	5.81	0.1414	0		0		99.4072	49.0887	50.109	0.802343
DEI-2013-1-C2-D-FELD-1	DEI-2013-1-C2	622596	3013962	post-caldera	PEVOLDEC	56.8	0.142	25.99	0.9294		0	0.1041	9.43	6.44	0.1629	0		0		99.9985	44.3178	54.7707	0.911495
DEI-2013-1-C2-D-FELD-2	DEI-2013-1-C2	622596	3013962	post-caldera	PEVOLDEC	56.44	0.1151	26.31	0.8717		0	0.0857	9.86	6.05	0.1324	0		0.0026		99.8676	47.0284	52.2197	0.751862
DEI-2013-1D5-A-FELD-1	DEI-2013-1D5	622596	3013962	post-caldera	PEVOLDEC	54.04	0.0599	28.01	0.6321		0.0173	0.0791	11.55	4.98	0.0857	0		0		99.4542	55.894	43.6122	0.493777
DEI-2013-1D5-A-FELD-2	DEI-2013-1D5	622596	3013962	post-caldera	PEVOLDEC	53.62	0.0861	28.04	0.6112		0	0.0757	11.5	5.04	0.0895	0		0.0059		99.0685	55.4826	44.0033	0.514101
DEI-2013-1D5-A-FELD-3	DEI-2013-1D5	622596	3013962	post-caldera	PEVOLDEC	56.01	0.1046	26.22	0.9465		0.0042	0.0942	9.57	6.16	0.14	0.0212		0.0114		99.2822	45.8242	53.3777	0.798138
DEI-2013-1D5-A-FELD-3	DEI-2013-1D5	622596	3013962	post-caldera	PEVOLDEC	56.35	0.1221	26.4	1.0304		0.0038	0.1306	9.59	5.93	0.1445	0		0		99.7015	46.7958	52.3647	0.839504
DEI-2013-1D5-B-FELD-1	DEI-2013-1D5	622596	3013962	post-caldera	PEVOLDEC	54.03	0.06	27.49	0.6783		0.0195	0.0848	11.2	5.18	0.0757	0		0		98.8183	54.2002	45.3637	0.436159
DEI-2013-1D5-B-FELD-2	DEI-2013-1D5	622596	3013962	post-caldera	PEVOLDEC	53.67	0.0538	28.1	0.6636		0.0167	0.0975	11.45	4.97	0.0825	0		0		99.1041	55.7389	43.7829	0.47816
DEI-2013-1D5-C-FELD-1	DEI-2013-1D5	622596	3013962	post-caldera	PEVOLDEC	56.55	0.0856	26.53	0.5981		0.0177	0.041	9.52	6.14	0.1273	0		0.0163		99.6261	45.807	53.4637	0.729273
DEI-2013-1D5-C-FELD-2	DEI-2013-1D5	622596	3013962	post-caldera	PEVOLDEC	57.06	0.0771	26.49	0.5829		0	0.0779	9.52	6.09	0.1334	0.0152		0		100.046	45.9912	53.2415	0.767291
DEI-2013-1D5-C-FELD-3	DEI-2013-1D5	622596	3013962	post-caldera	PEVOLDEC	56.44	0.0889	26.56	0.9048		0.004	0.0929	9.79	5.81	0.142	0		0		99.8326	47.8187	51.3555	0.825791
DEI-2013-1D5-D-FELD-1	DEI-2013-1D5	622596	3013962	post-caldera	PEVOLDEC	55.78	0.1279	26.52	0.9936		0.009	0.1588	10.07	5.82	0.1474	0		0.0027		99.6295	48.4655	50.6899	0.844631
DEI-2013-1D5-D-FELD-2	DEI-2013-1D5	622596	3013962	post-caldera	PEVOLDEC	56.18	0.1535	26.22	0.9497		0.0133	0.1011	9.74	5.95	0.1484	0		0.0003		99.4563	47.0892	52.0566	0.854207
DEI-2013-1D5-D-FELD-3	DEI-2013-1D5	622596	3013962	post-caldera	PEVOLDEC	54.99	0.0707	27.1	0.9976		0.0067	0.1369	10.56	5.63	0.1249	0		0.0111		99.628	50.5334	48.755	0.711613
DEI-2013-1D5-E-FELD-1	DEI-2013-1D5	622596	3013962	post-caldera	PEVOLDEC	54.82	0.1072	27.12	0.6126		0	0.0863	10.61	5.49	0.1002	0		0.0126		98.959	51.3446	48.0781	0.577316
DEI-2013-1D5-E-FELD-2	DEI-2013-1D5	622596	3013962	post-caldera	PEVOLDEC	54.76	0.06	27.45	0.5882		0.024	0.082	10.73	5.66	0.0892	0		0		99.4435	50.9041	48.5921	0.503831
DEI-2013-1D5-F-FELD-1	DEI-2013-1D5	622596	3013962	post-caldera	PEVOLDEC	54.76	0.0817	26.7	0.8569		0.0182	0.0867	10.33	5.63	0.1165	0		0.0062		98.5863	50.0071	49.3214	0.671466
DEI-2013-1D5-F-FELD-2	DEI-2013-1D5	622596	3013962	post-caldera	PEVOLDEC	55.44	0.1052	26.72	0.8539		0.024	0.1276	10.22	5.68	0.1129	0		0		99.2837	49.5317	49.8169	0.651468
DEI-2013-1D5-F-FELD-3	DEI-2013-1D5	622596	3013962	post-caldera	PEVOLDEC	56.3	0.0948	26.47	0.9199		0.0139	0.1211	9.73	5.94	0.128	0		0.016		99.7337	47.1603	52.101	0.738653
DEI-2013-3-A11-B-FELD-1	DEI-2013-3-A11	622596	3013962	post-caldera	PEVOLDEC	56.44	0.1312	26.34	0.8908		0	0.1072	9.51	6.1	0.1336	0		0		99.6529	45.9244	53.3075	0.768132
DEI-2013-3-A11-B-FELD-2	DEI-2013-3-A11	622596	3013962	post-caldera	PEVOLDEC	56.5	0.0809	26.59	0.4762		0.018	0.0423	9.28	6.38	0.1304	0		0.0247		99.5225	44.2308	55.0292	0.739982
DEI-2013-3-A11-B-FELD-3	DEI-2013-3-A11	622596	3013962	post-caldera	PEVOLDEC	56.66	0.1237	25.89	0.7903		0.0145	0.0588	9.11	6.43	0.1212	0		0		99.1986	43.6086	55.7007	0.690753
DEI-2013-3-A11-C-FELD-1	DEI-2013-3-A11	622596	3013962	post-caldera	PEVOLDEC	55.85	0.0415	26.98	0.5316		0.0176	0.2075	10.15	5.75	0.0855	0		0		99.6138	49.1351	50.3721	0.492787
DEI-2013-3-A11-C-FELD-2	DEI-2013-3-A11	622596	3013962	post-caldera	PEVOLDEC	55.34	0.0843	27.28	0.513		0.0068	0.0642	10.29	5.63	0.1043	0		0		99.3127	49.9453	49.452	0.60274
DEI-2013-3-A11-D-FELD-1	DEI-2013-3-A11	622596	3013962	post-caldera	PEVOLDEC	54.24	0.1081	27.92	0.867		0.0156	0.0694	11.35	5.03	0.0967	0		0		99.6969	55.1836	44.2566	0.559767
DEI-2013-3-A11-D-FELD-2	DEI-2013-3-A11	622596	3013962	post-caldera	PEVOLDEC	55.18	0.0898	27.02	0.679		0.0199	0.0687	10.38	5.72	0.0998	0		0.0038		99.261	49.7841	49.6461	0.569889
DEI-2013-3-A11-D-FELD-3	DEI-2013-3-A11	622596	3013962	post-caldera	PEVOLDEC	55.22	0.0471	27.33	0.5133		0.0144	0.0733	10.3	5.66	0.098	0		0		99.2561	49.8564	49.5788	0.564777
DEI-2013-3-A11-E-FELD-1	DEI-2013-3-A11	622596	3013962	post-caldera	PEVOLDEC	54.75	0.0745	27.74	0.635		0	0.0609	11.1	5.16	0.0982	0		0.0207		99.6394	54.0022	45.429	0.568809
DEI-2013-3-A11-E-FELD-2	DEI-2013-3-A11	622596	3013962	post-caldera	PEVOLDEC	54.04	0.0705	28.04	0.5885		0.0001	0.0804	11.36	5.05	0.0811	0.0018		0.0017		99.3142	55.1582	44.373	0.468834
DEI-2013-3-A1-A-FELD-1	DEI-2013-3-A1	620275	3021466	post-caldera	PEVOLDEC	55.9	0.1742	27.2	1.1254		0.0352	0.2061	10.61	5.53	0.1254	0.0115		0.0072		100.925	51.0914	48.1896	0.718947
DEI-2013-3-A1-A-FELD-2	DEI-2013-3-A1	620275	3021466	post-caldera	PEVOLDEC	55.55	0.2641	26.26	1.53		0	0.3922	10.54	5.53	0.1508	0		0		100.217	50.8517	48.2821	0.86623
DEI-2013-3-A1-B-FELD-1	DEI-2013-3-A1	620275	3021466	post-caldera	PEVOLDEC	52.37	0.0651	28.88	0.741		0.0232	0.1411	12.47	4.46	0.0621	0		0.0269		99.2395	60.4899	39.1514	0.358654
DEI-2013-3-A1-B-FELD-2	DEI-2013-3-A1	620275	3021466	post-caldera	PEVOLDEC	53.91	0.1491	28.08	0.9555		0.0018	0.0519	11.58	5.06	0.1422	0		0		99.9305	55.3904	43.7998	0.809827
DEI-2013-3-A1-B-FELD-3	DEI-2013-3-A1	620275	3021466	post-caldera	PEVOLDEC	55.64	0.1238	26.81	1.0972		0	0.0734	10.07	5.6	0.2273	0		0		99.6418	49.1827	49.4956	1.32175
DEI-2013-3-A1-B-FELD-4	DEI-2013-3-A1	620275	3021466	post-caldera	PEVOLDEC	55.06	0.1676	26.87	1.0533		0	0.1092	10.39	5.48	0.1163	0		0		99.2465	50.8183	48.5044	0.677254
DEI-2013-3-A1-C-FELD-1	DEI-2013-3-A1	620275	3021466	post-caldera	PEVOLDEC	53	0.0705	28.8	0.6792		0	0.1413	12.57	4.47	0.0663	0		0.033		99.8304	60.6131	39.0063	0.380637
DEI-2013-3-A1-C-FELD-2	DEI-2013-3-A1	620275	3021466	post-caldera	PEVOLDEC	52.92	0.0511	29.19	0.6645		0.0275	0.103	12.64	4.48	0.066	0		0		100.142	60.6938	38.9288	0.377319
DEI-2013-3-A1-C-FELD-3	DEI-2013-3-A1	620275	3021466	post-caldera	PEVOLDEC	52.76	0.0267	29.55	0.7679		0.0152	0.1093	13.05	4.25	0.0532	0.0169		0.0167		100.616	62.7272	36.9684	0.304455
DEI-2013-3-A1-C-FELD-4	DEI-2013-3-A1	620275	3021466	post-caldera	PEVOLDEC	56.55	0.2712	25.88	1.38		0.033	0.2315	9.66	5.82	0.1739	0		0.0213		100.021	47.3547	51.6303	1.01497
DEI-2013-3-A1-D-FELD-1	DEI-2013-3-A1	620275	3021466	post-caldera	PEVOLDEC	53.92	0.0694	28.54	0.6418		0	0.0906	12.07	4.83	0.0855	0		0.011		100.258	57.7169	41.7964	0.486775
DEI-2013-3-A1-D-FELD-2	DEI-2013-3-A1	620275	3021466	post-caldera	PEVOLDEC	53.19	0.0797	28.97	0.6784		0.0028	0.0568	12.42	4.56	0.0621	0		0		100.02	59.8671	39.7765	0.356389
DEI-2013-3-A1-D-FELD-3	DEI-2013-3-A1	620275	3021466	post-caldera	PEVOLDEC	54.35	0.0612	28.22	0.6752		0	0.0926	11.61	4.99	0.0793	0		0		100.078	55.9934	43.5513	0.455349
DEI-2013-3-A1-D-FELD-4	DEI-2013-3-A1	620275	3021466	post-caldera	PEVOLDEC	55.71	0.1275	26.94	1.0899		0.0113	0.1266	10.36	5.53	0.1139	0.006		0		100.015	50.5292	48.8094	0.661413
DEI-2013-3-A1-D-FELD-5	DEI-2013-3-A1	620275	3021466	post-caldera	PEVOLDEC	56.03	0.3176	26.17	1.33		0.0205	0.1483	9.7	6.32	0.1853	0.005		0		100.227	45.417	53.55	1.03297
DEI-2013-3-A1-E-FELD-1	DEI-2013-3-A1	620275	3021466	post-caldera	PEVOLDEC	52.69	0.045	29.28	0.6437		0.0052	0.0961	12.93	4.33	0.0706	0		0.0134		100.104	62.0148	37.5821	0.403151
DEI-2013-3-A1-E-FELD-2	DEI-2013-3-A1	620275	3021466	post-caldera	PEVOLDEC	52.63	0.0363	29.34	0.6466		0.0187	0.1311	12.86	4.34	0.0649	0.031		0		100.099	61.8532	37.7752	0.371649
DEI-2013-3-A1-E-FELD-3	DEI-2013-3-A1	620275	3021466	post-caldera	PEVOLDEC	55.7	0.1376	26.89	1.14		0.0144	0.2083	10.63	5.46	0.1298	0		0.0032		100.313	51.439	47.8132	0.747826
DEI-2013-3-B7_F_FELD_3	DEI-2013-3-B7	622596	3013962	post-caldera	PEVOLDEC	53.61	0.0447	27.18	0.5137		0	0.0195	10.41	6.01	0.0918	0		0	0.2835	98.1633	48.6555	50.8337	0.510847
DEI-2013-3-B7_F_FELD_4	DEI-2013-3-B7	622596	3013962	post-caldera	PEVOLDEC	54.25	0.1401	27.25	0.7244		0	0.1517	9.89	6.19	0.1262	0.017		0	0	98.7395	46.5587	52.734	0.707343
DEI-2013-4-E1-A-FELD-1	DEI-2013-4-E1	618766	3021381	post-caldera	PEVOLDEC	51.22	0.1062	29.79	0.6891		0.0228	0.1747	13.77	3.83	0.0717	0.0498		0		99.7244	66.2454	33.3439	0.410684
DEI-2013-4-E1-A-FELD-2	DEI-2013-4-E1	618766	3021381	post-caldera	PEVOLDEC	54.05	0.1676	28.02	0.9578		0.0087	0.1621	11.62	4.82	0.186	0		0.0179		100.01	56.5065	42.4166	1.07689
DEI-2013-4-E1-A-FELD-3	DEI-2013-4-E1	618766	3021381	post-caldera	PEVOLDEC	50.68	0.1113	29.49	0.7261		0.0113	0.2048	13.58	3.82	0.0715	0		0		98.6951	65.9928	33.5935	0.413685
DEI-2013-4-E1-A-FELD-4	DEI-2013-4-E1	618766	3021381	post-caldera	PEVOLDEC	52.53	0.0952	28.68	0.7317		0.0193	0.1706	12.59	4.39	0.0913	0.008		0.0119		99.3181	60.9889	38.4845	0.526578
DEI-2013-4-E1-A-FELD-5	DEI-2013-4-E1	618766	3021381	post-caldera	PEVOLDEC	52.61	0.0681	29.06	0.6796		0.0121	0.1669	12.71	4.47	0.0938	0		0		99.8706	60.7819	38.684	0.53407
DEI-2013-4-E1-B-FELD-1	DEI-2013-4-E1	618766	3021381	post-caldera	PEVOLDEC	50.7	0.0689	30.41	0.5894		0.0338	0.1914	14.36	3.45	0.072	0		0		99.8755	69.4088	30.1769	0.414342
DEI-2013-4-E1-B-FELD-2	DEI-2013-4-E1	618766	3021381	post-caldera	PEVOLDEC	50.53	0.0555	30.15	0.6561		0.0092	0.199	14.36	3.49	0.0627	0.0374		0.0176		99.5675	69.2037	30.4366	0.359757
DEI-2013-4-E1-B-FELD-3	DEI-2013-4-E1	618766	3021381	post-caldera	PEVOLDEC	50.69	0.0825	30.65	0.6051		0.0199	0.1545	14.26	3.46	0.0474	0		0		99.9695	69.2978	30.4279	0.274249
DEI-2013-4-E1-C-FELD_1	DEI-2013-4-E1	618766	3021381	post-caldera	PEVOLDEC	50.62	0.0639	29.79	0.6182		0.0223	0.2029	14	3.72	0.0509	0		0.0081		99.0964	67.3319	32.3766	0.291459
DEI-2013-4-E1-C-FELD_2	DEI-2013-4-E1	618766	3021381	post-caldera	PEVOLDEC	46.78	0.0554	33.03	0.5635		0	0.1532	17.21	1.81	0.0248	0		0.0038		99.6307	83.8898	15.9662	0.143929
DEI-2013-4-E1-D-FELD-1	DEI-2013-4-E1	618766	3021381	post-caldera	PEVOLDEC	47	0.0654	32.87	0.4746		0.0079	0.1302	16.93	1.9	0.0299	0		0		99.4081	82.9742	16.8514	0.174471
DEI-2013-4-E1-D-FELD-2	DEI-2013-4-E1	618766	3021381	post-caldera	PEVOLDEC	50.26	0.0906	30.51	0.6879		0.0103	0.1848	14.58	3.35	0.0475	0		0.0017		99.7228	70.4385	29.2882	0.27322
DEI-2013-4-F5_B_FELD_2	DEI-2013-4-F5	622596	3013962	post-caldera	PEVOLDEC	49.8	0.1043	29.5	0.7065		0.0083	0.1937	13.29	4.25	0.0696	0		0.0084	0.1124	98.0433	63.0937	36.5129	0.393403
DEI-2013-4-F5_F_FELD_1	DEI-2013-4-F5	622596	3013962	post-caldera	PEVOLDEC	49.18	0.1412	30.66	0.6259		0.0365	0.1855	13.87	3.69	0.0528	0		0.0017	0.2741	98.7178	67.2958	32.3992	0.305009
DEI-2013-4-F5-H-FELD-1	DEI-2013-4-F5	622596	3013962	post-caldera	PEVOLDEC	50.52	0.0853	31.08	0.5906		0	0.1575	14.77	3.22	0.0508	0		0.0224		100.496	71.4992	28.208	0.292787
DEI-2013-4-F5-H-FELD-2	DEI-2013-4-F5	622596	3013962	post-caldera	PEVOLDEC	49.44	0.0599	31.55	0.6197		0	0.1208	15.39	2.88	0.0339	0		0.0026		100.097	74.5561	25.2483	0.195529
DI_11_A_FELD1	DI-11	615930	3016117	pipe	RECALDEC	46.55	0.02	33.13	0.422911	0.47		0.06	17.54	1.75	0.01					99.53	84.6574	15.2851	0.0574648
DI_11_C_FELD1	DI-11	615930	3016117	pipe	RECALDEC	46.68	0.04	32.03	0.485897	0.54		0.13	16.73	2.3	0.05					98.5	79.8502	19.8657	0.28413
DI_11_D_FELD1	DI-11	615930	3016117	pipe	RECALDEC	46.48	0.07	31.91	0.530888	0.59		0.12	16.99	1.97	0.03					98.15	82.5128	17.3137	0.173467
DI_11_E_FELD1	DI-11	615930	3016117	pipe	RECALDEC	46.61	0.06	32.06	0.431909	0.48		0.14	16.71	2.27	0.03					98.36	80.1299	19.6988	0.17128
DI_11_E_FELD2	DI-11	615930	3016117	pipe	RECALDEC	46.89	0.03	32.19	0.458903	0.51		0.13	16.42	2.43	0.04					98.64	78.6961	21.0757	0.228248
DI_11_E_FELD3	DI-11	615930	3016117	pipe	RECALDEC	46.67	0.05	32.91	0.458903	0.51		0.09	17.27	1.75	0.02					99.25	84.4057	15.4779	0.116379
DI_11_E_FELD4	DI-11	615930	3016117	pipe	RECALDEC	46.73	0.02	32.43	0.422911	0.47		0.13	16.92	1.81	0.02					98.54	83.6825	16.1998	0.117769
DI_11_G_FELD1	DI-11	615930	3016117	pipe	RECALDEC	47.57	0.04	31.63	0.557882	0.62		0.12	16.25	2.36	0.02					98.62	79.0962	20.7879	0.115904
DI_11_G_FELD3	DI-11	615930	3016117	pipe	RECALDEC	47.16	0.07	31.95	0.476899	0.53		0.15	16.45	2.22	0.04					98.59	80.185	19.5829	0.232142
DI_11_K_FELD1	DI-11	615930	3016117	pipe	RECALDEC	47.42	0.04	31.67	0.539886	0.6		0.14	16.21	2.27	0.03					98.37	79.6418	20.1827	0.175487
DI_11_K_FELD2	DI-11	615930	3016117	pipe	RECALDEC	46.76	0.05	32.02	0.431909	0.48		0.11	16.51	2.19	0.01					98.12	80.5954	19.3465	0.0581206
DI_11_M_FELD1	DI-11	615930	3016117	pipe	RECALDEC	46.64	0.02	31.94	0.530888	0.59		0.13	16.75	2.27	0.04					98.38	80.1223	19.6499	0.227806
DI_11_M_FELD2	DI-11	615930	3016117	pipe	RECALDEC	46.64	0.19	32.04	0.494896	0.55		0.1	16.78	1.99	0.02					98.32	82.2346	17.6487	0.116697
DI_29A_A_FELD1	DI-29A	616482	3014208	syn-caldera	RECALDEC	49.17	0.06	30.51	0.584877	0.65		0.15	14.12	3.69	0.06					98.41	67.66	31.9977	0.342306
DI_29A_A_FELD2	DI-29A	616482	3014208	syn-caldera	RECALDEC	49.25	0.01	30.53	0.620869	0.69		0.11	13.91	3.85	0.03					98.39	66.514	33.3152	0.170795
DI_29A_A_FELD3	DI-29A	616482	3014208	syn-caldera	RECALDEC	50.64	0.04	29.23	0.467901	0.52		0.16	14.23	3.78	0.04					98.65	67.3829	32.3916	0.225513
DI_29A_B_FELD2	DI-29A	616482	3014208	syn-caldera	RECALDEC	52.68	0.11	28.58	0.638865	0.71		0.08	11.8	5.07	0.09					99.13	55.9716	43.5201	0.508271
DI_29A_C_FELD1	DI-29A	616482	3014208	syn-caldera	RECALDEC	51.91	0.09	28.58	0.65		0	0.14	12.34	4.69	0.09	0		0		98.48	58.9459	40.5422	0.511856
DI_29A_C_FELD3	DI-29A	616482	3014208	syn-caldera	RECALDEC	51.97	0.1	28.76	0.63		0	0.17	12.57	4.61	0.09	0		0		98.9	59.8011	39.6891	0.509781
DI_29A_D_FELD1	DI-29A	616482	3014208	syn-caldera	RECALDEC	53.32	0.09	27.61	0.602873	0.67		0.12	11.48	5.12	0.07					98.47	55.1161	44.4838	0.40013
DI_29A_D_FELDb1	DI-29A	616482	3014208	syn-caldera	RECALDEC	51.22	0.04	29.48	0.530888	0.59		0.12	13.01	4.61	0.06					99.13	60.7264	38.9401	0.333441
DI_29A_E_FELD1	DI-29A	616482	3014208	syn-caldera	RECALDEC	52.43	0.15	27.94	0.908808	1.01		0.06	11.41	5.24	0.14					98.38	54.1804	45.0281	0.791501
DI_29A_E_FELD3	DI-29A	616482	3014208	syn-caldera	RECALDEC	51.57	0.13	28.41	0.827825	0.92		0.14	12.76	4.4	0.08					98.4	61.2939	38.2486	0.457534
DI_29A_E_FELD4	DI-29A	616482	3014208	syn-caldera	RECALDEC	50.92	0.12	28.94	0.800831	0.89		0.18	12.61	4.55	0.08					98.29	60.222	39.3231	0.45488
DI_29A_FELD1	DI-29A	616482	3014208	syn-caldera	RECALDEC	52.01	0.09	28.25	0.575878	0.64		0.12	11.74	5.17	0.11					98.12	55.3072	44.0758	0.616983
DI_29A_H_FELD1	DI-29A	616482	3014208	syn-caldera	RECALDEC	49.98	0.09	29.97	0.647863	0.72		0.12	13.59	3.88	0.03					98.37	65.8201	34.0069	0.172993
DI_29A_H_FELD3	DI-29A	616482	3014208	syn-caldera	RECALDEC	50.59	0.05	29.34	0.440907	0.49		0.14	14.11	3.63	0.11					98.44	67.8039	31.5668	0.629343
DI_29A_I_FELD1	DI-29A	616482	3014208	syn-caldera	RECALDEC	45.42	0.01	33.28	0.404915	0.45		0.05	18.36	1.18	0.01					98.76	89.5291	10.4128	0.0580575
DI_29A_I_FELD3	DI-29A	616482	3014208	syn-caldera	RECALDEC	44.64	0.03	34.02	0.386918	0.43		0.03	18.8	1	0					98.95	91.2194	8.78062	0
DI_29A_J_FELD1	DI-29A	616482	3014208	syn-caldera	RECALDEC	57.08	0.2	24.36	1.03478	1.15		0.08	7.85	7.45	0.37					98.53	36.0547	61.922	2.0233
DI_29A_J_FELD1	DI-29A	616482	3014208	syn-caldera	RECALDEC	56.2	0.2	24.24	1.86		0	0.26	7.91	7.32	0.33	0		0		98.32	36.7061	61.4707	1.82323
DI_29A_J_FELD3	DI-29A	616482	3014208	syn-caldera	RECALDEC	55.91	0.17	25.35	1.22374	1.36		0.07	8.68	6.95	0.31					98.79	40.1365	58.1568	1.70667
DI_29A_J_FELD6	DI-29A	616482	3014208	syn-caldera	RECALDEC	52.49	0.12	28.25	0.656861	0.73		0.1	11.38	5.29	0.1					98.46	54.005	45.43	0.565013
DI_29A_K_FELD1	DI-29A	616482	3014208	syn-caldera	RECALDEC	57.7	0.04	24.9	0.368922	0.41		0.08	7.66	7.41	0.19					98.39	35.9696	62.9681	1.06225
DI_29A_K_FELD2	DI-29A	616482	3014208	syn-caldera	RECALDEC	58.6	0.06	24.35	0.37792	0.42		0.07	7.32	7.68	0.19					98.68	34.1348	64.8103	1.05489
DI_29A_K_FELD3	DI-29A	616482	3014208	syn-caldera	RECALDEC	57.68	0.04	25.13	0.386918	0.43		0.06	7.48	7.43	0.17					98.41	35.403	63.639	0.957976
DI_29A_K_FELD4	DI-29A	616482	3014208	syn-caldera	RECALDEC	56.98	0.09	25.18	0.485897	0.54		0.07	7.97	7.21	0.16					98.19	37.58	61.5218	0.898224
DI_29A_N_FELD1	DI-29A	616482	3014208	syn-caldera	RECALDEC	51.14	0.09	28.95	0.665859	0.74		0.08	12.59	4.56	0.06					98.21	60.2005	39.458	0.34158
DI_29A_N_FELD2	DI-29A	616482	3014208	syn-caldera	RECALDEC	53.11	0.13	27.64	0.719848	0.8		0.14	10.82	5.55	0.08					98.27	51.625	47.9205	0.454454
DI_29A_Q_FELD1	DI-29A	616482	3014208	syn-caldera	RECALDEC	51.08	0.11	28.93	0.935802	1.04		0.26	13.58	4.03	0.08					99.1	64.7649	34.7809	0.454252
DI_29A_Q_FELD2	DI-29A	616482	3014208	syn-caldera	RECALDEC	49.96	0.11	29.56	0.782835	0.87		0.26	13.57	4.13	0.05					98.51	64.3024	35.4155	0.282088
DI_29A_R_FELD1	DI-29A	616482	3014208	syn-caldera	RECALDEC	51.79	0.08	28.5	0.629867	0.7		0.14	11.9	4.86	0.09					98.06	57.2058	42.2791	0.515113
DI_29A_R_FELD2	DI-29A	616482	3014208	syn-caldera	RECALDEC	52.36	0.07	28.31	0.638865	0.71		0.13	11.73	4.96	0.1					98.37	56.3267	43.1016	0.571719
DI_29A_S_FELD1	DI-29A	616482	3014208	syn-caldera	RECALDEC	52.67	0.11	27.82	0.944801	1.05		0.09	12.18	4.87	0.06					98.84	57.8225	41.8383	0.339131
DI_29A_S_FELD2	DI-29A	616482	3014208	syn-caldera	RECALDEC	52.47	0.1	27.61	0.863818	0.96		0.16	11.3	5.49	0.08					98.17	52.9764	46.5771	0.44654
DI_29A_S_FELD3	DI-29A	616482	3014208	syn-caldera	RECALDEC	53.49	0.12	27.77	0.908808	1.01		0.13	11.14	5.59	0.11					99.37	52.0879	47.2998	0.612366
DI_29A_S_FELD4	DI-29A	616482	3014208	syn-caldera	RECALDEC	53.23	0.14	27.58	0.719848	0.8		0.11	11.37	5.1	0.1					98.43	54.879	44.5463	0.574662
DI_29A_T_FELD2	DI-29A	616482	3014208	syn-caldera	RECALDEC	53.3	0.12	27.73	0.593875	0.66		0.09	10.9	5.53	0.09					98.42	51.8688	47.6213	0.509905
DI_29A_T_FELD3	DI-29A	616482	3014208	syn-caldera	RECALDEC	54.45	0.12	27.12	0.629867	0.7		0.09	10.92	5.75	0.13					99.28	50.8373	48.4421	0.72056
DI_29B_A_FELD1	DI-29B	616482	3014208	syn-caldera	RECALDEC	53.84	0.0425	28.23	0.7941		0.0266	0.1049	11.19	5.45	0.0686	0		0		99.7468	52.2939	47.317	0.389133
DI_29B_A_FELD1	DI-29B	616482	3014208	syn-caldera	RECALDEC	54.74	0.12	26.44	0.890812	0.99		0.13	10.42	6.17	0.07					99.08	52.9471	46.6664	0.386459
DI_29B_A_FELD2	DI-29B	616482	3014208	syn-caldera	RECALDEC	54.19	0.13	27.34	0.818827	0.91		0.08	11.2	5.6	0.07					99.52	55.0684	44.4601	0.471575
DI_29B_A_FELD2	DI-29B	616482	3014208	syn-caldera	RECALDEC	53.71	0.0905	28.09	0.9234		0.03	0.1149	11.79	5.26	0.0848	0.0064		0		100.1	55.0684	44.4601	0.471575
DI_29B_A_FELD3	DI-29B	616482	3014208	syn-caldera	RECALDEC	53.72	0.14	26.99	0.737844	0.82		0.09	10.83	5.4	0.1					98.09	52.2653	47.1601	0.574582
DI_29B_B_FELD1	DI-29B	616482	3014208	syn-caldera	RECALDEC	53.78	0.0931	28.82	0.6818		0	0.1468	11.76	5.23	0.066	0.0072		0		100.585	55.2033	44.4278	0.368866
DI_29B_B_FELD1	DI-29B	616482	3014208	syn-caldera	RECALDEC	53.15	0.1	27.89	0.620869	0.69		0.12	11.4	5.02	0.1					98.47	55.3303	44.0918	0.577863
DI_29B_B_FELD2	DI-29B	616482	3014208	syn-caldera	RECALDEC	52.69	0.11	28.1	0.656861	0.73		0.13	11.87	5.26	0.08					98.96	55.2503	44.3063	0.443344
DI_29B_B_FELD2	DI-29B	616482	3014208	syn-caldera	RECALDEC	53.18	0.0213	28.93	0.5922		0	0.1763	12.48	4.98	0.0571	0		0		100.417	57.8848	41.7999	0.315321
DI_29B_B_FELD3	DI-29B	616482	3014208	syn-caldera	RECALDEC	51.93	0.07	28.55	0.611871	0.68		0.13	12.19	4.75	0.08					98.38	58.3781	41.1657	0.456145
DI_29B_B_FELD4	DI-29B	616482	3014208	syn-caldera	RECALDEC	52.35	0.05	28.22	0.782835	0.87		0.17	12.32	4.54	0.08					98.6	59.7157	39.8226	0.461673
DI_29B_C_FELD1	DI-29B	616482	3014208	syn-caldera	RECALDEC	51.01	0.05	29	0.602873	0.67		0.12	12.83	4.47	0.07					98.22	61.088	38.5152	0.39682
DI_29B_C_FELD2	DI-29B	616482	3014208	syn-caldera	RECALDEC	51.39	0.03	28.72	0.620869	0.69		0.11	12.49	4.75	0.08					98.26	58.9676	40.5827	0.449685
DI_29B_C_FELD3	DI-29B	616482	3014208	syn-caldera	RECALDEC	54.54	0.07	27.15	0.530888	0.59		0.11	10.81	5.89	0.1					99.25	50.0743	49.3742	0.551513
DI_29B_C_FELD4	DI-29B	616482	3014208	syn-caldera	RECALDEC	53.74	0.05	27.7	0.611871	0.68		0.11	11.03	5.6	0.1					99.01	51.8251	47.6155	0.559411
DI_29B_D_FELD1	DI-29B	616482	3014208	syn-caldera	RECALDEC	51.89	0.08	29.13	0.71085	0.79		0.11	12.98	4.58	0.06					99.62	60.8257	38.8395	0.334758
DI_29B_D_FELD2	DI-29B	616482	3014208	syn-caldera	RECALDEC	51.63	0.06	29	0.692854	0.77		0.12	12.79	4.62	0.06					99.04	60.2675	39.3959	0.336613
DI_29B_D_FELD3	DI-29B	616482	3014208	syn-caldera	RECALDEC	51.54	0.07	28.76	0.719848	0.8		0.11	12.65	4.93	0.06					98.92	58.4484	41.2216	0.330065
DI_29B_K_FELD1	DI-29B	616482	3014208	syn-caldera	RECALDEC	46.52	0.0402	33.14	0.4852		0.0033	0.1577	17.63	1.94	0.0173	0.0095		0.0256		99.9689	83.3124	16.5903	0.0973352
DI_29B_K_FELD2	DI-29B	616482	3014208	syn-caldera	RECALDEC	52.12	0.0799	29.38	0.7089		0.0017	0.2087	12.85	4.77	0.062	0		0		100.181	59.6125	40.045	0.342447
DI_29B_M_FELD1	DI-29B	616482	3014208	syn-caldera	RECALDEC	46.89	0.0161	33.04	0.4633		0	0.0463	17.31	2.04	0.0142	0.0121		0		99.8321	82.3556	17.5639	0.0804362
DI_29B_M_FELD2	DI-29B	616482	3014208	syn-caldera	RECALDEC	46.42	0.0107	33.44	0.4763		0	0.1405	17.5	2	0.0111	0		0		99.9987	82.8107	17.1267	0.0625372
DI_29B_N_FELD1	DI-29B	616482	3014208	syn-caldera	RECALDEC	52.83	0.0186	29.05	0.6669		0.0083	0.1165	12.11	4.88	0.0665	0.0058		0.0064		99.7591	57.611	42.0123	0.37666
DI_29B_N_FELD2	DI-29B	616482	3014208	syn-caldera	RECALDEC	51.57	0.1012	29.56	0.5899		0.0283	0.1965	13.1	4.27	0.055	0.0039		0.0224		99.4972	62.7013	36.9853	0.313426
DI_29B_O_osc_FELD2	DI-29B	616482	3014208	syn-caldera	RECALDEC	57.68	0.151	25.01	1.1573		0.005	0.1033	7.97	6.34	0.3188	0.002		0		98.7375	40.2063	57.8789	1.91479
DI_29B_O_osc_FELD3	DI-29B	616482	3014208	syn-caldera	RECALDEC	54.36	0.1514	27.54	1.1271		0	0.1692	10.9	5.67	0.1197	0		0		100.037	51.1659	48.1651	0.668983
DI_30_A_FELD1	DI-30	616482	3014208	syn-caldera	RECALDEC	52.58	0.1	27.8	0.683856	0.76		0.11	12.05	4.76	0.05					98.22	58.1466	41.5662	0.287259
DI_30_A_FELD2	DI-30	616482	3014208	syn-caldera	RECALDEC	53.02	0.1	27.2	0.701852	0.78		0.16	11.78	4.74	0.1					97.87	58.1466	41.5662	0.287259
DI_30_AC_FELD1	DI-30	616482	3014208	syn-caldera	RECALDEC	52.94	0.1357	29.73	0.737		0	0.1847	12.74	4.29	0.0607	0.0003		0.0048		100.823	61.9177	37.731	0.351238
DI_30_AC_FELD2	DI-30	616482	3014208	syn-caldera	RECALDEC	52.19	0.0985	30.09	0.5591		0.0133	0.1858	13.39	4.29	0.0531	0		0.0144		100.884	63.1108	36.5912	0.297978
DI_30_AD_FELD1	DI-30	616482	3014208	syn-caldera	RECALDEC	53.3	0.0186	29.35	0.6125		0.01	0.1355	12.27	4.79	0.057	0.0009		0.0127		100.557	58.4116	41.2654	0.323069
DI_30_AD_FELD2	DI-30	616482	3014208	syn-caldera	RECALDEC	55.96	0	27.83	0.6529		0.0249	0.1286	10.59	5.67	0.1147	0		0		100.971	50.4591	48.8902	0.650689
DI_30_AE_FELD1	DI-30	616482	3014208	syn-caldera	RECALDEC	52.23	0.0935	29.46	0.6418		0.015	0.1668	12.83	4.5	0.0514	0.0084		0		99.997	60.9946	38.7145	0.290934
DI_30_AE_FELD2	DI-30	616482	3014208	syn-caldera	RECALDEC	52.51	0.0718	29.74	0.5763		0.0166	0.1856	13.19	4.49	0.0594	0		0.008		100.848	61.6757	37.9937	0.330691
DI_30_B_FELD	DI-30	616482	3014208	syn-caldera	RECALDEC	44.86	0.04	33.64	0.37792	0.42		0.09	18.04	1.32	0					98.41	88.3639	11.6361	0
DI_30_B_FELD2	DI-30	616482	3014208	syn-caldera	RECALDEC	44.13	0.01	33.21	0.341928	0.38		0.08	18.32	1.17	0					97.3	88.7405	11.2019	0.0575775
DI_30_D_FELD1	DI-30	616482	3014208	syn-caldera	RECALDEC	52.08	0.07	29	0.683856	0.76		0.12	12.19	4.77	0.06					99.04	58.3435	41.3146	0.341906
DI_30_D_FELD2	DI-30	616482	3014208	syn-caldera	RECALDEC	53.09	0.06	28.39	0.575878	0.64		0.11	12.06	4.85	0.1					99.28	57.5495	41.8824	0.568147
DI_30_D_FELD3	DI-30	616482	3014208	syn-caldera	RECALDEC	53.2	0.09	28.28	0.557882	0.62		0.11	11.93	4.64	0.07					98.95	58.4513	41.1403	0.408337
DI_30_D_FELDb1	DI-30	616482	3014208	syn-caldera	RECALDEC	47	0.05	33.07	0.512892	0.57		0.08	17.04	2.21	0.04					100.05	80.8082	18.9659	0.225846
DI_30_D_FELDb2	DI-30	616482	3014208	syn-caldera	RECALDEC	52.04	0.07	29.59	0.602873	0.67		0.12	13.18	4.19	0.04					99.89	63.3347	36.4365	0.228851
DI_30_D_FELDb3	DI-30	616482	3014208	syn-caldera	RECALDEC	51.87	0.08	29.71	0.485897	0.54		0.19	13.41	3.94	0.05					99.79	65.0984	34.6126	0.288987
DI_30_E_FELD	DI-30	616482	3014208	syn-caldera	RECALDEC	54.84	0.1	27.82	0.908808	1.01		0.08	11.08	5.42	0.17					100.52	52.5349	46.5054	0.959675
DI_30_E_FELD2	DI-30	616482	3014208	syn-caldera	RECALDEC	52.26	0.11	28.15	0.971795	1.08		0.06	12.18	4.55	0.19					98.59	59.0112	39.8928	1.09599
DI_30_E_FELD3	DI-30	616482	3014208	syn-caldera	RECALDEC	51.92	0.14	28.18	0.980793	1.09		0.03	12.34	4.77	0.13					98.61	58.4091	40.8583	0.732615
DI_30_F_FELD2	DI-30	616482	3014208	syn-caldera	RECALDEC	50.01	0.04	29.73	0.503894	0.56		0.15	14.19	3.59	0.04					98.3	68.4374	31.3329	0.229688
DI_30_F_FELD3	DI-30	616482	3014208	syn-caldera	RECALDEC	50.76	0.07	29.89	0.530888	0.59		0.13	14	3.83	0.06					99.32	66.659	33.0009	0.340133
DI_30_G_FELD1	DI-30	616482	3014208	syn-caldera	RECALDEC	51.9	0.11	28.24	0.872816	0.97		0.19	11.8	5.11	0.15					98.48	55.5924	43.5662	0.841378
DI_30_G_FELD2	DI-30	616482	3014208	syn-caldera	RECALDEC	51.15	0.1	28.8	0.809829	0.9		0.26	12.62	4.59	0.06					98.47	60.1017	39.5581	0.340209
DI_30_H_FELD1	DI-30	616482	3014208	syn-caldera	RECALDEC	50.83	0.09	29.1	0.665859	0.74		0.17	12.68	4.43	0.07					98.11	61.0199	38.5791	0.401067
DI_30_I_FELD3	DI-30	616482	3014208	syn-caldera	RECALDEC	52.24	0.09	27.84	0.647863	0.72		0.17	11.64	5.43	0.06					98.2	54.0444	45.624	0.331677
DI_30_J_FELD1	DI-30	616482	3014208	syn-caldera	RECALDEC	50.91	0.08	28.93	0.620869	0.69		0.13	13.42	4.21	0.06					98.43	64.4222	35.2939	0.283869
DI_30_J_FELD1	DI-30	616482	3014208	syn-caldera	RECALDEC	52.99	0.0535	29.53	0.5975		0	0.1068	13.08	4.5	0.0791	0		0		100.937	61.3577	38.2005	0.441778
DI_30_J_FELD2	DI-30	616482	3014208	syn-caldera	RECALDEC	51.14	0.09	29.24	0.584877	0.65		0.13	13.51	4.09	0.05					98.91	64.4222	35.2939	0.283869
DI_30_J_FELD2	DI-30	616482	3014208	syn-caldera	RECALDEC	52.09	0.0026	29.77	0.5937		0.0283	0.1717	13.56	4.22	0.068	0.0118		0		100.516	63.7287	35.8908	0.380497
DI_30_J_FELD3	DI-30	616482	3014208	syn-caldera	RECALDEC	51.64	0.1326	30.11	0.5971		0	0.1186	13.69	4.17	0.0497	0		0.0541		100.562	64.2861	35.4361	0.277867
DI_30_K_FELD1	DI-30	616482	3014208	syn-caldera	RECALDEC	47.15	0.03	32.11	0.494896	0.55		0.12	16.75	2.17	0.16					99.05	80.2686	18.8186	0.912888
DI_30_K_FELD2	DI-30	616482	3014208	syn-caldera	RECALDEC	47.14	0.06	32.28	0.476899	0.53		0.11	16.67	2.08	0.03					98.89	81.437	18.3885	0.174492
DI_30_K_FELD3	DI-30	616482	3014208	syn-caldera	RECALDEC	49.26	0.06	30.66	0.584877	0.65		0.12	15.04	3.47	0.03					99.28	70.4277	29.405	0.167257
DI_30_K_FELDb1	DI-30	616482	3014208	syn-caldera	RECALDEC	45.78	0.05	32.46	0.494896	0.55		0.09	17.32	1.66	0.03					97.93	84.4445	15.5555	0
DI_30_K_FELDb2	DI-30	616482	3014208	syn-caldera	RECALDEC	45.98	0.03	32.54	0.485897	0.54		0.1	17.29	1.76	0					98.25	71.5287	28.2419	0.229393
DI_30_K_FELDb3	DI-30	616482	3014208	syn-caldera	RECALDEC	49.65	0.05	30.57	0.611871	0.68		0.15	14.85	3.24	0.04					99.23	63.5715	36.0901	0.338398
DI_30_L_FELD1	DI-30	616482	3014208	syn-caldera	RECALDEC	48.11	0.04	31.47	0.683856	0.76		0.17	15.77	3.38	0.04					99.73	71.8967	27.8862	0.217122
DI_30_L_FELD2	DI-30	616482	3014208	syn-caldera	RECALDEC	51.95	0.13	28.93	0.773837	0.86		0.22	12.63	4.41	0.07					99.2	61.0324	38.5648	0.402737
DI_30_M_FELD1	DI-30	616482	3014208	syn-caldera	RECALDEC	52.44	0.1	29.06	0.629867	0.7		0.14	12.72	4.64	0.09					99.9	59.9323	39.5628	0.504874
DI_30_M_FELD2	DI-30	616482	3014208	syn-caldera	RECALDEC	52.44	0.09	28.61	0.611871	0.68		0.15	12.51	4.55	0.05					99.08	60.1342	39.5796	0.286155
DI_30_M_FELD3	DI-30	616482	3014208	syn-caldera	RECALDEC	52.14	0.09	28.81	0.674857	0.75		0.12	12.72	4.31	0.07					99.01	61.7387	37.8568	0.404516
DI_30_M_FELDb1	DI-30	616482	3014208	syn-caldera	RECALDEC	52.48	0.1	28.88	0.548884	0.61		0.15	12.71	4.32	0.06					99.31	61.7016	37.9516	0.346792
DI_30_M_FELDb2	DI-30	616482	3014208	syn-caldera	RECALDEC	52.89	0.08	29.03	0.593875	0.66		0.15	12.54	4.47	0.08					99.9	60.5084	39.032	0.459594
DI_30_N_FELD1	DI-30	616482	3014208	syn-caldera	RECALDEC	44.89	0.05	33.2	0.404915	0.45		0.07	18.11	1.27	0					98.04	88.7386	11.2614	0
DI_30_N_FELD1	DI-30	616482	3014208	syn-caldera	RECALDEC	45.6	0	34.2	0.4509		0	0.0759	18.05	1.2868	0.0111	0		0		99.6748	88.5156	11.4196	0.0648086
DI_30_N_FELD2	DI-30	616482	3014208	syn-caldera	RECALDEC	44.91	0.03	33.67	0.467901	0.52		0.08	18.08	1.22	0					98.52	89.1177	10.8823	0
DI_30_N_FELD2	DI-30	616482	3014208	syn-caldera	RECALDEC	45.87	0.0455	33.96	0.49		0	0.1158	18.12	1.48	0.016	0.0163		0.0048		100.118	87.0428	12.8657	0.0915085
DI_30_N_FELD3	DI-30	616482	3014208	syn-caldera	RECALDEC	46.13	0.01	33.2	0.386918	0.43		0.11	17.68	1.39	0					98.95	87.5446	12.4554	0
DI_30_O_FELD1	DI-30	616482	3014208	syn-caldera	RECALDEC	50.06	0.06	29.5	0.548884	0.61		0.17	13.83	3.73	0.06					98.02	66.9687	32.6854	0.345913
DI_30_O_FELD2	DI-30	616482	3014208	syn-caldera	RECALDEC	46.09	0.03	32.68	0.530888	0.59		0.11	16.96	2.17	0.03					98.65	81.0604	18.7689	0.170715
DI_30_O_FELDb1	DI-30	616482	3014208	syn-caldera	RECALDEC	52.95	0.12	27.62	0.800831	0.89		0.2	11.99	4.96	0.06					98.79	56.9939	42.6665	0.339569
DI_30_O_FELDb2	DI-30	616482	3014208	syn-caldera	RECALDEC	50.93	0.11	29.7	0.728846	0.81		0.18	13.69	3.98	0.06					99.46	65.3028	34.3564	0.340759
DI_30_P_FELDb	DI-30	616482	3014208	syn-caldera	RECALDEC	55.83	0.08	26.32	0.656861	0.73		0.11	10.12	5.75	0.09					99.03	49.0484	50.4322	0.519342
DI_30_P_FELDb1	DI-30	616482	3014208	syn-caldera	RECALDEC	53.08	0.09	28.37	0.665859	0.74		0.14	12.27	4.67	0.1					99.47	58.8767	40.552	0.571302
DI_33_F_FELD2	DI-33	616471	3014031	post-caldera	RECALDEC	44.5	0	33.27	0.314933	0.35		0.09	18.6	1.18	0					98	89.7017	10.2983	0
DI_33_F_FELD3	DI-33	616471	3014031	post-caldera	RECALDEC	44.4	0.03	33.66	0.431909	0.48		0.11	18.48	1.08	0					98.25	90.4356	9.56439	0
DI_33_G_FELDb3	DI-33	616471	3014031	post-caldera	RECALDEC	46.01	0.04	32.46	0.512892	0.57		0.12	17.42	2.03	0					98.66	82.5843	17.4157	0
DI_33_I_FELD3	DI-33	616471	3014031	post-caldera	RECALDEC	49.94	0.07	29.3	0.674857	0.75		0.13	13.7	4.06	0.09					98.04	64.7621	34.7314	0.506535
DI_35_A_FELD2	DI-35	616365	3.01413e+06	syn-caldera	RECALDEC	47.14	0.05	32.12	0.503894	0.56		0.11	15.96	2.36	0.02					98.3	78.7969	21.0855	0.117564
DI_35_A_FELD3	DI-35	616365	3.01413e+06	syn-caldera	RECALDEC	46.13	0.04	32.83	0.530888	0.59		0.08	16.95	2.04	0.01					98.66	82.068	17.8743	0.0576462
DI_35_A_FELD4	DI-35	616365	3.01413e+06	syn-caldera	RECALDEC	46.47	0.05	32.31	0.52189	0.58		0.07	16.34	2.39	0.02					98.24	78.9796	20.9053	0.115096
DI_35_B_FELD1	DI-35	616365	3.01413e+06	syn-caldera	RECALDEC	47.63	0.06	32.07	0.584877	0.65		0.15	15.56	2.97	0					99.08	74.3264	25.6736	0
DI_35_B_FELD3	DI-35	616365	3.01413e+06	syn-caldera	RECALDEC	46.94	0.02	32.48	0.485897	0.54		0.14	16.2	2.43	0.02					98.77	78.5596	21.3249	0.115473
DI_35_B_FELD4	DI-35	616365	3.01413e+06	syn-caldera	RECALDEC	46.73	0.05	32.65	0.56688	0.63		0.12	16.32	2.4	0.01					98.91	78.9356	21.0068	0.0575864
DI_35_B_FELDb1	DI-35	616365	3.01413e+06	syn-caldera	RECALDEC	46.45	0.05	32.88	0.52189	0.58		0.05	16.79	2.44	0.03					99.27	79.0442	20.7876	0.168154
DI_35_B_FELDb2	DI-35	616365	3.01413e+06	syn-caldera	RECALDEC	46.07	0.05	32.8	0.593875	0.66		0.1	17.09	2.1	0.02					98.88	81.7153	18.1709	0.113857
DI_35_B_FELDb3	DI-35	616365	3.01413e+06	syn-caldera	RECALDEC	46.43	0.05	32.84	0.584877	0.65		0.08	16.71	2.22	0.02					99.01	80.5253	19.36	0.11475
DI_35_B_FELDb4	DI-35	616365	3.01413e+06	syn-caldera	RECALDEC	48.15	0.04	31.75	0.647863	0.72		0.11	15.65	2.99	0.04					99.44	74.1408	25.6336	0.225616
DI_35_C_FELD3	DI-35	616365	3.01413e+06	syn-caldera	RECALDEC	44.82	0.05	33.9	0.422911	0.47		0.14	17.75	1.56	0.02					98.7	86.1781	13.7063	0.11561
DI_35_C_FELD4	DI-35	616365	3.01413e+06	syn-caldera	RECALDEC	45.52	0	33.44	0.413913	0.46		0.14	17.49	1.69	0.03					98.76	84.9688	14.8577	0.173523
DI_35_E_FELD1	DI-35	616365	3.01413e+06	syn-caldera	RECALDEC	44.56	0.06	33.93	0.350926	0.39		0.11	17.87	1.32	0.01					98.25	88.157	11.7843	0.0587353
DI_35_E_FELD2	DI-35	616365	3.01413e+06	syn-caldera	RECALDEC	45.54	0.03	33.67	0.368922	0.41		0.09	17.88	1.56	0.02					99.21	86.2648	13.6203	0.114885
DI_35_E_FELD3	DI-35	616365	3.01413e+06	syn-caldera	RECALDEC	46.18	0.05	33.16	0.37792	0.42		0.14	17.25	1.75	0.04					98.99	84.2922	15.4751	0.232715
DI_35_E_FELD4	DI-35	616365	3.01413e+06	syn-caldera	RECALDEC	44.78	0.04	33.63	0.341928	0.38		0.08	17.93	1.42	0.03					98.3	87.3125	12.5135	0.173934
DI_35_E_FELDb1	DI-35	616365	3.01413e+06	syn-caldera	RECALDEC	44.31	0.06	34.13	0.350926	0.39		0.11	18.11	1.32	0.02					98.45	88.2444	11.6396	0.116029
DI_35_E_FELDb3	DI-35	616365	3.01413e+06	syn-caldera	RECALDEC	45.1	0.01	33.64	0.431909	0.48		0.13	18	1.47	0.01					98.82	87.0739	12.8685	0.0575947
DI_35_E_FELDb4	DI-35	616365	3.01413e+06	syn-caldera	RECALDEC	44.47	0.05	34.2	0.413913	0.46		0.11	18.24	1.31	0.02					98.88	88.3958	11.4888	0.115399
DI_35_E_FELDc1	DI-35	616365	3.01413e+06	syn-caldera	RECALDEC	44.64	0	34.6	0.422911	0.47		0.06	18.52	1.14	0.01					99.43	89.9251	10.0171	0.0578105
DI_35_E_FELDc2	DI-35	616365	3.01413e+06	syn-caldera	RECALDEC	44.14	0	34.03	0.368922	0.41		0.07	18.46	1.25	0.01					98.38	89.0326	10.91	0.0574228
DI_35_E_FELDc3	DI-35	616365	3.01413e+06	syn-caldera	RECALDEC	45.11	0.03	33.96	0.395916	0.44		0.12	17.95	1.51	0.01					99.13	86.7381	13.2044	0.0575324
DI_35_E_FELDd1	DI-35	616365	3.01413e+06	syn-caldera	RECALDEC	46.1	0	32.94	0.530888	0.59		0.11	16.9	2.16	0.03					98.83	81.0763	18.7524	0.171354
DI_35_E_FELDd2	DI-35	616365	3.01413e+06	syn-caldera	RECALDEC	46.15	0.04	32.58	0.485897	0.54		0.07	16.96	2.08	0.03					98.46	81.6964	18.1316	0.172054
DI_35_E_FELDd3	DI-35	616365	3.01413e+06	syn-caldera	RECALDEC	46.33	0.06	32.62	0.638865	0.71		0.09	16.66	2.39	0.04					98.9	79.21	20.5636	0.226429
DI_35_I_FELD1	DI-35	616365	3.01413e+06	syn-caldera	RECALDEC	47.45	0.04	32.41	0.593875	0.66		0.1	16.32	2.16	0.03					99.18	80.5346	19.2891	0.176259
DI_35_I_FELD2	DI-35	616365	3.01413e+06	syn-caldera	RECALDEC	47.4	0.05	32.14	0.530888	0.59		0.08	16.43	2.32	0.02					99.04	79.5556	20.3291	0.1153
DI_35_I_FELD3	DI-35	616365	3.01413e+06	syn-caldera	RECALDEC	47.36	0.02	33.13	0.56688	0.63		0.11	16.77	2.35	0.03					100.39	79.6357	20.1947	0.169614
DI_35_I_FELD4	DI-35	616365	3.01413e+06	syn-caldera	RECALDEC	46.74	0.03	32.38	0.530888	0.59		0.07	16.72	2.41	0.03					98.95	79.178	20.6529	0.169144
DI_35_I_FELD5	DI-35	616365	3.01413e+06	syn-caldera	RECALDEC	46.95	0.04	33.04	0.557882	0.62		0.05	16.94	2.19	0.03					99.87	80.9022	18.9272	0.170583
DI_35_K_FELD1	DI-35	616365	3.01413e+06	syn-caldera	RECALDEC	46.89	0.04	33.06	0.548884	0.61		0.07	16.71	2.4	0.03					99.81	79.236	20.5946	0.169369
DI_35_K_FELD2	DI-35	616365	3.01413e+06	syn-caldera	RECALDEC	47.21	0.05	33.06	0.548884	0.61		0.11	16.58	2.32	0.03					99.98	79.6575	20.1709	0.171605
DI_35_K_FELD3	DI-35	616365	3.01413e+06	syn-caldera	RECALDEC	47.06	0.04	32.93	0.52189	0.58		0.09	16.77	2.23	0.01					99.72	80.5575	19.3853	0.0571926
DI_35_K_FELD4	DI-35	616365	3.01413e+06	syn-caldera	RECALDEC	47.62	0.03	32.46	0.548884	0.61		0.09	16.36	2.51	0.01					99.7	78.2246	21.7185	0.0569281
DI_35_K_FELD5	DI-35	616365	3.01413e+06	syn-caldera	RECALDEC	46.93	0.01	32.89	0.557882	0.62		0.09	16.89	2.02	0.02					99.48	82.1126	17.7716	0.115765
DI_35_K_FELD6	DI-35	616365	3.01413e+06	syn-caldera	RECALDEC	46.32	0.02	33.03	0.539886	0.6		0.08	16.8	2.05	0.02					98.93	81.8171	18.0669	0.115966
DI_35_K_FELDB1	DI-35	616365	3.01413e+06	syn-caldera	RECALDEC	45.1	0.03	34.3	0.386918	0.43		0.08	18.09	1.31	0.02					99.37	88.3108	11.5729	0.116244
DI_35_K_FELDB2	DI-35	616365	3.01413e+06	syn-caldera	RECALDEC	44.68	0.01	34.42	0.440907	0.49		0.15	18.29	1.26	0.01					99.31	88.8637	11.0784	0.0578466
DI_35_K_FELDB3	DI-35	616365	3.01413e+06	syn-caldera	RECALDEC	45.54	0.04	33.89	0.404915	0.45		0.08	17.93	1.48	0					99.41	87.0038	12.9962	0
DI_35_L_FELD1	DI-35	616365	3.01413e+06	syn-caldera	RECALDEC	44.42	0.01	34.47	0.395916	0.44		0.1	18.3	1.33	0					99.08	88.3766	11.6234	0
DI_35_L_FELD2	DI-35	616365	3.01413e+06	syn-caldera	RECALDEC	44.89	0.03	34.4	0.458903	0.51		0.1	18.42	1.26	0.02					99.63	88.8826	11.0025	0.114901
DI_35_L_FELD3	DI-35	616365	3.01413e+06	syn-caldera	RECALDEC	44.5	0.05	34.02	0.422911	0.47		0.09	18.21	1.32	0.01					98.66	88.3524	11.5899	0.0577664
DI_35_L_FELD4	DI-35	616365	3.01413e+06	syn-caldera	RECALDEC	44.95	0.03	34.19	0.449905	0.5		0.11	18.19	1.79	0.01					99.77	84.8367	15.1078	0.0555288
DI_35_M_FELD1	DI-35	616365	3.01413e+06	syn-caldera	RECALDEC	45.54	0	33.27	0.530888	0.59		0.22	17.87	1.49	0.02					98.99	86.7889	13.0955	0.115647
DI_35_M_FELD2	DI-35	616365	3.01413e+06	syn-caldera	RECALDEC	45.41	0.01	33.84	0.305935	0.34		0.11	17.64	1.62	0.01					98.99	85.6995	14.2426	0.0578424
DI_35_M_FELD3	DI-35	616365	3.01413e+06	syn-caldera	RECALDEC	45.68	0.02	33.34	0.341928	0.38		0.11	17.22	1.83	0.04					98.64	83.6763	16.0922	0.231418
DI_35_M_FELD4	DI-35	616365	3.01413e+06	syn-caldera	RECALDEC	45.76	0.03	33.33	0.386918	0.43		0.16	17.46	1.85	0					99.02	83.9106	16.0894	0
DI_35_M_FELD5	DI-35	616365	3.01413e+06	syn-caldera	RECALDEC	44.75	0.02	34.46	0.386918	0.43		0.11	18.46	1.3	0.01					99.53	88.6458	11.2971	0.0571733
DI_35_S_FELD1	DI-35	616365	3.01413e+06	syn-caldera	RECALDEC	44.72	0.04	33.91	0.395916	0.44		0.11	18.34	1.15	0.02					98.73	89.7045	10.1791	0.116469
DI_35_S_FELD2	DI-35	616365	3.01413e+06	syn-caldera	RECALDEC	44.41	0.05	34	0.395916	0.44		0.08	18.24	1.38	0					98.6	87.9573	12.0427	0
DI_35_S_FELD3	DI-35	616365	3.01413e+06	syn-caldera	RECALDEC	44.35	0.03	34.21	0.350926	0.39		0.06	18.29	1.2	0.01					98.53	89.335	10.6068	0.0581534
DI_35_S_FELD4	DI-35	616365	3.01413e+06	syn-caldera	RECALDEC	44.7	0.01	34.16	0.37792	0.42		0.07	18.11	1.41	0.03					98.91	87.4992	12.3282	0.172573
DI_36_B_FELD1	DI-36	616367	3.01413e+06	syn-caldera	RECALDEC	44.79	0.04	33.23	0.37792	0.42		0.11	18.07	1.38	0.02					98.06	87.7562	12.1282	0.115642
DI_36_B_FELD2	DI-36	616367	3.01413e+06	syn-caldera	RECALDEC	45.67	0.05	32.91	0.431909	0.48		0.1	17.89	1.39	0.01					98.51	87.6217	12.32	0.0583133
DI_36_B_FELD4	DI-36	616367	3.01413e+06	syn-caldera	RECALDEC	45	0.02	32.97	0.37792	0.42		0.1	18.06	1.45	0.03					98.06	87.1633	12.6643	0.172387
DI_36_D_FELD1	DI-36	616367	3.01413e+06	syn-caldera	RECALDEC	44.69	0.07	33.54	0.350926	0.39		0.08	18.21	1.22	0.01					98.2	89.135	10.8067	0.0582781
DI_36_D_FELD2	DI-36	616367	3.01413e+06	syn-caldera	RECALDEC	44.91	0.04	33.57	0.413913	0.46		0.1	18.13	1.19	0					98.39	89.383	10.617	0
DI_36_E_FELD2	DI-36	616367	3.01413e+06	syn-caldera	RECALDEC	45.47	0.02	33.21	0.37792	0.42		0.1	17.77	1.69	0.01					98.7	85.2678	14.6751	0.05713
DI_36_F_FELD1	DI-36	616367	3.01413e+06	syn-caldera	RECALDEC	44.05	0.03	34.21	0.314933	0.35		0.09	18.79	0.98	0					98.5	91.3757	8.62434	0
DI_36_F_FELD2	DI-36	616367	3.01413e+06	syn-caldera	RECALDEC	44.48	0.04	33.55	0.449905	0.5		0.09	18.26	1.17	0.01					98.09	89.5572	10.3844	0.0583938
DI_37_B_FELD1	DI-37	616381	3.01414e+06	post-caldera	RECALDEC	45.15	0.01	33.4	0.404915	0.45		0.06	17.76	1.44	0.04					98.32	87.0011	12.7656	0.233297
DI_37_B_FELD2	DI-37	616381	3.01414e+06	post-caldera	RECALDEC	44.92	0.02	33.49	0.422911	0.47		0.06	17.72	1.32	0.02					98.03	88.0166	11.8651	0.118276
DI_37_C_FELD1	DI-37	616381	3.01414e+06	post-caldera	RECALDEC	50.8	0.1	29.1	0.638865	0.71		0.15	13.06	4.19	0.11					98.22	62.8688	36.5008	0.630451
DI_37_D_FELD1	DI-37	616381	3.01414e+06	post-caldera	RECALDEC	49.68	0.08	30.25	0.512892	0.57		0.16	14.59	3.51	0.06					98.9	69.4321	30.2279	0.339956
DI_37_D_FELD2	DI-37	616381	3.01414e+06	post-caldera	RECALDEC	49.3	0.08	30.44	0.530888	0.59		0.12	14.55	3.38	0.06					98.51	70.1608	29.4947	0.344469
DI_37_F_FELD1	DI-37	616381	3.01414e+06	post-caldera	RECALDEC	44.93	0.02	33.62	0.359924	0.4		0.08	18.29	1.35	0.02					98.7	88.1155	11.7698	0.114719
DI_37_H_FELD2	DI-37	616381	3.01414e+06	post-caldera	RECALDEC	46.9	0.02	32.21	0.404915	0.45		0.14	16.43	2.02	0.04					98.21	81.6068	18.1567	0.236546
DI_37_I_FELD1	DI-37	616381	3.01414e+06	post-caldera	RECALDEC	45.15	0.01	33.95	0.395916	0.44		0.08	18.12	1.28	0					99.04	88.6655	11.3345	0
DI_37_I_FELD2	DI-37	616381	3.01414e+06	post-caldera	RECALDEC	44.88	0.03	33.73	0.422911	0.47		0.1	17.98	1.18	0.02					98.4	89.2786	10.6032	0.118237
DI_37_I_FELD3	DI-37	616381	3.01414e+06	post-caldera	RECALDEC	47.88	0.02	32.09	0.485897	0.54		0.11	15.86	2.63	0.04					99.15	76.7406	23.0289	0.230435
DI_37_I_FELD4	DI-37	616381	3.01414e+06	post-caldera	RECALDEC	46.61	0.05	32.32	0.557882	0.62		0.12	16.69	1.97	0.01					98.39	82.3509	17.5903	0.0587461
DI_37_I_FELD5	DI-37	616381	3.01414e+06	post-caldera	RECALDEC	49.1	0.07	30.45	0.458903	0.51		0.13	14.48	3.4	0.03					98.16	70.0581	29.769	0.172814
DI_37_I_FELD6	DI-37	616381	3.01414e+06	post-caldera	RECALDEC	50.17	0.07	29.91	0.485897	0.54		0.17	13.95	3.7	0.07					98.58	67.2968	32.3011	0.402055
DI_37_I_FELD7	DI-37	616381	3.01414e+06	post-caldera	RECALDEC	48.22	0.07	30.91	0.458903	0.51		0.13	15.22	2.9	0.05					98.01	74.1443	25.5657	0.290001
DI_37_K_FELD1	DI-37	616381	3.01414e+06	post-caldera	RECALDEC	46.16	0.04	33.1	0.386918	0.43		0.11	17.35	1.68	0.01					98.87	85.0402	14.9015	0.0583568
DI_37_K_FELD2	DI-37	616381	3.01414e+06	post-caldera	RECALDEC	45.13	0.03	33.67	0.37792	0.42		0.14	17.8	1.32	0.01					98.52	88.116	11.8251	0.0589388
DI_67_C_FELD1	DI-67	614727	3.01925e+06	crystal mush/plutonic	RECALDEC	47.54	0.06	32.18	0.467901	0.52		0.11	16.48	2.31	0.05					99.23	79.5373	20.1754	0.28731
DI_67_C_FELD2	DI-67	614727	3.01925e+06	crystal mush/plutonic	RECALDEC	47.86	0.05	31.77	0.638865	0.71		0.08	16.2	2.72	0.06					99.44	76.4378	23.2251	0.337063
DI_67_C_FELD3	DI-67	614727	3.01925e+06	crystal mush/plutonic	RECALDEC	43.98	0.01	34.57	0.305935	0.34		0.06	18.92	0.83	0.01					98.72	92.5911	7.35059	0.058266
DI_67_C_FELD4	DI-67	614727	3.01925e+06	crystal mush/plutonic	RECALDEC	44.35	0.05	34.38	0.323932	0.36		0.03	18.81	0.93	0.02					98.92	91.681	8.20294	0.116061
DI_67_D_FELD3	DI-67	614727	3.01925e+06	crystal mush/plutonic	RECALDEC	45.54	0.02	33.72	0.395916	0.44		0.07	17.97	1.29	0.02					99.09	88.3991	11.4838	0.117138
DI_67_D_FELD4	DI-67	614727	3.01925e+06	crystal mush/plutonic	RECALDEC	44.81	0.05	34.11	0.323932	0.36		0.12	18.27	1.1	0					98.82	90.1749	9.82507	0
DI_67_E_FELD1	DI-67	614727	3.01925e+06	crystal mush/plutonic	RECALDEC	44.51	0.03	33.99	0.359924	0.4		0.13	18.25	1.18	0					98.48	89.5249	10.4751	0
DI_67_E_FELD2	DI-67	614727	3.01925e+06	crystal mush/plutonic	RECALDEC	52.1	0.1	28.49	0.557882	0.62		0.1	12.07	4.6	0.15					98.24	58.6691	40.4628	0.868081
DI_67_I_FELD1	DI-67	614727	3.01925e+06	crystal mush/plutonic	RECALDEC	56.11	0.09	26.11	0.548884	0.61		0.08	8.8	6.57	0.43					98.8	41.5067	56.0786	2.41474
DI_67_I_FELD2	DI-67	614727	3.01925e+06	crystal mush/plutonic	RECALDEC	43.96	0.04	34.28	0.395916	0.44		0.09	18.71	1.22	0.03					98.77	89.293	10.5366	0.170464
DI_68_A_FELD1	DI-68	614676	3.01925e+06	syn-caldera	RECALDEC	53.62	0.07	28.03	0.674857	0.75		0.12	11.44	5.36	0.1					99.5	53.813	45.627	0.560051
DI_68_A_FELD2	DI-68	614676	3.01925e+06	syn-caldera	RECALDEC	53.3	0.05	27.88	0.512892	0.57		0.12	11.65	5.28	0.1					98.95	54.6332	44.8085	0.558338
DI_68_B_FELD1	DI-68	614676	3.01925e+06	syn-caldera	RECALDEC	50.27	0.06	30.2	0.674857	0.75		0.2	14.3	3.66	0.07					99.5	68.0736	31.5297	0.396741
DI_68_B_FELD2	DI-68	614676	3.01925e+06	syn-caldera	RECALDEC	52.63	0.07	28.46	0.737844	0.82		0.2	12.7	4.56	0.1					99.53	60.2722	39.1628	0.565041
DI_68_B_FELD3	DI-68	614676	3.01925e+06	syn-caldera	RECALDEC	48.66	0.06	30.85	0.602873	0.67		0.15	15.29	2.86	0.08					98.62	74.3646	25.1722	0.46325
DI_68_B_FELD4	DI-68	614676	3.01925e+06	syn-caldera	RECALDEC	51.96	0.08	28.77	0.764838	0.85		0.22	12.87	4.51	0.1					99.37	60.8493	38.5878	0.562917
DI_68_C_FELD	DI-68	614676	3.01925e+06	syn-caldera	RECALDEC	53.33	0.11	27.86	0.782835	0.87		0.1	11.64	5.43	0.08					99.44	53.9847	45.5736	0.441748
DI_68_C_FELD2	DI-68	614676	3.01925e+06	syn-caldera	RECALDEC	53.22	0.11	27.73	0.746842	0.83		0.14	11.6	5.21	0.07					98.9	54.946	44.6593	0.394769
DI_68_F_FELD3	DI-68	614676	3.01925e+06	syn-caldera	RECALDEC	49.61	0.03	30	0.611871	0.68		0.14	14.11	3.5	0.03					98.1	68.8981	30.9275	0.174409
DI_68_H_FELD1	DI-68	614676	3.01925e+06	syn-caldera	RECALDEC	50.62	0.06	30	0.476899	0.53		0.14	14.15	3.71	0.05					99.27	67.6278	32.0877	0.284515
DI_68_H_FELD2	DI-68	614676	3.01925e+06	syn-caldera	RECALDEC	49.95	0.06	29.98	0.548884	0.61		0.11	14.25	3.66	0.04					98.65	68.1135	31.6589	0.227638
DI_68_M_FELD1	DI-68	614676	3.01925e+06	syn-caldera	RECALDEC	55.06	0.12	27.09	0.737844	0.82		0.09	10.65	5.79	0.09					99.72	50.1529	49.3425	0.50461
DI_68_M_FELD2	DI-68	614676	3.01925e+06	syn-caldera	RECALDEC	54.96	0.12	27.09	0.683856	0.76		0.1	10.31	5.8	0.1					99.24	49.2711	50.1599	0.568984
DI_69_A_FELD3	DI-69	614733	3.01925e+06	crystal mush/plutonic	rECALDEC	51.2	0.06	28.47	0.58		0	0.19	12.92	4.57	0.05	0		0		98.04	60.801	38.9189	0.280146
DI_69_B_FELD1	DI-69	614733	3.01925e+06	crystal mush/plutonic	rECALDEC	53.04	0.06	28	0.57		0	0.15	11.92	4.96	0.08	0		0		98.77	56.7859	42.7604	0.453754
DI_69_B_FELD2	DI-69	614733	3.01925e+06	crystal mush/plutonic	rECALDEC	50.1	0.06	29.39	0.56		0	0.17	13.97	3.75	0.06	0		0		98.06	67.0743	32.5827	0.342987
DI_69_B_FELD3	DI-69	614733	3.01925e+06	crystal mush/plutonic	rECALDEC	53.19	0.11	28.2	0.54		0	0.13	12.05	4.98	0.11	0		0		99.32	56.8583	42.5238	0.617968
DI_69_C_FELD2	DI-69	614733	3.01925e+06	crystal mush/plutonic	rECALDEC	48.72	0.04	30.99	0.44		0	0.14	15.07	3.19	0.01	0		0		98.6	72.2619	27.681	0.0570904
DI_69_C_FELD5	DI-69	614733	3.01925e+06	crystal mush/plutonic	rECALDEC	52.31	0.12	28.77	0.45		0	0.19	12.46	4.71	0.06	0		0		99.08	59.1786	40.4821	0.339285
DI_69_C_FELD6	DI-69	614733	3.01925e+06	crystal mush/plutonic	rECALDEC	51.19	0.09	28.76	0.49		0	0.16	12.89	4.52	0.08	0		0		98.19	60.9028	38.6472	0.450029
DI_69_D_FELD1	DI-69	614733	3.01925e+06	crystal mush/plutonic	rECALDEC	52.88	0.08	27.93	0.59		0	0.16	11.92	5.14	0.09	0		0		98.79	55.8869	43.6107	0.502393
DI_69_D_FELD2	DI-69	614733	3.01925e+06	crystal mush/plutonic	rECALDEC	53.32	0.07	27.17	0.64		0	0.17	11.42	5.47	0.12	0		0		98.38	53.2111	46.1232	0.665709
DI_69_E_FELD1	DI-69	614733	3.01925e+06	crystal mush/plutonic	rECALDEC	50.47	0.07	29.01	0.52		0	0.18	13.37	4.48	0.04	0		0		98.14	62.1142	37.6646	0.221251
DI_69_E_FELD2	DI-69	614733	3.01925e+06	crystal mush/plutonic	rECALDEC	50.77	0.05	29.17	0.46		0	0.17	13.35	4.33	0.07	0		0		98.37	62.767	36.8412	0.391845
DI_6A_A_FELDb1	DI-6A	616510	3014678	?	RECALDEC	49.41	0.03	30.43	0.656861	0.73		0.12	14.23	3.71	0.06					98.72	67.7127	31.9474	0.339925
DI_6A_A_FELDb2	DI-6A	616510	3014678	?	RECALDEC	50.37	0.06	29.5	0.665859	0.74		0.09	13.33	4.19	0.05					98.35	63.561	36.1552	0.283855
DI_6A_A_FELDb3	DI-6A	616510	3014678	?	RECALDEC	49.01	0.08	30.65	0.746842	0.83		0.11	14.41	3.49	0.03					98.62	69.4076	30.4204	0.172041
DI_6A_A_FELDc1	DI-6A	616510	3014678	?	RECALDEC	51.83	0.07	28.75	0.647863	0.72		0.14	12.29	4.67	0.08					98.55	58.9835	40.5594	0.457125
DI_6A_A_FELDc2	DI-6A	616510	3014678	?	RECALDEC	49.32	0.09	30.39	0.737844	0.82		0.13	14.06	3.71	0.05					98.57	67.4879	32.2263	0.285744
DI_6A_G_FELD1	DI-6A	616510	3014678	?	RECALDEC	51.84	0.11	28.85	0.926804	1.03		0.1	12.16	5.01	0.09					99.19	56.9995	42.4982	0.502281
DI_6A_G_FELD2	DI-6A	616510	3014678	?	RECALDEC	54.39	0.1	27.4	1.21474	1.35		0.26	10.25	6.49	0.25					100.48	45.98	52.6848	1.33522
DI_6A_G_FELD3	DI-6A	616510	3014678	?	RECALDEC	52.08	0.1	28.34	1.25074	1.39		0.18	11.76	4.95	0.14					98.95	56.3098	42.8921	0.798126
DI_6A_G_FELD4	DI-6A	616510	3014678	?	RECALDEC	51.3	0.06	29.79	0.980793	1.09		0.06	13.13	4.41	0.12					99.97	61.7782	37.5496	0.672231
DI_6A_G_FELD5	DI-6A	616510	3014678	?	RECALDEC	52.76	0.12	28.27	0.971795	1.08		0.07	11.62	5.34	0.14					99.41	54.1719	45.051	0.777074
DI_6A_I_FELD5	DI-6A	616510	3014678	?	RECALDEC	48.64	0.22	30.04	1.4037	1.56		0.27	13.91	4.68	0.1					99.43	61.827	37.6438	0.529198
DI_6A_J_FELD3	DI-6A	616510	3014678	?	RECALDEC	50.78	0.1	29.02	0.836823	0.93		0.19	13.07	4.47	0.05					98.61	61.5966	38.1228	0.280555
DI_6A_J_FELD4	DI-6A	616510	3014678	?	RECALDEC	51.53	0.13	28.74	0.881814	0.98		0.22	12.67	4.79	0.07					99.13	59.1459	40.465	0.389057
DI_6A_K_FELD1	DI-6A	616510	3014678	?	RECALDEC	51.83	0.08	28.96	0.56688	0.63		0.13	12.66	4.52	0.08					98.89	60.4732	39.0718	0.454973
DI_6A_K_FELD2	DI-6A	616510	3014678	?	RECALDEC	51.58	0.07	29.12	0.557882	0.62		0.13	12.6	4.82	0.08					99.02	58.8296	40.7257	0.444715
DI_6A_K_FELD3	DI-6A	616510	3014678	?	RECALDEC	51.78	0.08	28.61	0.692854	0.77		0.17	12.41	4.68	0.07					98.56	59.2009	40.4015	0.397577
DI_6A_K_FELDcrystal mush/plutonic1	DI-6A	616510	3014678	?	RECALDEC	54.01	0.16	26.96	1.13		0	0.17	10.67	5.11	0.22	0		0		98.43	52.876	45.8259	1.29803
DI_6A_K_FELDcrystal mush/plutonic2	DI-6A	616510	3014678	?	RECALDEC	55.55	0.17	26.73	1.1		0	0.07	9.39	6.48	0.38	0		0		99.87	43.5347	54.3677	2.09759
DI_6A_K_FELDcrystal mush/plutonic4	DI-6A	616510	3014678	?	RECALDEC	57.96	0.2	24.32	1.11		0	0.17	7.07	7.73	0.6	0		0		99.16	32.4714	64.2476	3.28095
DI_6A_K_FELDcrystal mush/plutonic7	DI-6A	616510	3014678	?	RECALDEC	57.93	0.21	24.34	0.97		0	0.09	7.08	7.56	0.37	0		0		98.55	33.3938	64.5284	2.07779
DI_6A_L_FELD1	DI-6A	616510	3014678	?	RECALDEC	47.73	0.08	31.85	0.701852	0.78		0.1	15.56	2.91	0.02					99.03	74.6286	25.2572	0.114207
DI_6A_L_FELDcrystal mush/plutonic4	DI-6A	616510	3014678	?	RECALDEC	51.39	0.07	30.6	1.07		0	0.09	14.12	3.13	0.24	0		0		100.7	70.3539	28.2224	1.42374
DI_6A_M_FELD6	DI-6A	616510	3014678	?	RECALDEC	51.96	0.11	28.48	0.908808	1.01		0.16	12.03	4.77	0.06					98.58	58.0221	41.6334	0.344545
DI_6A_M_FELD7	DI-6A	616510	3014678	?	RECALDEC	52	0.11	28.1	0.773837	0.86		0.21	12.01	4.92	0.08					98.28	57.1667	42.38	0.453374
DI_6A_O_FELD2	DI-6A	616510	3014678	?	RECALDEC	51.12	0.09	28.14	1.07077	1.19		0.16	12.19	5.27	0.09					98.24	55.8303	43.679	0.490767
DI_6A_O_FELD6	DI-6A	616510	3014678	?	RECALDEC	52.89	0.21	27.08	1.27773	1.42		0.26	10.96	5.48	0.11					98.41	52.1709	47.2057	0.623415
DI_6A_O_FELD7	DI-6A	616510	3014678	?	RECALDEC	53.02	0.25	26.79	1.38571	1.54		0.28	10.72	5.68	0.16					98.43	50.5915	48.5095	0.89902
DI_6A_R_FELD2	DI-6A	616510	3014678	?	RECALDEC	51.62	0.13	28.88	0.926804	1.03		0.2	12.79	4.64	0.08					99.37	60.0976	39.4548	0.447552
DI_6A_R_FELD3	DI-6A	616510	3014678	?	RECALDEC	52.28	0.11	28.5	0.818827	0.91		0.17	12.03	4.47	0.07					98.53	59.5471	40.0404	0.412534
DI_6A_R_FELD5	DI-6A	616510	3014678	?	RECALDEC	52.25	0.18	28.85	0.89981	1		0.23	12.68	4.96	0.06					100.2	58.3597	41.3115	0.328785
DI_6A_R_FELDcrystal mush/plutonic2	DI-6A	616510	3014678	?	RECALDEC	59.17	0.2	24.51	0.99		0	0.37	7.78	4.96	0.51	0		0		98.48	44.8077	51.6952	3.49711
DI_6A_S_FELD1	DI-6A	616510	3014678	?	RECALDEC	53.75	0.11	27.95	0.854819	0.95		0.19	11.45	5.3	0.08					99.78	54.1719	45.3775	0.450635
DI_6A_S_FELD2	DI-6A	616510	3014678	?	RECALDEC	53.66	0.1	27.93	0.890812	0.99		0.13	11.1	5.58	0.14					99.65	51.9552	47.2646	0.780191
DI_6A_S_FELD3	DI-6A	616510	3014678	?	RECALDEC	53.98	0.12	27.76	0.953799	1.06		0.17	10.96	5.49	0.11					99.64	52.126	47.2511	0.622879
DI_6A_S_FELD4	DI-6A	616510	3014678	?	RECALDEC	53.04	0.12	28.65	1.07977	1.2		0.18	11.62	5.12	0.09					100.03	55.3529	44.1367	0.510438
DI_6A_S_FELD5	DI-6A	616510	3014678	?	RECALDEC	54.07	0.1	27.74	0.962797	1.07		0.12	11.12	5.39	0.11					99.72	52.9398	46.4367	0.6235
DI_6A_S_FELDcrystal mush/plutonic	DI-6A	616510	3014678	?	RECALDEC	50.08	0.11	30.74	0.76		0	0.07	14.26	3.55	0.09	0		0		99.68	68.586	30.8987	0.515377
DI_70_C_FELD1	DI-70	616904	3.01891e+06	crystal mush/plutonic	RECALDEC	45.7	0.06	33	0.539886	0.6		0.04	17.13	2.08	0.02					98.63	81.8916	17.9946	0.113836
DI_70_C_FELD3	DI-70	616904	3.01891e+06	crystal mush/plutonic	RECALDEC	44.71	0.02	33.69	0.485897	0.54		0.05	17.85	1.52	0.01					98.39	86.5976	13.3446	0.057761
DI_70_C_FELD4	DI-70	616904	3.01891e+06	crystal mush/plutonic	RECALDEC	45.19	0.03	33.75	0.476899	0.53		0.01	17.75	1.43	0.02					98.72	87.1738	12.7092	0.116946
DI_70_C_FELDb2	DI-70	616904	3.01891e+06	crystal mush/plutonic	RECALDEC	46	0.06	33.19	0.52189	0.58		0.05	17.04	1.96	0.03					98.91	82.6276	17.1992	0.173198
DI_70_C_FELDb3	DI-70	616904	3.01891e+06	crystal mush/plutonic	RECALDEC	46.41	0.06	33.01	0.512892	0.57		0.03	16.56	2.2	0.03					98.88	80.4784	19.3481	0.173583
DI_70_C_FELDb4	DI-70	616904	3.01891e+06	crystal mush/plutonic	RECALDEC	45.34	0.05	32.95	0.431909	0.48		0.08	17.11	2.04	0.02					98.08	82.1589	17.7268	0.114341
DI_70_J_FELD1	DI-70	616904	3.01891e+06	crystal mush/plutonic	RECALDEC	55.89	0.03	26.1	0.52189	0.58		0.11	9.11	6.17	0.18					98.16	44.461	54.4931	1.04592
DI_70_J_FELD2	DI-70	616904	3.01891e+06	crystal mush/plutonic	RECALDEC	45.32	0.02	33.47	0.431909	0.48		0.04	17.32	1.67	0.01					98.32	85.0937	14.8478	0.0584947
DI_70_J_FELD3	DI-70	616904	3.01891e+06	crystal mush/plutonic	RECALDEC	45.98	0.02	33.4	0.503894	0.56		0.05	17.16	2.74	0					99.91	77.5823	22.4177	0
DI_70_K_FELD2	DI-70	616904	3.01891e+06	crystal mush/plutonic	RECALDEC	45.08	0.04	33.21	0.440907	0.49		0.04	17.42	1.84	0.01					98.12	83.9046	16.038	0.0573462
DI-10-A-FELD-3	DI-10	616235	3015055	post-caldera	RECALDEC	54.25	0.1187	26.85	0.8664		0.0159	0.1221	10.36	5.53	0.0959	0	0.0024			98.2115	50.5821	48.8605	0.557471
DI-10-B-FELD2	DI-10	616235	3015055	post-caldera	RECALDEC	54.52	0.1442	26.55	1.0766		0.006	0.1144	9.6	5.99	0.1399	0	0			98.1412	46.5875	52.6042	0.808318
DI-10-C-FELD2	DI-10	616235	3015055	post-caldera	RECALDEC	51.84	0.088	28.85	0.6049		0.0005	0.1216	11.98	4.62	0.0671	0	0			98.1722	58.6665	40.9422	0.391222
DI-10-C-FELD3	DI-10	616235	3015055	post-caldera	RECALDEC	52.5	0.0823	28.28	0.82		0.0297	0.1614	11.73	4.46	0.0534	0	0			98.1169	59.0496	40.6303	0.320057
DI-10-C-FELD4	DI-10	616235	3015055	post-caldera	RECALDEC	51.84	0.075	28.77	0.7017		0.0134	0.0599	11.86	4.61	0.0627	0	0.0124			98.0051	58.4895	41.1424	0.368152
DI-10-D-FELD2	DI-10	616235	3015055	post-caldera	RECALDEC	52.4	0.0734	28.61	0.6999		0.0096	0.1121	11.71	4.71	0.0924	0	0.005			98.4224	57.5614	41.8978	0.540771
DI-10-E-FELD1	DI-10	616235	3015055	post-caldera	RECALDEC	52.22	0.0919	28.69	0.6693		0	0.0712	11.79	4.56	0.0714	0	0			98.1639	58.5779	40.9997	0.422362
DI-12-A-sili-1	DI-12	615927	3016139	pre-caldera	RECALDEC	48.34	0.0297	32.68	0.5901		0	0.1123	16.83	1.91	0.0347	0		0.0067		100.534	82.7932	17.0036	0.203239
DI-12-A-sili-2	DI-12	615927	3016139	pre-caldera	RECALDEC	49.1	0.0396	32.1	0.5135		0	0.1332	16.38	2.49	0.0642	0.016		0.0033		100.84	78.1396	21.4957	0.364636
DI-12-B-sili-1	DI-12	615927	3016139	pre-caldera	RECALDEC	50.69	0.0346	31.03	0.5553		0.038	0.1515	14.83	3.13	0.0592	0		0		100.519	72.1139	27.5434	0.342741
DI-12-B-sili-2	DI-12	615927	3016139	pre-caldera	RECALDEC	48.29	0.0099	32.02	0.8433		0.0518	0.3372	16.68	2.07	0.0357	0.032		0.0167		100.386	81.4911	18.3012	0.207658
DI-12-B-sili-3	DI-12	615927	3016139	pre-caldera	RECALDEC	49.36	0.0198	31.16	0.4364		0	0.1097	15.66	2.8	0.0348	0		0.0033		99.5841	75.4028	24.3977	0.199499
DI-12-C-sili-1	DI-12	615927	3016139	pre-caldera	RECALDEC	49.1	0.0644	32.11	0.523		0.0207	0.1677	16.18	2.44	0.0295	0		0.0301		100.665	78.4269	21.4029	0.170245
DI-12-C-sili-2	DI-12	615927	3016139	pre-caldera	RECALDEC	48.8	0.0543	32.31	0.4363		0.0138	0.1073	16.43	2.51	0.0116	0.0532		0.01		100.737	78.2901	21.6441	0.0658103
DI-12-C-sili-3	DI-12	615927	3016139	pre-caldera	RECALDEC	49.62	0.0247	31.69	0.4395		0.0103	0.1508	15.87	2.93	0.0274	0.0593		0		100.822	74.8412	25.005	0.153844
DI-12-C-sili-4	DI-12	615927	3016139	pre-caldera	RECALDEC	46.61	0	33.95	0.6189		0.0138	0.0317	18.15	1.3256	0.0168	0		0		100.717	88.2401	11.6627	0.0972446
DI-12-D-sili-5	DI-12	615927	3016139	pre-caldera	RECALDEC	49.5	0.0446	31.43	0.4973		0	0.1568	16	2.88	0.0674	0.0106		0		100.587	75.1454	24.4777	0.376885
DI-12-D-sili-6	DI-12	615927	3016139	pre-caldera	RECALDEC	49.26	0.1088	31.77	0.5773		0.0242	0.1863	16.02	2.57	0.06	0		0.0234		100.6	77.2337	22.4219	0.344399
DI-12-E-sili-1	DI-12	615927	3016139	pre-caldera	RECALDEC	47.64	0	32.99	0.4616		0	0.0617	17.49	1.73	0.0241	0.005		0.0368		100.439	84.6998	15.1612	0.138956
DI-12-E-sili-2	DI-12	615927	3016139	pre-caldera	RECALDEC	47.22	0.0248	33.48	0.4964		0.0552	0.1807	17.5	1.61	0	0		0.0769		100.644	85.7274	14.2726	0
Di-12-F-sili-2	DI-12	615927	3016139	pre-caldera	RECALDEC	50.33	0	31.15	0.5786		0	0.1364	14.83	3.03	0.0332	0		0.0175		100.106	72.8647	26.9411	0.194214
DI-12-F-sili-5	DI-12	615927	3016139	pre-caldera	RECALDEC	47.26	0	33.65	0.4361		0	0.1238	17.35	1.76	0	0.0279		0		100.608	84.4899	15.5101	0
DI-12-G-sili-1	DI-12	615927	3016139	pre-caldera	RECALDEC	47.49	0	32.47	0.6537		0.038	0.1499	16.98	1.84	0.0252	0.0281		0		99.675	83.4818	16.3707	0.14751
DI-12-I-sili-3	DI-12	615927	3016139	pre-caldera	RECALDEC	47.39	0.0544	33.06	0.493		0.0207	0.045	17.23	1.79	0.0293	0.014		0.0033		100.13	84.0317	15.7982	0.170134
DI-12-I-sili-4	DI-12	615927	3016139	pre-caldera	RECALDEC	47.39	0	33.37	0.6887		0	0.1095	16.92	1.82	0.022	0.0098		0		100.33	83.5978	16.2728	0.129415
DI-16B-A-sili-1	DI-16	615927	3016139	pre-caldera	RECALDEC	52.57	0.0841	29.14	0.6274		0.0312	0.103	13.53	4.28	0.0743	0		0.0705		100.51	63.3315	36.2545	0.414073
DI-16B-A-sili-3	DI-16	615927	3016139	pre-caldera	RECALDEC	52.83	0.1039	29.33	0.6881		0.0346	0.1405	13.3	4.2	0.0775	0		0.047		100.751	63.355	36.2055	0.439539
DI-16B-B-sili-3	DI-16	615927	3016139	pre-caldera	RECALDEC	52.56	0.0644	29.42	0.7917		0.0069	0.1407	13.67	4.19	0.052	0.0219		0		100.918	64.1351	35.5744	0.290468
DI-16B-C-sili-1	DI-16	615927	3016139	pre-caldera	RECALDEC	52.01	0.0841	29.6	0.6434		0.2528	0.2231	14.03	3.59	0.0668	0.0308		0		100.531	68.0863	31.5277	0.385963
DI-16B-C-sili-2	DI-16	615927	3016139	pre-caldera	RECALDEC	52.38	0.1335	29.59	0.5526		0	0.1716	14.15	3.85	0.0805	0		0.0806		100.989	66.7043	32.8439	0.451815
DI-16B-D-sili-2	DI-16	615927	3016139	pre-caldera	RECALDEC	52.43	0	30.01	0.5886		0	0.1459	13.46	3.97	0.0616	0.0144		0		100.68	64.9687	34.6773	0.354003
DI-16B-D-sili-3	DI-16	615927	3016139	pre-caldera	RECALDEC	52.5	0.1137	29.77	0.8359		0.0381	0.0492	13.56	3.98	0.0615	0.0127		0.0033		100.924	65.0808	34.5678	0.351427
DI-16B-K-sili-3	DI-16	615927	3016139	pre-caldera	RECALDEC	54.21	0.0444	28.49	0.9034		0.0104	0.1966	11.57	5.04	0.081	0		0		100.546	55.6595	43.8765	0.463936
DI-17-A-sili-2	DI-17	615927	3016139	pre-caldera	RECALDEC	52.44	0	29.54	0.5912		0.0242	0.1015	13.51	4.12	0.0594	0		0.057		100.443	64.2217	35.4421	0.336186
DI-17-B-sili-1	DI-17	615927	3016139	pre-caldera	RECALDEC	53	0.1433	29.41	0.7485		0	0.1137	12.91	4.44	0.0541	0		0.0201		100.84	61.449	38.2444	0.306586
DI-17-B-sili-2	DI-17	615927	3016139	pre-caldera	RECALDEC	52.61	0.1433	29.62	0.7356		0	0.0654	13.33	3.96	0.0435	0		0		100.508	64.8724	34.8755	0.25205
DI-17-C-sili-3	DI-17	615927	3016139	pre-caldera	RECALDEC	52.77	0.0395	29.58	0.633		0	0.1321	13.27	4.37	0.0287	0		0		100.823	62.5579	37.2811	0.161087
DI-17-C-sili-4	DI-17	615927	3016139	pre-caldera	RECALDEC	52.83	0.0939	29.99	0.6553		0	0.0854	13.06	4.08	0.0732	0		0		100.868	63.6125	35.963	0.4245
DI-17-E-sili-6	DI-17	615927	3016139	pre-caldera	RECALDEC	49.34	0.0643	31.9	0.6001		0	0.1416	16.2	2.65	0.0221	0.0041		0		100.922	77.0625	22.8123	0.125166
DI-17-F-sili-1	DI-17	615927	3016139	pre-caldera	RECALDEC	51.13	0.0396	30.94	0.5232		0	0.0948	14.5	3.24	0.0571	0.0428		0		100.567	70.9697	28.6976	0.332742
DI-17-F-sili-2	DI-17	615927	3016139	pre-caldera	RECALDEC	50.28	0.0891	31.27	0.549		0	0.2241	15.58	2.95	0.0338	0		0.0067		100.983	69.883	29.8818	0.235215
DI-17-F-sili-3	DI-17	615927	3016139	pre-caldera	RECALDEC	51.44	0.0247	30.69	0.5007		0.0034	0.1382	14.22	3.36	0.0402	0.047		0.0704		100.534	67.8786	31.6359	0.485466
DI-17-G-sili-1	DI-17	615927	3016139	pre-caldera	RECALDEC	55.41	0.1774	27.49	1.1846		0	0.2368	10.99	5.36	0.1278	0.0159		0		100.992	68.2205	31.5334	0.246114
DI-17-H-sili-1	DI-17	615927	3016139	pre-caldera	RECALDEC	51.45	0.0345	30.36	0.7056		0.0242	0.075	14.25	3.67	0.0856	0		0		100.655	65.1228	34.4736	0.403593
DI-17-H-sili-2	DI-17	615927	3016139	pre-caldera	RECALDEC	51.26	0.0889	30.14	0.6224		0	0.1157	14.29	3.65	0.0433	0.0101		0		100.22	68.2205	31.5334	0.246114
DI-17-H-sili-3	DI-17	615927	3016139	pre-caldera	RECALDEC	51.96	0.084	29.77	0.716		0	0.1406	13.64	3.99	0.071	0		0		100.371	65.1228	34.4736	0.403593
DI18-A-sili-4	DI-18	615927	3016139	pre-caldera	RECALDEC	49.17	0.0944	31.77	0.6452		0.0452	0.1115	15.54	2.61	0.053	0		0.1213		100.161	76.4527	23.2369	0.310445
DI18-A-sili-5	DI-18	615927	3016139	pre-caldera	RECALDEC	49.72	0.0944	30.14	0.5779		0	0.1769	14.71	3.33	0.0457	0.0423		0		98.8373	70.7533	28.985	0.261708
DI18-A-sili-6	DI-18	615927	3016139	pre-caldera	RECALDEC	50.31	0.0049	31.17	0.4999		0.0243	0.1512	15.36	2.95	0.0382	0.0397		0.0539		100.602	74.0456	25.7351	0.219249
DI18-B-sili-1	DI-18	615927	3016139	pre-caldera	RECALDEC	48.86	0.0298	31.95	0.4481		0	0.1154	16.16	2.49	0.0011	0		0.037		100.091	78.191	21.8027	0.00633687
DI18-B-sili-2	DI-18	615927	3016139	pre-caldera	RECALDEC	49.11	0	32.07	0.4288		0.0174	0.1391	16.49	2.43	0.0402	0		0.037		100.763	78.7664	21.005	0.228619
DI18-B-sili-3	DI-18	615927	3016139	pre-caldera	RECALDEC	49.07	0	32.27	0.5477		0	0.1178	16.42	2.23	0.0232	0.0303		0.0202		100.729	80.1634	19.7017	0.134852
DI18-C-sili-1	DI-18	615927	3016139	pre-caldera	RECALDEC	50.44	0.0348	30.83	0.4868		0	0.1826	15.26	3.11	0.0509	0.0253		0		100.42	72.8449	26.8658	0.289287
DI18-C-sili-2	DI-18	615927	3016139	pre-caldera	RECALDEC	51.63	0.164	29.35	0.4963		0	0.2429	14.25	3.81	0.0655	0.0008		0		100.009	67.1449	32.4877	0.367457
DI18-D-sili-1	DI-18	615927	3016139	pre-caldera	RECALDEC	53.13	0	29.19	0.5098		0	0.1619	12.82	4.22	0.0906	0.0245		0		100.147	62.3401	37.1354	0.524535
DI18-E-sili-3	DI-18	615927	3016139	pre-caldera	RECALDEC	48.96	0	32.22	0.628		0.0035	0.1473	16.66	2.35	0	0.0252		0		100.994	79.6646	20.3354	0
DI18-E-sili-4	DI-18	615927	3016139	pre-caldera	RECALDEC	47.78	0.0198	32.6	0.4829		0.0035	0.1331	17.16	1.82	0.019	0		0		100.018	83.8046	16.0849	0.110477
DI18-E-sili-5	DI-18	615927	3016139	pre-caldera	RECALDEC	50.59	0.0892	30.74	0.5894		0.0485	0.1503	14.94	3.33	0.0403	0.0353		0.0033		100.556	71.095	28.6767	0.228329
DI18-F-sili-1	DI-18	615927	3016139	pre-caldera	RECALDEC	50.05	0.0994	30.75	0.5056		0.0173	0.1545	15.21	3.17	0.0379	0		0.0135		100.008	72.4571	27.3279	0.21496
DI18-F-sili-2	DI-18	615927	3016139	pre-caldera	RECALDEC	50.19	0.0397	30.79	0.6667		0	0.3238	14.64	3.09	0.0466	0.0126		0.0033		99.8028	72.1633	27.5632	0.273482
DI18-F-sili-3	DI-18	615927	3016139	pre-caldera	RECALDEC	49.91	0.0446	31.35	0.5766		0	0.1319	15.35	2.9	0.0307	0.0041		0		100.298	74.3898	25.4331	0.177137
DI18-G-sili-1	DI-18	615927	3016139	pre-caldera	RECALDEC	49.52	0.0247	31.8	0.605		0.0381	0.1924	15.93	2.75	0.0306	0		0		100.891	76.0637	23.7624	0.17396
DI-1SUP-E-FELD1	DI-1SUP	618166	3.01458e+06	post-caldera	RECALDEC	56	0.1187	26.59	0.8134		0.0177	0.077	9.57	5.98	0.1425	0.041	0			99.3504	46.5435	52.6313	0.825143
DI-1SUP-FELD-A11	DI-1SUP	618166	3.01458e+06	post-caldera	RECALDEC	54.42	0.1102	27.06	0.9548		0	0.1232	10.19	5.72	0.1218	0	0.01			98.7101	49.2598	50.0392	0.701023
DI-1SUP-FELD-A13	DI-1SUP	618166	3.01458e+06	post-caldera	RECALDEC	54.56	0.0867	26.67	0.8657		0.0016	0.0835	9.87	6.02	0.0858	0.0168	0			98.2602	47.3012	52.2092	0.489564
DI-1SUP-FELD-A7	DI-1SUP	618166	3.01458e+06	post-caldera	RECALDEC	55.24	0.1224	26.28	0.9923		0	0.139	9.54	5.91	0.1131	0	0.0375			98.3744	46.8342	52.5047	0.661065
DI-1SUP-FELD-A8	DI-1SUP	618166	3.01458e+06	post-caldera	RECALDEC	55.33	0.1071	26	1.0089		0.0108	0.1237	9.5	6.4	0.1322	0	0			98.6128	44.7286	54.5303	0.741072
DI-1SUP-FELD-B2	DI-1SUP	618166	3.01458e+06	post-caldera	RECALDEC	54.62	0.1236	26.78	0.8259		0.0205	0.1107	10.13	5.4	0.1378	0	0			98.1486	50.4829	48.6995	0.817619
DI-1SUP-FELD-B4	DI-1SUP	618166	3.01458e+06	post-caldera	RECALDEC	52.33	0.0769	28.45	0.7931		0.033	0.0791	11.81	4.73	0.0671	0	0			98.3692	57.7519	41.8575	0.390666
DI-1SUP-FELD-B5	DI-1SUP	618166	3.01458e+06	post-caldera	RECALDEC	54.29	0.1596	27.05	1.0532		0.0024	0.134	10.24	5.58	0.1249	0	0.0551			98.6893	49.9839	49.2902	0.725871
DI-1SUP-FELD-B6	DI-1SUP	618166	3.01458e+06	post-caldera	RECALDEC	55.08	0.1266	27.07	1.01		0.0037	0.1761	10.08	5.63	0.1222	0	0			99.2987	49.3782	49.909	0.71271
DI-1SUP-FELD-B9	DI-1SUP	618166	3.01458e+06	post-caldera	RECALDEC	54.88	0.1265	26.6	0.9772		0.0237	0.1414	10.01	5.73	0.1314	0	0			98.6203	48.7442	50.494	0.761818
DI-1SUP-FELD-D1	DI-1SUP	618166	3.01458e+06	post-caldera	RECALDEC	52.94	0.0889	28.3	0.6033		0.0308	0.1078	11.4	4.7	0.0797	0	0.0326			98.2831	56.9992	42.5263	0.474449
DI-1SUP-FELD-D2	DI-1SUP	618166	3.01458e+06	post-caldera	RECALDEC	53.09	0.0726	27.97	0.683		0	0.0289	11.43	4.69	0.087	0	0			98.0516	57.0904	42.3922	0.517372
DI-1SUP-F-FELD1	DI-1SUP	618166	3.01458e+06	post-caldera	RECALDEC	54.69	0.1251	26.51	0.9736		0.0103	0.2254	9.96	5.81	0.1377	0	0.0226			98.4648	48.2604	50.9452	0.794387
DI-1SUP-F-FELD2	DI-1SUP	618166	3.01458e+06	post-caldera	RECALDEC	55.49	0.1314	26.49	0.8907		0.0266	0.0801	9.61	6.02	0.1388	0	0.0276			98.9053	46.4939	52.7066	0.799519
DI-1SUP-F-FELD3	DI-1SUP	618166	3.01458e+06	post-caldera	RECALDEC	54.71	0.0891	26.6	0.9294		0	0.1303	10.22	5.86	0.1128	0.001	0			98.6527	48.7622	50.5971	0.640778
DI-1SUP-F-FELD4	DI-1SUP	618166	3.01458e+06	post-caldera	RECALDEC	54.51	0.0829	27.01	0.8307		0.0089	0.1293	9.98	5.59	0.1134	0.0893	0			98.3446	49.3303	50.0024	0.667364
DI-1SUP-F-FELD5	DI-1SUP	618166	3.01458e+06	post-caldera	RECALDEC	55.49	0.1182	26.11	0.9555		0.0151	0.1355	9.3	6.12	0.144	0.0358	0			98.4242	45.2631	53.9025	0.834431
DI-1SUP-F-FELD6	DI-1SUP	618166	3.01458e+06	post-caldera	RECALDEC	54.37	0.1073	26.55	1.0283		0.0126	0.1654	10.26	5.58	0.119	0.0166	0			98.2093	50.0499	49.259	0.691145
DI-24-A-FELD-1	DI-24	620276	3.01322e+06	post-caldera	RECALDEC	61	0.0473	23.22	0.338		0	0.0295	5.34	8.54	0.2517	0.0056		0	0.1699	98.9421	25.3151	73.2642	1.42065
DI-24-A-FELD-2	DI-24	620276	3.01322e+06	post-caldera	RECALDEC	61.49	0.0177	23.25	0.3111		0.0219	0.0004	5.08	8.8	0.2781	0.0217		0.0152	0.0894	99.3755	23.8094	74.6387	1.55186
DI-24-A-FELD-3	DI-24	620276	3.01322e+06	post-caldera	RECALDEC	61.23	0.0544	23.56	0.2906		0.0032	0.0061	5.58	8.6	0.2456	0		0.0291	0.1119	99.711	26.0316	72.6042	1.36415
DI-24-B-FELD-1	DI-24	620276	3.01322e+06	post-caldera	RECALDEC	61.33	0.0691	23.34	0.357		0	0.0243	5.29	8.56	0.2711	0		0	0.059	99.3006	25.067	73.4035	1.52948
DI-24-B-FELD-2	DI-24	620276	3.01322e+06	post-caldera	RECALDEC	61.06	0.0431	23.15	0.3367		0	0	5.38	8.6	0.2672	0		0.0254	0.1432	99.0056	25.3044	73.1994	1.49629
DI-24-B-FELD-3	DI-24	620276	3.01322e+06	post-caldera	RECALDEC	62.13	0.0894	22.28	0.4519		0	0	4.19	9.07	0.5731	0		0	0.1071	98.8916	19.6844	77.11	3.20557
DI-24-B-FELD-4	DI-24	620276	3.01322e+06	post-caldera	RECALDEC	63.63	0.055	21.24	0.5831		0.0093	0.0143	3.18	9.34	0.9038	0		0.0151	0.0585	99.0292	15.0296	79.8846	5.0858
DI-24-C-FELD-1	DI-24	620276	3.01322e+06	post-caldera	RECALDEC	61.35	0.0228	23.3	0.3375		0	0	5.1	8.66	0.2716	0		0	0.1561	99.198	24.1764	74.2907	1.53291
DI-24-C-FELD-2	DI-24	620276	3.01322e+06	post-caldera	RECALDEC	61.42	0.049	23.04	0.3137		0.0038	0.0464	4.93	8.81	0.3115	0		0	0.1254	99.0499	23.2066	75.0476	1.74578
DI-24-C-FELD-3	DI-24	620276	3.01322e+06	post-caldera	RECALDEC	61.78	0.0203	23.17	0.3102		0	0.0302	5.01	8.85	0.2806	0.0052		0.0009	0.0507	99.5082	23.4556	74.9803	1.56409
DI-24-C-FELD-4	DI-24	620276	3.01322e+06	post-caldera	RECALDEC	61.25	0.06	23.11	0.338		0.0016	0.0289	5.05	8.87	0.3262	0		0	0.0717	99.1065	23.4993	74.6935	1.80723
DI-24-C-FELD-6	DI-24	620276	3.01322e+06	post-caldera	RECALDEC	62.93	0.0702	21.96	0.5072		0.0204	0	3.55	9.49	0.6035	0		0.005	0.1122	99.2486	16.5562	80.0928	3.35101
DI-24-D-FELD-1	DI-24	620276	3.01322e+06	post-caldera	RECALDEC	62.72	0.0644	22.6	0.2661		0	0.0361	4.42	9.31	0.3114	0.0475		0	0.0917	99.8672	20.4264	77.8602	1.71339
DI-24-D-FELD-2	DI-24	620276	3.01322e+06	post-caldera	RECALDEC	62.75	0.0325	22.57	0.2673		0.018	0.0008	4.35	9.09	0.3649	0		0.0166	0.1109	99.5711	20.4858	77.4682	2.04599
DI-24-E-FELD-1	DI-24	620276	3.01322e+06	post-caldera	RECALDEC	61.3	0.0236	23.25	0.3391		0.0416	0	5.1	8.71	0.2655	0		0.0014	0.127	99.1583	24.0814	74.426	1.4926
DI-24-E-FELD-2	DI-24	620276	3.01322e+06	post-caldera	RECALDEC	61.93	0.0128	23.07	0.3586		0.0021	0	4.76	9.1	0.2881	0		0.0199	0.0754	99.617	22.0668	76.343	1.59017
DI-24-F2-FELD-1	DI-24	620276	3.01322e+06	post-caldera	RECALDEC	60.53	0.0225	23.7	0.3105		0.0122	0.0108	5.53	8.58	0.2515	0		0.0041	0.0734	99.0251	25.894	72.7039	1.4021
DI-24-F2-FELD-2	DI-24	620276	3.01322e+06	post-caldera	RECALDEC	60.77	0.0227	23.69	0.3474		0	0.0043	5.66	8.58	0.2656	0.006		0.0053	0.1273	99.4786	26.3218	72.2076	1.4706
DI-24-F2-FELD-3	DI-24	620276	3.01322e+06	post-caldera	RECALDEC	61.5	0.0382	23.29	0.3288		0.0105	0.0138	5.26	8.9	0.2611	0		0	0.0852	99.6877	24.2656	74.3003	1.4341
DI-24-F2-FELD-4	DI-24	620276	3.01322e+06	post-caldera	RECALDEC	61.16	0.0359	23.42	0.3695		0	0.0243	5.37	8.5	0.2653	0.0169		0.0043	0.1256	99.2919	25.489	73.0118	1.49928
DI-24-F2-FELD-5	DI-24	620276	3.01322e+06	post-caldera	RECALDEC	62.64	0.0499	22.59	0.3057		0	0.0096	4.53	9.17	0.3088	0		0	0.0969	99.7009	21.0774	77.2119	1.71066
DI-24-F2-FELD-6	DI-24	620276	3.01322e+06	post-caldera	RECALDEC	63.85	0.0917	21.25	0.708		0.0191	0.0782	3.22	9.53	0.701	0.0099		0	0.1511	99.609	15.1169	80.9648	3.91825
DI-24-F2-FELD-7	DI-24	620276	3.01322e+06	post-caldera	RECALDEC	62.79	0.0666	22.07	0.4917		0.0088	0	3.67	9.13	0.5834	0		0	0.1901	99.0006	17.5709	79.1035	3.32554
DI-25-A-FELD-1	DI-25	621430	3012506	post-caldera	RECALDEC	52.54	0.0637	28.59	0.6589		0.0174	0.0976	11.97	4.57	0.0827	0		0.0015	0.086	98.6779	58.8536	40.6622	0.484118
DI-25-A-FELD-2	DI-25	621430	3012506	post-caldera	RECALDEC	52.48	0.0926	28.47	0.7154		0.0087	0.1108	12.2	4.7	0.0782	0		0	0.1315	98.9872	58.6581	40.8942	0.447653
DI-25-B-FELD-1	DI-25	621430	3012506	post-caldera	RECALDEC	55.04	0.1031	27.12	0.9011		0.0044	0.1028	10.48	5.49	0.1134	0		0	0.0727	99.4276	50.9975	48.3455	0.657003
DI-25-B-FELD-10	DI-25	621430	3012506	post-caldera	RECALDEC	54.85	0.1054	26.44	1.1412		0	0.2033	9.89	5.88	0.1397	0.0081		0	0.1391	98.7969	47.7845	51.4119	0.803626
DI-25-B-FELD-2	DI-25	621430	3012506	post-caldera	RECALDEC	54.93	0.1699	26.62	0.8631		0.0099	0.1095	10.01	5.68	0.1309	0		0	0.1519	98.6753	48.9614	50.2763	0.7623
DI-25-B-FELD-3	DI-25	621430	3012506	post-caldera	RECALDEC	54.42	0.0981	27.24	0.9266		0	0.1182	10.49	5.38	0.132	0		0	0.1962	99.0011	51.4642	47.7648	0.771028
DI-25-B-FELD-4	DI-25	621430	3012506	post-caldera	RECALDEC	55.19	0.1442	26.51	0.9751		0	0.1591	10.11	5.61	0.1274	0		0.0079	0.1125	98.9463	49.5252	49.7318	0.743039
DI-25-B-FELD-5	DI-25	621430	3012506	post-caldera	RECALDEC	53.73	0.087	27.53	0.9351		0.0088	0.1083	11.23	5.19	0.0993	0.0184		0	0.1812	99.1181	54.1457	45.2843	0.570033
DI-25-B-FELD-6	DI-25	621430	3012506	post-caldera	RECALDEC	56.45	0.1453	26.1	0.9504		0.0068	0.1707	9.24	6.36	0.1502	0		0.0128	0.0899	99.6762	44.1509	54.9946	0.854484
DI-25-B-FELD-7	DI-25	621430	3012506	post-caldera	RECALDEC	54.45	0.1291	26.88	1.0378		0.0082	0.1323	10.44	5.64	0.1101	0		0.0236	0.1878	99.039	50.2466	49.1225	0.630899
DI-25-B-FELD-8	DI-25	621430	3012506	post-caldera	RECALDEC	54.77	0.1213	26.97	0.8096		0.016	0.1029	10.44	5.56	0.1258	0.0495		0	0.0318	98.9969	50.5533	48.7214	0.725265
DI-25-B-FELD-9	DI-25	621430	3012506	post-caldera	RECALDEC	55.18	0.1488	26.58	1.1087		0	0.1199	9.99	5.82	0.1516	0.1029		0.0005	0.2418	99.4443	48.2546	50.8736	0.871845
DI-25-C-FELD-1	DI-25	621430	3012506	post-caldera	RECALDEC	54.62	0.0797	26.83	0.8659		0.0035	0.0859	10.15	5.8	0.1189	0		0.0227	0.1944	98.771	48.8273	50.4917	0.680997
DI-25-C-FELD-2	DI-25	621430	3012506	post-caldera	RECALDEC	54.98	0.1394	26.79	0.937		0.0406	0.1014	10.18	5.68	0.1281	0		0	0.1021	99.0787	49.3902	49.8698	0.739962
DI-25-C-FELD-3	DI-25	621430	3012506	post-caldera	RECALDEC	55.5	0.1332	26.35	0.9721		0.0071	0.085	9.64	6.07	0.1441	0		0	0.2175	99.119	46.3547	52.8203	0.824987
DI-25-C-FELD-4	DI-25	621430	3012506	post-caldera	RECALDEC	56.24	0.1672	26.08	1.0074		0	0.1055	9.37	6.42	0.152	0.0237		0.0061	0.0724	99.6444	44.2629	54.8822	0.854891
DI-25-C-FELD-5	DI-25	621430	3012506	post-caldera	RECALDEC	55.86	0.149	26.35	1.1176		0.0253	0.1114	9.62	6.03	0.1702	0		0.035	0.0695	99.5381	46.3953	52.6274	0.977294
DI-25-D-FELD-1	DI-25	621430	3012506	post-caldera	RECALDEC	52.77	0.1189	28.28	0.8992		0.0191	0.161	11.79	4.9	0.0608	0		0	0.1049	99.104	56.8749	42.7759	0.349203
DI-25-D-FELD-2	DI-25	621430	3012506	post-caldera	RECALDEC	57.1	0.1384	25.87	0.7685		0.0149	0.1015	8.55	6.36	0.1794	0		0	0.0535	99.1363	42.1743	56.7721	1.05359
DI-25-D-FELD-3	DI-25	621430	3012506	post-caldera	RECALDEC	57.11	0.1722	26.03	0.7428		0.0169	0.0512	8.77	6.69	0.1614	0.0181		0.0038	0.1898	99.9562	41.6256	57.4623	0.912077
DI-25-D-FELD-4	DI-25	621430	3012506	post-caldera	RECALDEC	55.6	0.1534	26.45	0.9133		0.0022	0.1128	9.74	6.07	0.1363	0		0	0.0815	99.2595	46.6321	52.5909	0.776943
DI-25-E-FELD_a_borde-4	DI-25	621430	3012506	post-caldera	RECALDEC	54.89	0.1287	27.11	0.8787		0.0132	0.1125	10.37	5.74	0.1172	0.0001		0.0005	0.1559	99.5169	49.6244	49.7078	0.667746
DI-25-E-FELD_a_center-3	DI-25	621430	3012506	post-caldera	RECALDEC	54.88	0.1129	27.29	1.0154		0.0125	0.1542	10.46	5.42	0.1189	0		0.004	0.1197	99.5876	51.2497	48.0567	0.693598
DI-25-E-FELD_b_borde-1	DI-25	621430	3012506	post-caldera	RECALDEC	54.45	0.1093	26.99	0.8912		0.0141	0.0921	10.4	5.75	0.1163	0		0.0067	0.1544	98.9742	49.6563	49.6826	0.661131
DI-25-E-FELD_b_borde-2	DI-25	621430	3012506	post-caldera	RECALDEC	55.15	0.1346	26.74	0.9332		0	0.1193	10.18	5.7	0.1166	0		0.0237	0.1096	99.207	49.3364	49.9908	0.672798
DI-25-E-FELD_c_center-5	DI-25	621430	3012506	post-caldera	RECALDEC	55.15	0.0976	26.71	0.8684		0.0157	0.0753	10	5.75	0.1273	0		0.0038	0.093	98.8912	48.645	50.6177	0.737282
DI-25-F-FELD-1	DI-25	621430	3012506	post-caldera	RECALDEC	55.15	0.1909	26.87	0.9687		0.0071	0.1462	10.27	5.55	0.1053	0		0	0.0961	99.3544	50.2472	49.1394	0.61339
DI-25-F-FELD-2	DI-25	621430	3012506	post-caldera	RECALDEC	54.22	0.2175	27.13	1.2356		0	0.1983	10.69	5.39	0.1225	0		0.019	0.1052	99.3282	51.9187	47.373	0.708352
DI-25-F-FELD-3	DI-25	621430	3012506	post-caldera	RECALDEC	54.38	0.1131	27.17	0.9984		0.0333	0.1283	10.72	5.51	0.1129	0		0	0.0507	99.2168	51.4751	47.8795	0.64545
DI-25-G-FELD-1	DI-25	621430	3012506	post-caldera	RECALDEC	55.74	0.0927	26.46	0.9779		0.0227	0.1246	9.82	5.85	0.1322	0.0239		0.0084	0.1088	99.3613	47.7536	51.481	0.765408
DI-25-G-FELD-2	DI-25	621430	3012506	post-caldera	RECALDEC	54.55	0.1421	27.02	0.9324		0.0025	0.1242	10.47	5.51	0.0821	0.0109		0	0.0492	98.8935	50.9763	48.5478	0.475918
DI-25-G-FELD-3	DI-25	621430	3012506	post-caldera	RECALDEC	54.91	0.118	26.86	0.896		0.0175	0.1098	10.27	5.71	0.1156	0		0	0.1059	99.1129	49.516	49.8204	0.66359
DI26-A-sili-6	DI-26	621609	3012507	post-caldera	RECALDEC	58.8	0.0742	25.14	0.5291		0	0.0861	8.04	7.17	0.1616	0		0		100.001	37.9109	61.1819	0.907227
DI26-A-sili-8	DI-26	621609	3012507	post-caldera	RECALDEC	58.02	0.0593	25.28	0.342		0.0417	0.0793	8.7	6.94	0.1441	0.0444		0.0034		99.6543	40.5962	58.6032	0.800566
DI26-A-sili-9	DI-26	621609	3012507	post-caldera	RECALDEC	59.22	0.089	25.05	0.4258		0.0243	0.0739	7.6	7.34	0.1995	0		0		100.022	35.9842	62.8912	1.12462
DI26-B-sili-1	DI-26	621609	3012507	post-caldera	RECALDEC	59.08	0.0148	25.34	0.4291		0.007	0.0634	8.08	7.5	0.1929	0.0418		0		100.749	36.9252	62.0252	1.04957
DI26-B-sili-2	DI-26	621609	3012507	post-caldera	RECALDEC	58.33	0.0642	25.32	0.558		0	0.1063	8.55	7.2	0.2281	0.0311		0		100.388	39.1285	59.6287	1.24285
DI26-B-sili-3	DI-26	621609	3012507	post-caldera	RECALDEC	57.8	0.1534	26.05	0.5258		0.0382	0.0538	9.15	6.72	0.1494	0		0		100.641	42.5804	56.5918	0.827763
Di-26-B-sili-6	DI-26	621609	3012507	post-caldera	RECALDEC	58.62	0.0414	25.66	0.4505		0.0166	0.0206	8.3	7.09	0.1658	0.009		0.0282		100.402	38.9162	60.1582	0.925559
DI26-D-sili-1	DI-26	621609	3012507	post-caldera	RECALDEC	57.46	0	25.7	0.4132		0.0521	0.0316	8.81	6.68	0.1291	0.0054		0		99.2815	41.8484	57.4215	0.730122
DI26-D-sili-2	DI-26	621609	3012507	post-caldera	RECALDEC	57.62	0.0593	25.63	0.4225		0.0035	0.0969	9.16	6.68	0.1279	0.0037		0		99.8039	42.8022	56.4863	0.711554
DI26-E-sili-1	DI-26	621609	3012507	post-caldera	RECALDEC	59.66	0.0841	25.06	0.4032		0.0174	0.0333	7.77	7.32	0.2038	0		0.0472		100.599	36.5487	62.31	1.14136
DI26-E-sili-2	DI-26	621609	3012507	post-caldera	RECALDEC	59.71	0.1086	25.02	0.5548		0.0729	0.0334	7.49	7.58	0.1715	0.0329		0		100.774	34.9814	64.0649	0.953644
DI26-E-sili-3	DI-26	621609	3012507	post-caldera	RECALDEC	60.31	0.0049	24.17	0.4712		0	0.024	6.27	8.06	0.2726	0		0		99.5827	29.6029	68.8648	1.53235
DI26-E-sili-4	DI-26	621609	3012507	post-caldera	RECALDEC	63.14	0.0444	22.88	0.4777		0.0104	0	4.6	8.97	0.3497	0.0076		0		100.48	21.6481	76.3925	1.95941
DI26-E-sili-5	DI-26	621609	3012507	post-caldera	RECALDEC	57.57	0.0692	25.99	0.3806		0	0.0559	9.09	6.62	0.1505	0.026		0		99.9522	42.7783	56.3785	0.843262
DI26-E-sili-6	DI-26	621609	3012507	post-caldera	RECALDEC	57.42	0	25.83	0.3483		0	0.0918	8.64	6.74	0.1506	0		0.0203		99.241	41.1108	58.036	0.853167
DI26-F-sili-3	DI-26	621609	3012507	post-caldera	RECALDEC	58	0	26.2	0.5643		0.0035	0.0422	8.52	6.82	0.1463	0.0032		0.0169		100.316	40.5019	58.67	0.828032
DI26-F-sili-4	DI-26	621609	3012507	post-caldera	RECALDEC	58.37	0.0692	25.25	0.3482		0	0	8.06	7.22	0.211	0.057		0		99.5854	37.7042	61.1206	1.17518
DI-34-A-sili-4	DI-34	616380	3.01414e+06	post-caldera	RECALDEC	47.09	0.1046	33.79	0.4037		0.0317	0.0892	17.47	1.7	0.0183	0		0		100.698	84.9369	14.9571	0.105931
DI-34-A-sili-5	DI-34	616380	3.01414e+06	post-caldera	RECALDEC	48.38	0.0363	33.03	0.333		0.0349	0.1172	16.25	2.35	0.0377	0		0.0677		100.637	79.0848	20.6968	0.218448
DI-34-A-sili-6	DI-34	616380	3.01414e+06	post-caldera	RECALDEC	47.09	0.0136	33.24	0.4243		0	0.1315	17.32	1.67	0.0222	0		0		99.9117	85.033	14.8372	0.129766
DI-34-B-sili-1	DI-34	616380	3.01414e+06	post-caldera	RECALDEC	46.3	0.2044	33.99	0.4974		0	0.0945	17.86	1.3288	0.0231	0.028		0.0553		100.381	88.0142	11.8502	0.135535
DI-34-B-sili-2	DI-34	616380	3.01414e+06	post-caldera	RECALDEC	46.81	0.0045	33.87	0.4536		0	0.0644	18.07	1.284	0	0.0131		0.0369		100.606	88.6062	11.3938	0
DI-34-B-sili-3	DI-34	616380	3.01414e+06	post-caldera	RECALDEC	52.18	0.0998	30.43	0.5513		0	0.1932	14.01	3.91	0.0554	0.0058		0		101.435	66.2358	33.4524	0.311839
DI-34-C-sili-3	DI-34	616380	3.01414e+06	post-caldera	RECALDEC	46.72	0.0455	33.58	0.4239		0.0666	0.0856	17.95	1.3462	0.0308	0.0134		0		100.262	87.8918	11.9286	0.179557
DI-34-C-sili-4	DI-34	616380	3.01414e+06	post-caldera	RECALDEC	46.5	0.0636	34.19	0.4211		0.0412	0.0998	18.28	1.3101	0	0.0005		0		100.906	88.5194	11.4806	0
DI-34-D-sili-1	DI-34	616380	3.01414e+06	post-caldera	RECALDEC	45.76	0.1001	34.28	0.3796		0.0317	0.0704	18.11	1.1996	0	0.0157		0.0492		99.9963	89.296	10.704	0
DI-34-D-sili-2	DI-34	616380	3.01414e+06	post-caldera	RECALDEC	45.63	0.0091	33.8	0.4121		0.0666	0.0777	18.32	1.1922	0.0019	0.0094		0.0461		99.5651	89.4543	10.5347	0.0110458
DI-34-E-sili-4	DI-34	616380	3.01414e+06	post-caldera	RECALDEC	47.16	0.0455	33.71	0.4273		0.0064	0.1254	17.63	1.3275	0.026	0		0.0338		100.492	87.872	11.9737	0.15429
DI-34-E-sili-5	DI-34	616380	3.01414e+06	post-caldera	RECALDEC	46.84	0	33.88	0.3889		0	0.1438	17.57	1.7	0.0202	0.0136		0		100.556	85.0005	14.8831	0.11635
DI-35-H_FELD	DI-35	616365	3.01413e+06	syn-caldera	RECALDEC	51.34	0.08	29.74	1.07077	1.19		0.17	13.23	4.45	0.09					100.3	61.851	37.6481	0.500952
DI-35-H_FELD2	DI-35	616365	3.01413e+06	syn-caldera	RECALDEC	54.67	0.14	27.06	0.962797	1.07		0.13	10.47	5.45	0.23					99.23	50.8093	47.8618	1.3289
DI-39-OBS-A-sili_6	DI-39OBS	617160	3019177	post-caldera	RECALDEC	67.43	0.0309	20.33	0.3495		0	0.023	6.12	5.7	0.2341	0		0		100.218	36.6165	61.7158	1.66761
DI-39-OBS-A-sili_7	DI-39OBS	617160	3019177	post-caldera	RECALDEC	69.82	0	20.07	0.4611		0.0305	0.0089	5.53	4.76	0.2782	0		0.0256		100.984	38.2033	59.5085	2.28823
DI-39-OBS-F-sili_3	DI-39OBS	617160	3019177	post-caldera	RECALDEC	61.95	0.1357	23.81	0.4242		0	0.0169	5.72	8.64	0.2597	0.0049		0		100.961	26.4025	72.1703	1.42721
DI-39-POM--C-sili_2	DI-39POM	617160	3019177	post-caldera	RECALDEC	61.96	0	23.71	0.388		0	0.026	5.75	8.57	0.2687	0		0.0255		100.698	26.6467	71.8707	1.48255
DI-39-POM--E-sili_2	DI-39POM	617160	3019177	post-caldera	RECALDEC	60.2	0.0669	23.52	0.4239		0.0028	0.0138	6.03	8.52	0.2222	0.0259		0.0161		99.0416	27.7716	71.01	1.21841
DI-41-A-sili_1	DI-41	617158	3019217	post-caldera	RECALDEC	67.97	0.0309	19.46	0.4636		0.0346	0	5.98	5.41	0.2473	0		0.0039		99.6004	37.2245	60.9426	1.83282
DI-41-A-sili_12	DI-41	617158	3019217	post-caldera	RECALDEC	68.55	0.0657	19.68	0.4168		0.0399	0.0143	5.4	5	0.2558	0		0.0051		99.4277	36.6031	61.3325	2.06439
DI-41-A-sili_13	DI-41	617158	3019217	post-caldera	RECALDEC	67.97	0.0753	19.75	0.4069		0	0.0259	5.94	4.85	0.2609	0		0		99.2791	39.5277	58.4053	2.06707
DI-43-A-FELD-1	DI-43	617328	3019314	post-caldera	RECALDEC	60.81	0.0652	23.88	0.4299		0.0034	0.0289	5.9	8.33	0.273	0.0155		0	0.2699	100.006	27.7002	70.7737	1.52602
DI-43-A-FELD-2	DI-43	617328	3019314	post-caldera	RECALDEC	60.38	0.0528	23.7	0.403		0.0223	0.0078	5.9	8.32	0.2638	0.0075		0.028	0.0514	99.1367	27.7381	70.7853	1.47661
DI-43-A-FELD-3	DI-43	617328	3019314	post-caldera	RECALDEC	60.91	0.0219	23.96	0.438		0	0.0214	6.07	8.13	0.2417	0.0347		0	0.122	99.9497	28.8084	69.8259	1.36576
DI-43-A-FELD-4	DI-43	617328	3019314	post-caldera	RECALDEC	62.57	0.0935	22.03	0.4226		0.005	0.0196	4.09	9.02	0.5123	0		0	0.1119	98.875	19.4549	77.6438	2.90132
DI-43-A-FELD-5	DI-43	617328	3019314	post-caldera	RECALDEC	66.28	0.1089	20.28	0.7909		0.0273	0.0205	2.65	9.32	1.0054	0		0.0064	0.1113	100.601	12.7939	81.427	5.77913
DI-43-B-FELD-1	DI-43	617328	3019314	post-caldera	RECALDEC	61.28	0.0335	23.67	0.3781		0	0.0214	5.6	8.56	0.263	0.0197		0.0228	0.0685	99.917	26.1636	72.3734	1.46296
DI-43-B-FELD-2	DI-43	617328	3019314	post-caldera	RECALDEC	60.27	0.0564	23.77	0.3824		0	0.037	6	8.21	0.233	0.0074		0.0329	0.1438	99.143	28.3894	70.2981	1.31258
DI-43-B-FELD-3	DI-43	617328	3019314	post-caldera	RECALDEC	62.44	0.0428	22.17	0.5023		0.0143	0	4.17	9	0.4724	0.01		0	0.0408	98.8626	19.8389	77.4853	2.67582
DI-43-C-FELD-1	DI-43	617328	3019314	post-caldera	RECALDEC	61.43	0.0243	23.61	0.3601		0	0.0373	5.45	8.54	0.2707	0		0	0.064	99.7865	25.6752	72.8065	1.51835
DI-43-C-FELD-10	DI-43	617328	3019314	post-caldera	RECALDEC	61.52	0.0094	23.48	0.4098		0	0	5.59	8.35	0.263	0.0287		0	0.1166	99.7675	26.6016	71.9083	1.49011
DI-43-C-FELD-2	DI-43	617328	3019314	post-caldera	RECALDEC	60.37	0.0756	23.92	0.5447		0.032	0.0111	5.87	8.22	0.2675	0.0057		0.0157	0.1169	99.4493	27.8676	70.6203	1.512
DI-43-C-FELD-3	DI-43	617328	3019314	post-caldera	RECALDEC	61.03	0.0568	23.54	0.4156		0.0126	0.0732	5.92	8.49	0.2483	0.0292		0.0032	0.0899	99.9088	27.4333	71.1967	1.36994
DI-43-C-FELD-4	DI-43	617328	3019314	post-caldera	RECALDEC	61.05	0.042	23.69	0.3838		0.0099	0.0057	5.69	8.44	0.2575	0		0.0002	0.1361	99.7053	26.7512	71.8074	1.44137
DI-43-C-FELD-5	DI-43	617328	3019314	post-caldera	RECALDEC	61.14	0.0266	23.25	0.4465		0.0016	0.0121	5.46	8.51	0.2928	0.0521		0	0.0862	99.278	25.7441	72.6122	1.6437
DI-43-C-FELD-6	DI-43	617328	3019314	post-caldera	RECALDEC	63.7	0.0917	21.61	0.7029		0	0.0488	3.46	9.29	0.6879	0		0	0.0554	99.6467	16.4053	79.7114	3.8833
DI-43-C-FELD-7	DI-43	617328	3019314	post-caldera	RECALDEC	62.03	0.0555	23.37	0.3947		0	0.0203	5.5	8.45	0.2629	0.0126		0.0076	0.1795	100.283	26.0607	72.4562	1.48313
DI-43-C-FELD-8	DI-43	617328	3019314	post-caldera	RECALDEC	61.34	0.0261	23.59	0.4133		0.0117	0.0253	5.57	8.3	0.2643	0		0	0.1131	99.6539	26.6446	71.8501	1.50528
DI-43-C-FELD-9	DI-43	617328	3019314	post-caldera	RECALDEC	60.98	0.0289	23.85	0.4022		0	0.0213	5.88	8.2	0.2439	0.0345		0.0015	0.128	99.7703	27.9873	70.6306	1.38217
DI-43-F-FELD-1	DI-43	617328	3019314	post-caldera	RECALDEC	61.14	0.0613	23.47	0.3668		0.0074	0.047	5.36	8.35	0.2872	0		0.0167	0.0707	99.1772	25.7537	72.6034	1.64296
DI-43-F-FELD-2	DI-43	617328	3019314	post-caldera	RECALDEC	61.15	0.0145	23.7	0.3944		0	0.0276	5.6	8.42	0.2667	0		0	0.1212	99.6945	26.4715	72.0275	1.501
DI-43-H-FELD-1	DI-43	617328	3019314	post-caldera	RECALDEC	60.21	0.0431	24.31	0.4692		0.0004	0.0108	6.35	8.03	0.2125	0		0.0099	0.188	99.834	30.0456	68.7573	1.19711
DI-43-H-FELD-2	DI-43	617328	3019314	post-caldera	RECALDEC	60.09	0.0342	23.71	0.4296		0.0027	0.0557	6.16	8.23	0.2466	0.0053		0	0.1229	99.0871	28.8564	69.7682	1.37538
DI-44-A-1	DI-44	620336	3.02132e+06	post-caldera	RECALDEC	53.91	0.101	27.64	0.014		0.5762	0.0352	10.47	5.74	0.103	0.0639	0			98.6534	49.9045	49.5109	0.584517
DI-44-A-4	DI-44	620336	3.02132e+06	post-caldera	RECALDEC	54.52	0.0784	27.31	0.014		0.605	0.0777	10.17	5.85	0.0932	0	0.0115			98.7299	48.7362	50.732	0.531757
DI-44-B-10	DI-44	620336	3.02132e+06	post-caldera	RECALDEC	55.06	0.082	27.2	0		0.5313	0.0588	9.89	6.07	0.1173	0	0.0135			99.023	47.0633	52.2721	0.664585
DI-44-B-6	DI-44	620336	3.02132e+06	post-caldera	RECALDEC	55.61	0.0828	26.82	0		0.5645	0.0837	9.6	6.28	0.1106	0	0.002			99.1537	45.5056	53.8702	0.624188
DI-44-B-7	DI-44	620336	3.02132e+06	post-caldera	RECALDEC	54.75	0.0931	27.62	0.0154		0.5669	0.0644	10.39	5.59	0.099	0.0179	0.0313			99.2381	50.3786	49.0499	0.571521
DI-44-B-8	DI-44	620336	3.02132e+06	post-caldera	RECALDEC	55.02	0.0391	27.14	0.0224		0.498	0.0499	10.15	5.85	0.1134	0.0162	0			98.8991	48.6309	50.7222	0.646884
DI-44-B-9	DI-44	620336	3.02132e+06	post-caldera	RECALDEC	54.93	0.0976	26.95	0.0168		0.5873	0.0469	9.84	6.02	0.1141	0.0524	0			98.6552	47.1491	52.2	0.650924
DI-44-C-5	DI-44	620336	3.02132e+06	post-caldera	RECALDEC	56.28	0.1509	26.26	0		0.936	0.0754	8.98	6.46	0.1374	0	0			99.2797	43.1027	56.1121	0.785203
DI-44-D-3	DI-44	620336	3.02132e+06	post-caldera	RECALDEC	54.99	0.0771	27.09	0.0224		0.5952	0.0695	10.01	5.87	0.1158	0	0.002			98.8421	48.1932	51.143	0.663785
DI-44-D-4	DI-44	620336	3.02132e+06	post-caldera	RECALDEC	54.16	0.0797	27.63	0.0112		0.6165	0.0785	10.64	5.66	0.0957	0	0.0115			98.9831	50.6749	48.7824	0.542663
DI-44-E-1	DI-44	620336	3.02132e+06	post-caldera	RECALDEC	55.16	0.1034	27.17	0.0189		0.5648	0.067	9.98	5.89	0.1025	0	0			99.0566	48.0711	51.3411	0.58782
DI-44-E-2	DI-44	620336	3.02132e+06	post-caldera	RECALDEC	55.03	0.0523	27.34	0.0021		0.599	0.0558	10	5.93	0.1138	0.0134	0			99.1364	47.9231	51.4275	0.649313
DI-46-3	DI-46	620172	3020698	post-caldera	RECALDEC	55.22	0.1347	26.74	0.7812		0.0021	0.096	9.68	6.01	0.1435	0.0077	0			98.8152	46.7026	52.4731	0.824299
DI-46-4	DI-46	620172	3020698	post-caldera	RECALDEC	56.64	0.2064	25.43	1.1135		0.0035	0.2407	8.79	6.4	0.2094	0	0			99.0336	42.6262	56.1648	1.20901
DI-46-B-1	DI-46	620172	3020698	post-caldera	RECALDEC	54.62	0.1056	27.21	0.8543		0.0126	0.1327	10.3	5.8	0.1169	0	0			99.1522	49.1995	50.1357	0.664821
DI-46-B-2	DI-46	620172	3020698	post-caldera	RECALDEC	53.25	0.1325	27.68	0.9304		0.0007	0.0793	11.06	5.24	0.1007	0.0442	0.0176			98.5354	53.527	45.8928	0.580248
DI-46-B-3	DI-46	620172	3020698	post-caldera	RECALDEC	54.99	0.1866	26.8	0.8404		0.0161	0.1266	9.8	5.83	0.148	0	0			98.7378	47.7432	51.3984	0.858447
DI-46-B-7	DI-46	620172	3020698	post-caldera	RECALDEC	54.09	0.0974	27.47	0.8514		0.0574	0.1249	10.57	5.4	0.1234	0	0.0072			98.7918	51.5885	47.6944	0.717067
DI-46-B-8	DI-46	620172	3020698	post-caldera	RECALDEC	53.72	0.0709	27.73	0.8056		0	0.1434	10.98	5.22	0.1024	0.0072	0			98.7796	53.435	45.9716	0.593322
DI-46-B-9	DI-46	620172	3020698	post-caldera	RECALDEC	55.3	0.0978	26.92	0.7994		0.0014	0.0966	9.84	6.03	0.1347	0	0.0093			99.2293	47.053	52.1801	0.766878
DI-46-C-1	DI-46	620172	3020698	post-caldera	RECALDEC	50.64	0.0914	29.86	0.6907		0.0126	0.1757	13.39	4.04	0.0621	0.0368	0.0145			99.0139	64.4526	35.1915	0.355892
DI-46-C-2	DI-46	620172	3020698	post-caldera	RECALDEC	51.22	0.0955	29.3	0.7099		0.0133	0.1522	12.74	4.37	0.0949	0	0			98.6959	61.3645	38.0912	0.544228
DI-46-C-3	DI-46	620172	3020698	post-caldera	RECALDEC	51.17	0.0826	29.33	0.7131		0	0.1619	12.88	4.22	0.0918	0.011	0.002			98.6625	62.4453	37.0248	0.5299
DI-46-D-1	DI-46	620172	3020698	post-caldera	RECALDEC	53.88	0.1438	27.41	0.9305		0.0014	0.0766	10.46	5.52	0.1102	0.0204	0.005			98.5579	50.8248	48.5377	0.637518
DI-46-D-2	DI-46	620172	3020698	post-caldera	RECALDEC	53.43	0.1101	27.71	0.7659		0.0105	0.1181	10.83	5.29	0.0977	0.0336	0.0196			98.4156	52.7793	46.6538	0.566887
DI-46-D-3	DI-46	620172	3020698	post-caldera	RECALDEC	55.7	0.1876	26.06	0.9392		0.0189	0.1356	9.11	6.3	0.1476	0.0068	0.0133			98.619	44.0383	55.1122	0.849503
DI-46-E-1	DI-46	620172	3020698	post-caldera	RECALDEC	53.6	0.1338	27.72	0.8504		0.0084	0.1298	11	5.42	0.0989	0	0			98.9613	52.566	46.8713	0.562698
DI-46-E-2	DI-46	620172	3020698	post-caldera	RECALDEC	54.51	0.1073	26.75	0.8228		0.0105	0.0991	10.02	5.88	0.1345	0	0.0104			98.3446	48.1247	51.1062	0.769112
DI-46-E-3	DI-46	620172	3020698	post-caldera	RECALDEC	54.46	0.1393	27.08	0.8744		0.0021	0.1486	10.26	5.69	0.1224	0	0			98.7768	49.5588	49.7372	0.703918
DI-46-E-4	DI-46	620172	3020698	post-caldera	RECALDEC	54.97	0.1762	26.69	0.9562		0.0014	0.1401	9.84	5.86	0.1199	0	0.0205			98.7744	47.7964	51.5102	0.693403
DI-46-E-5	DI-46	620172	3020698	post-caldera	RECALDEC	53.85	0.1387	27.16	0.9087		0.014	0.1409	10.42	5.56	0.1077	0	0			98.3	50.5582	48.8196	0.622166
DI-46-E-6	DI-46	620172	3020698	post-caldera	RECALDEC	53.38	0.0663	27.78	0.7881		0	0.1308	11.01	5.26	0.102	0	0			98.5173	53.3166	46.0953	0.588088
DI-46-E-7	DI-46	620172	3020698	post-caldera	RECALDEC	53.89	0.1332	27.46	0.7964		0	0.1171	10.64	5.38	0.1025	0	0			98.5193	51.9076	47.4971	0.59536
DI48-A-sili-1	DI-48	624081	3013413	pre-caldera	RECALDEC	48.4	0.0596	31.76	0.5378		0.0381	0.1369	15.98	2.36	0.0201	0.0092		0		99.3018	78.8174	21.0646	0.118034
DI48-A-sili-2	DI-48	624081	3013413	pre-caldera	RECALDEC	52.37	0.0049	29.29	0.3449		0.0278	0.2437	13.38	4.03	0.0383	0.0314		0		99.7611	64.5799	35.2	0.220093
DI48-A-sili-4	DI-48	624081	3013413	pre-caldera	RECALDEC	48.43	0.0844	32.02	0.3864		0	0.1255	16.94	2.35	0.0295	0		0		100.366	79.801	20.0336	0.165456
DI48-B-sili-1	DI-48	624081	3013413	pre-caldera	RECALDEC	54.16	0.104	27.96	0.7056		0	0.103	11.49	5.17	0.0555	0		0.0842		99.8323	54.9445	44.7395	0.315983
DI48-B-sili-2	DI-48	624081	3013413	pre-caldera	RECALDEC	53.99	0.2079	27.76	0.751		0.0243	0.0821	11.58	5	0.0555	0		0		99.4509	55.9573	43.7234	0.319307
DI48-C-sili-1	DI-48	624081	3013413	pre-caldera	RECALDEC	54.63	0.0396	27.8	0.6667		0	0.0974	11.75	5.34	0.0544	0.0026		0		100.381	54.7063	44.9921	0.301554
DI48-C-sili-2	DI-48	624081	3013413	pre-caldera	RECALDEC	53.83	0.0049	27.91	0.6669		0.007	0.142	12.16	5.17	0.0616	0.0439		0		99.9964	56.3243	43.336	0.339711
DI48-C-sili-3	DI-48	624081	3013413	pre-caldera	RECALDEC	54.12	0.1337	27.77	0.6833		0	0.0854	11.72	5.24	0.0705	0		0.0269		99.8499	55.0583	44.5474	0.394322
DI48-C-sili-4	DI-48	624081	3013413	pre-caldera	RECALDEC	57.02	0.0742	26.24	0.5868		0.0312	0.1024	9.76	6.26	0.0816	0.0361		0.0674		100.26	46.069	53.4724	0.458581
DI-4SUP-A-FELD1	DI-4SUP	619380	3013650	post-caldera	RECALDEC	53.07	0.0682	27.77	0.7001		0.0091	0.0372	11.35	5.06	0.0879	0.0114	0.03			98.1939	55.0663	44.4259	0.507745
DI-4SUP-A-FELD2	DI-4SUP	619380	3013650	post-caldera	RECALDEC	53.2	0.0479	27.77	0.7431		0	0.0232	11.45	4.86	0.0602	0.023	0.0076			98.1851	56.3579	43.2894	0.352787
DI-4SUP-B-FELD1	DI-4SUP	619380	3013650	post-caldera	RECALDEC	53.32	0.0725	28.09	0.6719		0.0178	0.126	11.38	4.83	0.0796	0	0			98.5879	56.2937	43.2375	0.468811
DI-4SUP-B-FELD4	DI-4SUP	619380	3013650	post-caldera	RECALDEC	53.64	0.0568	27.74	0.7494		0	0.1615	10.5	5.12	0.0847	0	0.0024			98.0549	52.8534	46.639	0.507614
DI-4SUP-C-FELD1	DI-4SUP	619380	3013650	post-caldera	RECALDEC	52.88	0.1049	28.56	0.6046		0.0125	0.0849	11.7	4.8	0.0609	0.0418	0			98.8496	57.188	42.4576	0.354407
DI-4SUP-C-FELD2	DI-4SUP	619380	3013650	post-caldera	RECALDEC	53.5	0.0559	27.87	0.6661		0	0.1693	11.11	5.05	0.0843	0.0212	0.0076			98.5345	54.5969	44.9098	0.493229
DI-4SUP-F-FELD2	DI-4SUP	619380	3013650	post-caldera	RECALDEC	52.63	0.0805	28.22	0.6075		0.0345	0.1332	11.31	5.04	0.0982	0	0			98.1539	55.043	44.388	0.569007
DI-4SUP-G-FELD1	DI-4SUP	619380	3013650	post-caldera	RECALDEC	53.12	0.0764	28.15	0.6257		0	0.1182	11.59	4.55	0.0478	0.0272	0			98.3054	58.2973	41.4164	0.28626
DI-4SUP-G-FELD2	DI-4SUP	619380	3013650	post-caldera	RECALDEC	52.5	0.0667	28.24	0.6145		0	0.0985	11.67	5	0.0522	0.0039	0.0226			98.2685	56.1586	43.5423	0.299077
DI-4SUP-G-FELD3	DI-4SUP	619380	3013650	post-caldera	RECALDEC	51.98	0.089	28.85	0.6187		0.0015	0.0885	11.72	4.69	0.0622	0	0			98.1	57.7871	41.8477	0.365141
DI-50b-D-sili-1	DI-50	624081	3013413	pre-caldera	RECALDEC	51.46	0.0744	30.35	0.7826		0	0.1684	14.07	3.81	0.0372	0.0232		0.0606		100.836	66.9711	32.8181	0.210816
DI-52-A-FELD1	DI-52	624494	3014224	?	RECALDEC	46.23	0.05	33.09	0.440907	0.49		0.1	17.31	1.95	0.02					99.23	82.9713	16.9146	0.114137
DI-52-A-FELD2	DI-52	624494	3014224	?	RECALDEC	46.84	0.05	32.68	0.530888	0.59		0.1	16.77	2.2	0.02					99.25	80.7218	19.1636	0.114618
DI-52-A-FELD3	DI-52	624494	3014224	?	RECALDEC	46.44	0.06	33.2	0.512892	0.57		0.09	17.04	2.06	0.01					99.46	82.0027	17.94	0.0572962
DI-52-E_FELD1	DI-52	624494	3014224	?	RECALDEC	50.91	0.09	29.8	0.674857	0.75		0.2	13.6	4.15	0.04					99.54	64.2792	35.4957	0.225091
DI-52-E_FELD2	DI-52	624494	3014224	?	RECALDEC	50.57	0.07	29.9	0.773837	0.86		0.18	13.8	3.95	0.06					99.38	65.6531	34.0071	0.339855
DI-52-E_FELD3	DI-52	624494	3014224	?	RECALDEC	50.96	0.09	29.4	0.728846	0.81		0.22	13.26	4.12	0.14					99	63.4983	35.7035	0.798203
DI-52-I-FELD1	DI-52	624494	3014224	?	RECALDEC	46.2	0.01	32.77	0.485897	0.54		0.1	16.98	1.98	0.05					98.63	82.3367	17.3747	0.288664
DI-52-I-FELD2	DI-52	624494	3014224	?	RECALDEC	46.63	0.04	32.9	0.52189	0.58		0.14	16.74	1.91	0.03					98.96	82.7396	17.0839	0.176541
DI-52-I-FELD3	DI-52	624494	3014224	?	RECALDEC	45.51	0.03	33.24	0.56688	0.63		0.14	17.53	1.87	0.05					99	83.5813	16.1348	0.283834
DI-52-I-FELD4	DI-52	624494	3014224	?	RECALDEC	46.1	0.04	33.43	0.503894	0.56		0.09	17.32	1.97	0.04					99.54	82.7416	17.0309	0.227511
DI-52-I-FELDb1	DI-52	624494	3014224	?	RECALDEC	46.27	0.06	33.36	0.431909	0.48		0.11	17.44	1.85	0.02					99.59	83.7991	16.0865	0.114417
DI-52-I-FELDb2	DI-52	624494	3014224	?	RECALDEC	45.59	0.03	33.78	0.530888	0.59		0.09	17.84	1.87	0.02					99.81	83.9614	15.9266	0.112068
DI-52-I-FELDb3	DI-52	624494	3014224	?	RECALDEC	46.68	0.01	33.09	0.485897	0.54		0.12	17.15	1.93	0.01					99.54	83.0326	16.9098	0.0576436
DI-52-J-FELD	DI-52	624494	3014224	?	RECALDEC	49.92	0.09	30.12	0.773837	0.86		0.19	13.74	3.64	0.06					98.62	67.3576	32.2922	0.350202
DI-52-L_FELD1	DI-52	624494	3014224	?	RECALDEC	46.18	0.09	33.32	0.52189	0.58		0.1	17.45	1.79	0.01					99.53	84.2947	15.6478	0.0575137
DI-52-L_FELD2	DI-52	624494	3014224	?	RECALDEC	45.96	0.05	33.19	0.52189	0.58		0.13	17.4	1.75	0.01					99.08	84.553	15.3891	0.0578558
DI-52-L_FELD3	DI-52	624494	3014224	?	RECALDEC	45.72	0.04	33.35	0.440907	0.49		0.11	17.49	1.93	0.03					99.16	83.213	16.6171	0.169938
DI-53-A-sili-1	DI-53	624494	3014224	?	RECALDEC	52.04	0.0907	29.69	0.7818		0	0.2758	13.93	3.99	0.0593	0.0393		0.0216		100.918	65.6421	34.0252	0.3327
DI-53-A-sili-2	DI-53	624494	3014224	?	RECALDEC	51.85	0.0136	29.64	0.7793		0.0286	0.2018	13.55	3.84	0.0964	0		0		99.9997	65.7325	33.7107	0.556781
DI-53-A-sili-4	DI-53	624494	3014224	?	RECALDEC	52.33	0.0863	29.89	0.6876		0	0.2585	13.78	3.83	0.0711	0		0		100.933	66.2639	33.329	0.407065
DI-53-B-sili-10	DI-53	624494	3014224	?	RECALDEC	48.19	0	32.47	0.4218		0	0.082	16.24	2.21	0.0493	0		0		99.6632	80.0077	19.7031	0.289174
DI-53-B-sili-11	DI-53	624494	3014224	?	RECALDEC	48.27	0	32.89	0.4893		0	0.1358	17.03	1.94	0.001	0		0.0216		100.778	82.9036	17.0906	0.00579596
DI-53-B-sili-3	DI-53	624494	3014224	?	RECALDEC	52.08	0.0272	30.05	0.7252		0.0762	0.2121	13.45	3.97	0.0516	0		0		100.642	64.9891	34.714	0.296849
DI-53-B-sili-4	DI-53	624494	3014224	?	RECALDEC	52.72	0.0861	29.04	0.7787		0.0286	0.2349	13.02	4.08	0.0604	0		0		100.049	63.5888	36.06	0.351215
DI-53-B-sili-5	DI-53	624494	3014224	?	RECALDEC	52.29	0.1225	29.85	0.699		0	0.1927	13.65	4.04	0.0487	0		0.0216		100.914	64.9413	34.7829	0.275857
DI-53-B-sili-6	DI-53	624494	3014224	?	RECALDEC	52.5	0.0726	29.59	0.6401		0.0127	0.2253	13.33	4.18	0.0438	0		0		100.594	63.6383	36.1127	0.24896
DI-53-B-sili-7	DI-53	624494	3014224	?	RECALDEC	52.3	0.0726	29.47	0.702		0.0127	0.2382	13.67	3.9	0.0535	0.0182		0.0154		100.453	65.7485	33.9451	0.306364
DI-53-C-sili-1	DI-53	624494	3014224	?	RECALDEC	52.57	0.1723	29.51	0.7017		0	0.1677	13.49	4.03	0.0457	0		0.0154		100.703	64.7396	34.9993	0.261121
DI-53-C-sili-2	DI-53	624494	3014224	?	RECALDEC	52.63	0.1223	29.65	0.84		0.0603	0.1921	13.09	4.18	0.0867	0.0154		0.0493		100.916	63.0613	36.4414	0.497289
DI-53-C-sili-3	DI-53	624494	3014224	?	RECALDEC	52.23	0.1722	29.3	0.8813		0	0.2562	13.07	4.09	0.0448	0		0.0338		100.078	63.679	36.0612	0.259875
DI-53-D-sili-1	DI-53	624494	3014224	?	RECALDEC	52.27	0.1675	29.78	0.6654		0	0.2165	13.42	4.01	0.0778	0.0329		0.0922		100.732	64.6145	34.9396	0.445988
DI-53-D-sili-2	DI-53	624494	3014224	?	RECALDEC	52.77	0.0454	29.71	0.6249		0	0.2348	13.24	4.06	0.0769	0		0		100.762	64.0271	35.5302	0.44276
DI-53-E-sili-1	DI-53	624494	3014224	?	RECALDEC	47.94	0.0272	32.89	0.5154		0	0.1071	16.9	2.04	0.0232	0		0		100.443	81.962	17.9041	0.133962
DI-53-E-sili-2	DI-53	624494	3014224	?	RECALDEC	48.08	0.1136	32.94	0.4185		0	0.1351	16.76	1.95	0.0154	0.0056		0		100.418	82.5325	17.3773	0.0902897
DI-53-E-sili-3	DI-53	624494	3014224	?	RECALDEC	47.46	0.0045	32.15	0.4714		0	0.0884	16.84	1.93	0.0289	0.0323		0.0185		99.0241	82.6826	17.1485	0.168942
DI-53-F-sili-3	DI-53	624494	3014224	?	RECALDEC	47.63	0.0091	33.22	0.4658		0.0445	0.1018	16.84	2.01	0.0271	0		0.0153		100.364	82.1076	17.7351	0.157318
DI-53-G-sili-1	DI-53	624494	3014224	?	RECALDEC	47.49	0	32.53	0.5688		0.0476	0.1693	17.22	2.07	0.0309	0.0039		0.0061		100.137	81.9892	17.8357	0.175165
DI-54_B_FELD_2	DI-54	618217	3.01428e+06	post-caldera	RECALDEC	53.27	0.1325	26.76	0.98		0.0291	0.1483	10.54	5.92	0.1221	0		0	0.1784	98.0805	49.2557	50.0649	0.679358
DI-54_E_FELD_1	DI-54	618217	3.01428e+06	post-caldera	RECALDEC	54.1	0.0694	26.92	0.5521		0.0014	0.0622	9.77	6.38	0.1092	0.0121		0.0155	0.1283	98.1203	45.5571	53.8366	0.606249
DI-55-A-6	DI-55	617784	3.02051e+06	post-caldera	RECALDEC	56.29	0.1065	25.94	0.8475		0	0.0764	8.8	6.5	0.1567	0.0006	0			98.7178	42.411	56.6898	0.899149
DI-55-A-7	DI-55	617784	3.02051e+06	post-caldera	RECALDEC	56.38	0.1322	25.27	0.9066		0.0196	0.1449	8.63	6.41	0.165	0.0229	0.0124			98.0937	42.2494	56.7889	0.961746
DI-55-A-8	DI-55	617784	3.02051e+06	post-caldera	RECALDEC	55.61	0.1554	25.97	1.1004		0.0336	0.1895	9.01	6.26	0.1525	0.0268	0			98.5083	43.9084	55.2068	0.884829
DI-55-B-2	DI-55	617784	3.02051e+06	post-caldera	RECALDEC	58.17	0.0552	25.41	0.4207		0.0084	0.0346	7.62	7.41	0.1693	0	0			99.2982	35.8907	63.1599	0.949404
DI-55-C-2	DI-55	617784	3.02051e+06	post-caldera	RECALDEC	56.06	0.0626	26.6	0.4811		0.0147	0.0217	9.16	6.41	0.1189	0	0			98.9291	43.8247	55.498	0.677286
DI-55-C-3	DI-55	617784	3.02051e+06	post-caldera	RECALDEC	55.28	0.0409	26.82	0.4609		0.0021	0.0667	9.43	6.31	0.1288	0	0.0094			98.5489	44.8999	54.3699	0.730157
DI-55-E-1	DI-55	617784	3.02051e+06	post-caldera	RECALDEC	55.78	0.0758	26.57	0.4846		0.0049	0.0765	9.16	6.35	0.116	0	0			98.6178	44.0609	55.2748	0.664328
DI-55-E-2	DI-55	617784	3.02051e+06	post-caldera	RECALDEC	56.54	0.0701	26.67	0.5163		0.0168	0.0712	8.96	6.52	0.1502	0	0			99.5146	42.7935	56.3524	0.854095
DI-60-C-silli-3	DI-60	622102	3.01895e+06	post-caldera	RECALDEC	54.62	0.0316	28.13	0.9903		0	0.1854	11.76	5.08	0.0713	0		0.0092		100.878	55.899	43.6975	0.403509
DI-60-D-silli-2	DI-60	622102	3.01895e+06	post-caldera	RECALDEC	50.35	0.059	30.97	0.7158		0.0412	0.0972	14.76	3.26	0.0427	0.016		0.0092		100.321	71.2688	28.4857	0.245475
DI-60-E-silli-2	DI-60	622102	3.01895e+06	post-caldera	RECALDEC	52.99	0.0272	29.47	0.8017		0	0.1279	12.56	4.46	0.0692	0.0114		0.0277		100.545	60.6369	38.9653	0.397759
DI-60-G-sili-1	DI-60	622102	3.01895e+06	post-caldera	RECALDEC	53.24	0.0906	29.48	0.7542		0	0.1504	12.69	4.45	0.0925	0		0.037		100.985	60.8543	38.6176	0.528127
DI-60-G-sili-2	DI-60	622102	3.01895e+06	post-caldera	RECALDEC	53.58	0.0363	29.57	0.6808		0	0.1461	13.08	4.37	0.0623	0		0		101.525	62.1013	37.5466	0.352166
DI-60-G-sili-3	DI-60	622102	3.01895e+06	post-caldera	RECALDEC	50.2	0.0091	31.27	0.6389		0	0.1545	15.21	3.06	0.0445	0		0.0216		100.609	73.1232	26.6221	0.254714
DI-60-G-sili-4	DI-60	622102	3.01895e+06	post-caldera	RECALDEC	50.3	0	31.67	0.5625		0.0476	0.1546	15.21	2.84	0.0436	0.0022		0.0153		100.846	74.554	25.1916	0.254445
DI-60-I-sili-4	DI-60	622102	3.01895e+06	post-caldera	RECALDEC	52.94	0.002	29.33	0.5684		0.0141	0.2208	12.78	4.24	0.0745	0.0182		0		100.188	62.2151	37.3531	0.431805
DI-60-I-sili-5	DI-60	622102	3.01895e+06	post-caldera	RECALDEC	52.57	0.1028	29.67	0.646		0	0.1997	13.28	4.17	0.0554	0		0.0068		100.701	63.5643	36.12	0.315713
DI-60-K-sili-1	DI-60	622102	3.01895e+06	post-caldera	RECALDEC	52.15	0.0226	29.87	0.6002		0	0.2328	13.28	4.02	0.0418	0		0		100.217	64.4517	35.3068	0.241535
DI-62_B_FELD_3	DI-62	615974	3.01529e+06	post-caldera	RECALDEC	50.45	0.0853	29.29	0.7093		0	0.1512	12.67	4.7	0.0718	0		0	0.1333	98.2609	59.5931	40.0049	0.402078
DI-62_D_FELD_4	DI-62	615974	3.01529e+06	post-caldera	RECALDEC	49.15	0.1157	30.39	0.6071		0.0143	0.15	13.83	3.86	0.049	0.0602		0	0.0616	98.288	66.2559	33.4646	0.279489
DI-62_H_FELD_2	DI-62	615974	3.01529e+06	post-caldera	RECALDEC	45.1	0.1286	33.6	0.3553		0.0166	0.106	17.25	1.7	0.0111	0.0251		0	0.1844	98.4772	84.8098	15.1252	0.0649751
DI-6B-B-sili-1	DI-6B	616510	3014678	syn-caldera	RECALDEC	55.67	0.0407	27.57	0.8681		0	0.1389	10.37	5.38	0.1203	0.0062		0.0554		100.22	51.212	48.0807	0.707335
DI-6B-B-sili-3	DI-6B	616510	3014678	syn-caldera	RECALDEC	54.42	0.1131	27.82	0.8949		0	0.1491	11.51	5.25	0.0868	0		0		100.244	54.5135	44.997	0.489458
DI-6B-B-sili-4	DI-6B	616510	3014678	syn-caldera	RECALDEC	53.02	0	29.23	0.7682		0	0.1798	12.38	4.54	0.0467	0.0501		0		100.215	59.9474	39.7834	0.269236
DI-6B-B-sili-7	DI-6B	616510	3014678	syn-caldera	RECALDEC	54.98	0.1447	27.87	0.7863		0	0.1193	11.24	5.25	0.1026	0.0229		0.0185		100.534	53.8757	45.5388	0.585518
DI-6B-C-sili-2	DI-6B	616510	3014678	syn-caldera	RECALDEC	54.26	0	28.44	0.5892		0	0.1353	11.77	5.35	0.0878	0		0		100.632	54.6015	44.9136	0.484941
DI-6B-C-sili-3	DI-6B	616510	3014678	syn-caldera	RECALDEC	55.54	0.0407	27.47	0.6277		0	0.0942	10.78	5.54	0.091	0.0105		0		100.194	51.5448	47.9371	0.518053
DI-6B-C-sili-5	DI-6B	616510	3014678	syn-caldera	RECALDEC	55.33	0.0588	27.68	0.6395		0	0.0439	10.77	5.68	0.0969	0		0		100.299	50.8878	48.5671	0.545115
DI-6B-C-sili-7	DI-6B	616510	3014678	syn-caldera	RECALDEC	53.79	0.0815	28.71	0.5654		0.0602	0.1266	12.31	5.07	0.1315	0		0		100.845	56.8814	42.3951	0.723444
DI-6B-D-sili-1	DI-6B	616510	3014678	syn-caldera	RECALDEC	54.2	0	28.4	0.6942		0.0253	0.0851	11.46	4.94	0.1214	0		0.0584		99.9845	55.7821	43.5144	0.703551
DI-6B-D-sili-3	DI-6B	616510	3014678	syn-caldera	RECALDEC	55.33	0.0316	27.73	0.9421		0.0348	0.1174	11.32	5.29	0.083	0.0715		0		100.95	53.9256	45.6037	0.470753
DI-6B-D-sili-4	DI-6B	616510	3014678	syn-caldera	RECALDEC	56.29	0.2348	26.49	0.945		0.0602	0.1156	10.03	6.1	0.1136	0		0.0462		100.425	47.3021	52.0601	0.637858
DI-6B-F-sili-1	DI-6B	616510	3014678	syn-caldera	RECALDEC	53.27	0.0633	29.11	0.5827		0	0.0999	12.64	4.41	0.0798	0		0		100.256	61.0169	38.5245	0.45864
DI-6B-F-sili-2	DI-6B	616510	3014678	syn-caldera	RECALDEC	53.99	0.0948	28.5	0.7201		0.0158	0.0934	11.66	5.21	0.0818	0		0		100.366	55.0371	44.5032	0.459703
DI-6B-F-sili-3	DI-6B	616510	3014678	syn-caldera	RECALDEC	54.19	0.1582	28.56	0.6473		0.0127	0.1351	11.73	5.03	0.0624	0		0.0522		100.578	56.106	43.5387	0.355355
DI-6B-F-sili-4	DI-6B	616510	3014678	syn-caldera	RECALDEC	53.8	0.0724	28.83	0.6299		0	0.1214	12.42	4.95	0.0925	0		0.0031		100.919	57.7999	41.6876	0.512524
DI-6B-F-sili-6	DI-6B	616510	3014678	syn-caldera	RECALDEC	54.43	0.1446	28.62	0.8417		0	0.178	11.75	4.73	0.076	0.0323		0.0124		100.815	57.5976	41.9588	0.443554
DI-6B-F-sili-7	DI-6B	616510	3014678	syn-caldera	RECALDEC	53.85	0.0679	28.64	0.7506		0	0.1147	12.34	4.46	0.0701	0.0487		0.0154		100.357	60.2112	39.3816	0.407237
DI-6B-G-sili-4	DI-6B	616510	3014678	syn-caldera	RECALDEC	53.35	0.0136	28.35	0.5624		0	0.098	11.87	5.15	0.0956	0.0003		0.0185		99.5085	55.7184	43.7473	0.534285
DI-6B-G-sili-5	DI-6B	616510	3014678	syn-caldera	RECALDEC	54.04	0	28.74	0.6654		0.0064	0.1064	12.07	4.79	0.0897	0.0039		0.077		100.589	57.9034	41.5842	0.512338
DI-6B-H-sili-2	DI-6B	616510	3014678	syn-caldera	RECALDEC	51.16	0.0544	30.41	0.7183		0	0.0874	13.79	3.85	0.0311	0		0		100.101	66.3166	33.5054	0.178068
DI-6B-H-sili-3	DI-6B	616510	3014678	syn-caldera	RECALDEC	51.23	0.0317	30.23	0.5862		0.0064	0.109	14.52	3.46	0.0407	0.0168		0		100.231	69.7076	30.0598	0.232635
DI-6B-H-sili-4	DI-6B	616510	3014678	syn-caldera	RECALDEC	51.64	0	30.24	0.7332		0.038	0.1603	14.09	3.87	0.0466	0		0		100.818	66.623	33.1146	0.262341

## Sheet: S1_6_Oxides_chemistry_EMP
Table S1-6: Chemical analyses of the oxide minerals analysed in juvenile fragments collected during the RECALDEC and PEVOLDEC projects
		UTM WGS84 20S				Raw data from JEOL JXA-8230 Electron Microprobe (wt%)
Analysis_point	Sample	x	y	phase	Project	SiO2	TiO2	Al2O3	Fe2O3	FeO	MnO	MgO	CaO	Na2O	K2O	Cr2O3	V2O3	NiO	SrO	Total	Mineral	FeOt (wt %)
D64_a-5	DI-64	622943	3.01442e+06	post-caldera	RECALDEC	0.1554	18.72	2.47	67.0225	10.3924	0.5291	3.37	0.0652	0	0	0.0093	0.8463			96.8653	ulvöspinel	70.7
DEI-2013-3-A11-C-OPACO-1	DEI-2013-3-A11	622596	3013962	post-caldera	PEVOLDEC	0.0062	45.93	0.3632	0	46.43	0.5147	4.38	0.1257	0.015	0.0079	0		0		97.7728	ilmenite	46.43
DEI-2013-3-B7-D_OX_2	DEI-2013-3-B7	622596	3013962	post-caldera	PEVOLDEC	0.0555	46.53	0.3726	0	45.63	0.6036	4.49	0.1918	0	0.0084	0.0206		0	0.0705	97.9731	ilmenite	45.63
DEI-2013-3-B7-D_OX_3	DEI-2013-3-B7	622596	3013962	post-caldera	PEVOLDEC	0.0226	46.35	0.2905	0	46.17	0.5577	4.27	0.0485	0.0109	0.0031	0.0295		0	0.0815	97.8343	ilmenite	46.17
DEI-2013-3-B7-E_OX_1	DEI-2013-3-B7	622596	3013962	post-caldera	PEVOLDEC	0.0376	46.32	0.3292	0	45.83	0.5212	4.24	0.1489	0	0.0064	0		0.0042	0	97.4376	ilmenite	45.83
DI_29A_J_OX5	DI-29A	616482	3014208	syn-caldera	RECALDEC	0.07	49.2	0.08	0	46.41	0.58	1.34	0.17	0	0.01	0.09		0		97.94	ilmenite	46.41
DI_6A_F_OX1	DI-6A	616510	3014678	?	RECALDEC	0.03	47.87	0.13	0	46	0.67	3.23	0.1	0	0	0.1		0.04		98.17	ilmenite	46
DI_6A_F_OX2	DI-6A	616510	3014678	?	RECALDEC	0.05	47.32	0.2	0	44.68	0.54	4.08	0.33	0.56	0.01	0.1		0.06		97.93	ilmenite	44.68
DI_6A_F_OX3	DI-6A	616510	3014678	?	RECALDEC	0.11	47.66	0.13	0	44.87	0.62	3.78	0.15	0.94	0.01	0.08		0.02		98.36	ilmenite	44.87
DI_6A_G_OX2	DI-6A	616510	3014678	?	RECALDEC	0.18	48.45	0.14	0	46.68	0.8	2.28	0.24	0	0.01	0.03		0.04		98.86	ilmenite	46.68
DI_6A_H_OX_3	DI-6A	616510	3014678	?	RECALDEC	0.09	48.46	0.13	0	45.52	0.62	3.39	0.17	0	0	0.07		0		98.46	ilmenite	45.52
DI_6A_H_OX_7	DI-6A	616510	3014678	?	RECALDEC	0.04	22.15	0.46	26.1918	47.3123	0.71	2.28	0.18	0	0.01	0.12		0.07		96.92	ulvöspinel	70.88
DI_6A_I_OX6	DI-6A	616510	3014678	?	RECALDEC	0.19	24.55	0.5	20.4985	49.6752	0.65	2.19	0.27	0.48	0.01	0.12		0.05		97.13	ulvöspinel	68.12
DI_6A_L_OXmush1	DI-6A	616510	3014678	?	RECALDEC	0.18	21.53	0.82	22.7951	47.2087	0.23	1.49	0.35	4.22	0	0.24		0		96.78	ulvöspinel	67.72
DI_6A_S_OXmush	DI-6A	616510	3014678	?	RECALDEC	0.48	20.71	0.81	27.4387	44.5704	0.67	3.45	0.23	0.72	0.03	0.19		0.09		96.67	ulvöspinel	69.26
DI_6A_S_OXmush3	DI-6A	616510	3014678	?	RECALDEC	0.09	21.05	0.58	28.3075	45.2386	0.59	3.09	0.12	0	0.02	0.27		0.01		96.53	ulvöspinel	70.71
DI_70_I_OX1	DI-70	616904	3.01891e+06	crystal mush/plutonic	RECALDEC	0.08	13.51	3.23	41.4098	36.289	0.6	4.86	0	0		0.35				96.18	ulvöspinel	73.55
DI-24-A-OX-1	DI-24	620276	3.01322e+06	post-caldera	RECALDEC	0.0992	19.44	0.7511	30.3682	46.9544	1.0616	0.7671	0.0532	0.002	0.0065	0.0129		0.0111	0.0671	96.5518	ulvöspinel	74.28
DI-24-C-OX-1	DI-24	620276	3.01322e+06	post-caldera	RECALDEC	0.1026	19.9	0.6904	29.5197	47.9278	1.0159	0.4794	0.0095	0.0131	0.0026	0.0201		0.0308	0	96.7544	ulvöspinel	74.49
DI-24-F1-OX-1	DI-24	620276	3.01322e+06	post-caldera	RECALDEC	0.0371	49.17	0.0628	0	46.68	1.1502	1.76	0.0249	0.007	0.0027	0		0	0.02	98.9147	ilmenite	46.68
DI-24-F2-OX-2	DI-24	620276	3.01322e+06	post-caldera	RECALDEC	0.1388	20.05	0.6478	29.0009	47.5246	1.03	0.75	0.0528	0.0245	0.0904	0.0213		0.0263	0.0623	96.5143	ulvöspinel	73.62
Di-26-B-OX-4	DI-26	621609	3012507	post-caldera	RECALDEC	0.04	48.68	0.2282	0	44.83	0.7643	3.44	0.0607	0	0	0.0026		0		98.0459	ilmenite	44.83
Di-26-B-OX-5	DI-26	621609	3012507	post-caldera	RECALDEC	0.0437	48.57	0.2195	0	45.12	0.6754	3.43	0.0374	0.0018	0	0.0249		0.0273		98.15	ilmenite	45.12
Di-26-E-OX-7	DI-26	621609	3012507	post-caldera	RECALDEC	0.0279	47.14	0.4641	0	46.4	0.6889	2.93	0.0623	0.0067	0	0		0.0386		97.7585	ilmenite	46.4
DI-35-H_OX2	DI-35	616365	3.01413e+06	syn-caldera	RECALDEC	0.81	16.94	1.23	32.6501	42.041	0.78	2.98	0.31	4.35	0.02	0.39		0.04		99.27	ulvöspinel	71.42
DI-39-OBS-E-OX_1	DI-39OBS	617160	3019177	post-caldera	RECALDEC	0.2361	17.12	1.4627	35.1285	42.891	0.989	2.42	0.0323	0.033	0	0.0371		0.0234		96.8537	ulvöspinel	74.5
DI-39-OBS-E-OX_2	DI-39OBS	617160	3019177	post-caldera	RECALDEC	0.0773	17.59	1.8871	35.1442	44.5769	1.0405	1.88	0.0598	0.0291	0	0.0452		0.0185		98.8275	ulvöspinel	76.2
DI-39-POM--B-OX_1	DI-39POM	617160	3019177	post-caldera	RECALDEC	0.0885	17.19	1.8686	34.9163	43.3219	0.9376	2.18	0.0089	0.0005	0	0.0107		0.0172		97.042	ulvöspinel	74.74
DI-39-POM--B-OX_2	DI-39POM	617160	3019177	post-caldera	RECALDEC	0.1283	17.09	1.8415	35.1453	43.2559	0.9296	2.22	0	0.054	0	0.0063		0		97.1497	ulvöspinel	74.88
DI-39-POM--B-OX_6	DI-39POM	617160	3019177	post-caldera	RECALDEC	0.1017	18.23	1.8411	32.9965	44.5094	1.0178	2.04	0.0185	0	0	0.0115		0.0629		97.5235	ulvöspinel	74.2
DI-43-A-OX-1	DI-43	617328	3019314	post-caldera	RECALDEC	0.1275	17.37	1.4569	32.8046	44.322	0.9054	1.1735	0.027	1.91	0	0.0034		0.0078	0.0284	96.8499	ulvöspinel	73.84
DI-43-C-OX-2	DI-43	617328	3019314	post-caldera	RECALDEC	0.1062	18.04	1.5188	32.6095	45.2676	0.981	1.2335	0.0301	0.0157	0	0.044		0	0	96.5794	ulvöspinel	74.61
DI-44-A-11	DI-44	620336	3.02132e+06	post-caldera	RECALDEC	0.1008	17.05	2.79	34.3591	41.4633	0.548	3.54	0.0552	0	0	0	0.6436			97.1076	ulvöspinel	72.38
DI-44-C-3	DI-44	620336	3.02132e+06	post-caldera	RECALDEC	0.1058	16.41	3	35.0673	40.8261	0.535	3.54	0.0488	0.0017	0	0.0467	0.597			96.665	ulvöspinel	72.38
DI-44-E-5	DI-44	620336	3.02132e+06	post-caldera	RECALDEC	0.0873	16.57	3.04	35.1719	40.392	0.5389	3.95	0.0214	0	0.0057	0.0085	0.6554			96.9173	ulvöspinel	72.04
DI-55-D-4	DI-55	617784	3.02051e+06	post-caldera	RECALDEC	0.0665	47.33	0.3406	0	45.83	0.6403	4.07	0.0485	0	0.0044	0	0.4154			98.7458	ilmenite	45.83

## Sheet: S1_7_Glass_chemistry_EMP
Table S1-7: Chemical analyses of the glasses in juvenile fragments collected during the RECALDEC and PEVOLDEC projects
		UTM WGS84 20S					Major elements (wt%) normalized to 100% (anhydrous) with Fe distributed between FeO and Fe2O3 following Middlemost (1989)													Raw data from JEOL JXA-8230 Electron Microprobe (wt %)
ID analysis point	Sample	x	y	Project	Data first published in:	phase	SiO2	TiO2	Al2O3	Fe2O3	FeO	FeOt	MnO	MgO	CaO	Na2O	K2O	P2O5		SiO2	TiO2	Al2O3	FeO	MnO	MgO	CaO	Na2O	K2O	NiO	Cr2O3	V2O3	Total
DEI-2013-1-C2-A-GLASS-1	DEI-2013-1-C2	622596	3013962	PEVOLDEC	Antoniades et al.2018	post-caldera	58.7537	2.35659	13.3742	3.18733	7.96831	10.8363	0.180068	2.40695	4.99517	5.39801	1.37971	0		58.34	2.34	13.28	10.76	0.1788	2.39	4.96	5.36	1.37	0.0344	0.0361		99.0494
DEI-2013-1-C2-A-GLASS-2	DEI-2013-1-C2	622596	3013962	PEVOLDEC	Antoniades et al.2018	post-caldera	59.5239	2.72075	13.8859	3.02322	7.55806	10.2784	0.213125	1.49671	4.21212	5.84457	1.5216	0		59.07	2.7	13.78	10.2	0.2115	1.4853	4.18	5.8	1.51	0.0089	0.0118		98.9576
DEI-2013-1-C2-A-GLASS-3	DEI-2013-1-C2	622596	3013962	PEVOLDEC	Antoniades et al.2018	post-caldera	58.9943	2.78275	12.9018	3.24424	8.11061	11.0298	0.2549	2.20596	4.85716	5.19109	1.45715	0		58.3	2.75	12.75	10.9	0.2519	2.18	4.8	5.13	1.44	0.0494	0		98.5514
DEI-2013-1-C2-A-GLASS-4	DEI-2013-1-C2	622596	3013962	PEVOLDEC	Antoniades et al.2018	post-caldera	58.9262	2.11381	15.0071	2.63725	6.59313	8.96616	0.192848	2.23403	5.71029	5.44982	1.13555	0		58.82	2.11	14.98	8.95	0.1925	2.23	5.7	5.44	1.1335	0	0		99.5561
DEI-2013-1-C2-A-GLASS-5	DEI-2013-1-C2	622596	3013962	PEVOLDEC	Antoniades et al.2018	post-caldera	58.6855	2.53075	13.1121	3.21783	8.04457	10.94	0.261046	2.2418	5.26077	5.42019	1.22552	0		58.9	2.54	13.16	10.98	0.262	2.25	5.28	5.44	1.23	0	0.0451		100.087
DEI-2013-1-C2-B-GLASS-1	DEI-2013-1-C2	622596	3013962	PEVOLDEC	Antoniades et al.2018	post-caldera	59.5278	2.67243	13.0459	3.0932	7.73301	10.5163	0.249291	1.86662	4.83485	5.51826	1.45861	0		58.36	2.62	12.79	10.31	0.2444	1.83	4.74	5.41	1.43	0.0285	0		97.763
DEI-2013-1-C2-B-GLASS-2	DEI-2013-1-C2	622596	3013962	PEVOLDEC	Antoniades et al.2018	post-caldera	58.9747	2.55926	13.0604	3.23211	8.08028	10.9886	0.220482	2.43739	4.87478	5.25055	1.3101	0		58.07	2.52	12.86	10.82	0.2171	2.4	4.8	5.17	1.29	0	0		98.1472
DEI-2013-1-C2-B-GLASS-3	DEI-2013-1-C2	622596	3013962	PEVOLDEC	Antoniades et al.2018	post-caldera	58.8784	2.95002	13.4379	3.06389	7.65971	10.4166	0.202636	2.02433	5.50332	5.22866	1.05122	0		57.88	2.9	13.21	10.24	0.1992	1.99	5.41	5.14	1.0334	0.0226	0		98.0253
DEI-2013-1-C2-B-GLASS-4	DEI-2013-1-C2	622596	3013962	PEVOLDEC	Antoniades et al.2018	post-caldera	58.9171	2.78683	12.6821	3.25801	8.14503	11.0766	0.266667	2.36274	4.81636	5.402	1.36312	0		58.35	2.76	12.56	10.97	0.2641	2.34	4.77	5.35	1.35	0	0.0097		98.7238
DEI-2013-1-C2-B-GLASS-5	DEI-2013-1-C2	622596	3013962	PEVOLDEC	Antoniades et al.2018	post-caldera	60.2443	2.49231	13.248	2.93629	8.38941	11.0315	0.268944	2.19609	4.88247	3.93253	1.40958	0		58.98	2.44	12.97	10.8	0.2633	2.15	4.78	3.85	1.38	0.0319	0		97.6452
DEI-2013-1-C2-C-GLASS-1	DEI-2013-1-C2	622596	3013962	PEVOLDEC	Antoniades et al.2018	post-caldera	59.7132	2.30834	14.1437	2.77839	6.94596	9.44598	0.213319	2.1666	5.22414	5.32539	1.181	0		58.98	2.28	13.97	9.33	0.2107	2.14	5.16	5.26	1.1665	0.0005	0.0207		98.5184
DEI-2013-1-C2-C-GLASS-2	DEI-2013-1-C2	622596	3013962	PEVOLDEC	Antoniades et al.2018	post-caldera	60.6251	2.33017	13.4824	2.72656	6.81641	9.2698	0.211343	2.23859	4.81297	5.39297	1.3635	0		59.58	2.29	13.25	9.11	0.2077	2.2	4.73	5.3	1.34	0.0332	0.0801		98.1211
DEI-2013-1-C2-C-GLASS-3	DEI-2013-1-C2	622596	3013962	PEVOLDEC	Antoniades et al.2018	post-caldera	59.5962	2.4853	13.3432	2.90607	7.26517	9.88008	0.215426	2.51586	5.20487	5.1845	1.28339	0		58.51	2.44	13.1	9.7	0.2115	2.47	5.11	5.09	1.26	0.0017	0		97.8933
DEI-2013-1-C2-C-GLASS-4	DEI-2013-1-C2	622596	3013962	PEVOLDEC	Antoniades et al.2018	post-caldera	59.1923	2.11329	14.8436	2.57261	6.43152	8.74638	0.153795	2.20429	5.59162	5.91518	0.98182	0		58.54	2.09	14.68	8.65	0.1521	2.18	5.53	5.85	0.971	0	0		98.6432
DEI-2013-1-C2-C-GLASS-5	DEI-2013-1-C2	622596	3013962	PEVOLDEC	Antoniades et al.2018	post-caldera	59.4214	2.39859	13.592	2.96071	7.40178	10.0659	0.22356	2.41909	5.17644	5.11493	1.29155	0		57.97	2.34	13.26	9.82	0.2181	2.36	5.05	4.99	1.26	0	0		97.2682
DEI-2013-1-C2-C-GLASS-6	DEI-2013-1-C2	622596	3013962	PEVOLDEC	Antoniades et al.2018	post-caldera	59.8569	2.37178	13.4231	2.89573	7.23934	9.84495	0.176759	2.41268	5.02982	5.27517	1.31879	0		58.55	2.32	13.13	9.63	0.1729	2.36	4.92	5.16	1.29	0.034	0		97.5669
DEI-2013-1-C2-D-GLASS-1	DEI-2013-1-C2	622596	3013962	PEVOLDEC	Antoniades et al.2018	post-caldera	59.0856	2.38811	13.7924	2.70152	7.71863	10.1495	0.156948	2.5399	5.42385	4.99885	1.19426	0		58.39	2.36	13.63	10.03	0.1551	2.51	5.36	4.94	1.1802	0	0		98.5554
DEI-2013-1-C2-D-GLASS-2	DEI-2013-1-C2	622596	3013962	PEVOLDEC	Antoniades et al.2018	post-caldera	59.2675	2.32262	13.6505	2.70335	7.72385	10.1564	0.260174	2.61804	5.34813	4.94065	1.16528	0		58.18	2.28	13.4	9.97	0.2554	2.57	5.25	4.85	1.1439	0.0847	0		97.9841
DEI-2013-1-C2-D-GLASS-4	DEI-2013-1-C2	622596	3013962	PEVOLDEC	Antoniades et al.2018	post-caldera	58.9427	2.32668	13.7356	2.7271	7.7917	10.2456	0.27114	3.07163	4.9289	5.02074	1.18385	0		57.76	2.28	13.46	10.04	0.2657	3.01	4.83	4.92	1.1601	0	0.0614		97.7873
DEI-2013-1-C2-D-GLASS-5	DEI-2013-1-C2	622596	3013962	PEVOLDEC	Antoniades et al.2018	post-caldera	58.9566	2.34359	13.6234	2.69048	7.68708	10.108	0.223354	2.88363	5.45139	4.93173	1.20878	0		57.86	2.3	13.37	9.92	0.2192	2.83	5.35	4.84	1.1863	0.0009	0		97.8765
DEI-2013-1-C2-E-GLASS-1	DEI-2013-1-C2	622596	3013962	PEVOLDEC	Antoniades et al.2018	post-caldera	58.8664	2.44477	13.5473	3.0071	7.51776	10.2236	0.210735	2.50538	5.22292	5.35425	1.32341	0		58.27	2.42	13.41	10.12	0.2086	2.48	5.17	5.3	1.31	0.0217	0.0256		98.736
DEI-2013-1-C2-E-GLASS-2	DEI-2013-1-C2	622596	3013962	PEVOLDEC	Antoniades et al.2018	post-caldera	58.6011	2.39769	13.9391	2.89269	7.23172	9.83458	0.223716	2.5704	5.54719	5.49639	1.09999	0		57.68	2.36	13.72	9.68	0.2202	2.53	5.46	5.41	1.0827	0	0		98.143
DEI-2013-1-C2-E-GLASS-3	DEI-2013-1-C2	622596	3013962	PEVOLDEC	Antoniades et al.2018	post-caldera	58.8695	2.38135	13.6851	3.01218	7.53045	10.2408	0.223009	2.53466	5.32483	5.04888	1.38998	0		57.6	2.33	13.39	10.02	0.2182	2.48	5.21	4.94	1.36	0.0009	0		97.5492
DEI-2013-1-C2-E-GLASS-4	DEI-2013-1-C2	622596	3013962	PEVOLDEC	Antoniades et al.2018	post-caldera	58.9927	2.48508	13.602	2.9745	7.43626	10.1128	0.1771	2.64737	5.18317	5.07159	1.43019	0		58.16	2.45	13.41	9.97	0.1746	2.61	5.11	5	1.41	0.009	0.0572		98.3609
DEI-2013-1-C2-E-GLASS-5	DEI-2013-1-C2	622596	3013962	PEVOLDEC	Antoniades et al.2018	post-caldera	58.6342	2.4177	13.8764	2.98793	7.46982	10.1584	0.209669	2.70213	5.323	5.18078	1.19839	0		57.72	2.38	13.66	10	0.2064	2.66	5.24	5.1	1.1797	0	0		98.1462
DEI-2013-1-C2-E-GLASS-6	DEI-2013-1-C2	622596	3013962	PEVOLDEC	Antoniades et al.2018	post-caldera	58.8642	2.55398	13.8119	2.93274	7.33184	9.97075	0.202991	2.39053	5.29185	5.33272	1.28721	0		57.62	2.5	13.52	9.76	0.1987	2.34	5.18	5.22	1.26	0.0328	0		97.6316
DEI-2013-1-C2-E-GLASS-8	DEI-2013-1-C2	622596	3013962	PEVOLDEC	Antoniades et al.2018	post-caldera	58.6853	2.55901	13.7155	2.92152	7.3038	9.93261	0.168814	2.68039	5.32032	5.28997	1.35537	0		58.02	2.53	13.56	9.82	0.1669	2.65	5.26	5.23	1.34	0.0281	0		98.6051
DEI-2013-1-C2-H-GLASS-1	DEI-2013-1-C2	622596	3013962	PEVOLDEC	Antoniades et al.2018	post-caldera	60.9036	3.23043	12.1646	3.28405	8.21014	11.1652	0.259141	1.29772	3.75537	5.19897	1.69597	0		60.33	3.2	12.05	11.06	0.2567	1.2855	3.72	5.15	1.68	0.0068	0.0153		98.7543
DEI-2013-1-C2-H-GLASS-2	DEI-2013-1-C2	622596	3013962	PEVOLDEC	Antoniades et al.2018	post-caldera	61.2335	3.20484	13.0404	2.97275	7.43188	10.1068	0.212886	1.24436	3.4761	5.71647	1.46679	0		60.95	3.19	12.98	10.06	0.2119	1.2386	3.46	5.69	1.46	0.0026	0		99.2432
DEI-2013-1-C2-H-GLASS-3	DEI-2013-1-C2	622596	3013962	PEVOLDEC	Antoniades et al.2018	post-caldera	60.3855	3.007	12.5803	3.0896	7.72399	10.504	0.17909	1.39519	3.89683	5.78899	1.95353	0		59.04	2.94	12.3	10.27	0.1751	1.3641	3.81	5.66	1.91	0	0.0111		97.4804
DEI-2013-1-C2-H-GLASS-GENERAL	DEI-2013-1-C2	622596	3013962	PEVOLDEC	Antoniades et al.2018	post-caldera	59.0772	3.08071	11.7691	3.3166	8.2915	11.2758	0.289547	2.20482	5.44662	4.94324	1.58063	0		58.68	3.06	11.69	11.2	0.2876	2.19	5.41	4.91	1.57	0	0.0023		99
DEI-2013-1D5-A-GLASS-1	DEI-2013-1D5	622596	3013962	PEVOLDEC	Antoniades et al.2018	post-caldera	59.4906	2.45838	13.3528	2.71244	7.74984	10.1905	0.19973	2.55018	5.28398	4.90655	1.29549	0		58.32	2.41	13.09	9.99	0.1958	2.5	5.18	4.81	1.27	0	0		97.7659
DEI-2013-1D5-A-GLASS-3	DEI-2013-1D5	622596	3013962	PEVOLDEC	Antoniades et al.2018	post-caldera	59.0751	2.4162	13.5125	3.0458	7.61451	10.3552	0.204159	2.35529	5.21818	5.2994	1.25886	0		58.19	2.38	13.31	10.2	0.2011	2.32	5.14	5.22	1.24	0	0.0194		98.2206
DEI-2013-1D5-A-GLASS-5	DEI-2013-1D5	622596	3013962	PEVOLDEC	Antoniades et al.2018	post-caldera	58.9555	2.31899	13.5462	2.97778	7.44445	10.1239	0.230163	2.5846	5.24072	5.40417	1.29741	0		57.71	2.27	13.26	9.91	0.2253	2.53	5.13	5.29	1.27	0.0404	0		97.6357
DEI-2013-1D5-B-GLASS-1	DEI-2013-1D5	622596	3013962	PEVOLDEC	Antoniades et al.2018	post-caldera	58.7928	2.37649	13.5785	3.06189	7.65473	10.4098	0.185245	2.43743	5.29125	5.33187	1.28981	0		57.89	2.34	13.37	10.25	0.1824	2.4	5.21	5.25	1.27	0	0		98.1625
DEI-2013-1D5-B-GLASS-2	DEI-2013-1D5	622596	3013962	PEVOLDEC	Antoniades et al.2018	post-caldera	59.0698	2.44976	13.5961	2.98431	7.46077	10.1461	0.18955	2.34768	5.23635	5.45071	1.21498	0		57.87	2.4	13.32	9.94	0.1857	2.3	5.13	5.34	1.1903	0	0.0016		97.6777
DEI-2013-1D5-B-GLASS-3	DEI-2013-1D5	622596	3013962	PEVOLDEC	Antoniades et al.2018	post-caldera	58.8403	2.48679	13.6979	2.96207	7.40517	10.0705	0.188051	2.58955	5.45655	5.19965	1.17393	0		57.26	2.42	13.33	9.8	0.183	2.52	5.31	5.06	1.1424	0.0187	0.0302		97.0743
DEI-2013-1D5-B-GLASS-4	DEI-2013-1D5	622596	3013962	PEVOLDEC	Antoniades et al.2018	post-caldera	59.1911	2.46501	13.4138	3.00893	7.52233	10.2298	0.235306	2.52664	5.25869	5.09436	1.28386	0		57.63	2.4	13.06	9.96	0.2291	2.46	5.12	4.96	1.25	0.0264	0		97.0956
DEI-2013-1D5-B-GLASS-5	DEI-2013-1D5	622596	3013962	PEVOLDEC	Antoniades et al.2018	post-caldera	59.1811	2.43363	13.9908	2.73447	6.83618	9.29668	0.217194	2.36236	5.50877	5.62078	1.11469	0		58.12	2.39	13.74	9.13	0.2133	2.32	5.41	5.52	1.0947	0	0.0466		97.9846
DEI-2013-1D5-C-GLASS-1	DEI-2013-1D5	622596	3013962	PEVOLDEC	Antoniades et al.2018	post-caldera	59.7215	2.317	14.2695	2.678	6.695	9.10469	0.182298	1.99038	5.51181	5.29746	1.33712	0		58.51	2.27	13.98	8.92	0.1786	1.95	5.4	5.19	1.31	0.0396	0.0478		97.796
DEI-2013-1D5-C-GLASS-2	DEI-2013-1D5	622596	3013962	PEVOLDEC	Antoniades et al.2018	post-caldera	58.9562	2.49411	13.6061	2.99703	7.49258	10.1893	0.249715	2.14939	5.17071	5.55598	1.32816	0		58.15	2.46	13.42	10.05	0.2463	2.12	5.1	5.48	1.31	0	0		98.3364
DEI-2013-1D5-C-GLASS-3	DEI-2013-1D5	622596	3013962	PEVOLDEC	Antoniades et al.2018	post-caldera	59.4246	2.69	13.2055	2.98206	7.45516	10.1385	0.273076	2.26205	5.2883	4.96224	1.45708	0		58.32	2.64	12.96	9.95	0.268	2.22	5.19	4.87	1.43	0	0.011		97.8591
DEI-2013-1D5-C-GLASS-4	DEI-2013-1D5	622596	3013962	PEVOLDEC	Antoniades et al.2018	post-caldera	59.3868	2.57051	13.0769	3.0543	7.63574	10.384	0.219513	2.3257	5.10021	5.16141	1.46886	0		58.22	2.52	12.82	10.18	0.2152	2.28	5	5.06	1.44	0	0		97.7353
DEI-2013-1D5-C-GLASS-5	DEI-2013-1D5	622596	3013962	PEVOLDEC	Antoniades et al.2018	post-caldera	58.7928	2.64916	13.1639	3.05365	7.63412	10.3818	0.222877	2.50596	5.36991	5.33922	1.26832	0		57.48	2.59	12.87	10.15	0.2179	2.45	5.25	5.22	1.24	0	0.0095		97.4774
DEI-2013-1D5-C-GLASS-6	DEI-2013-1D5	622596	3013962	PEVOLDEC	Antoniades et al.2018	post-caldera	58.8637	2.63935	12.8183	2.9054	8.30115	10.9155	0.242554	2.80303	5.49354	4.70582	1.2272	0		57.54	2.58	12.53	10.67	0.2371	2.74	5.37	4.6	1.1996	0	0.0251		97.4919
DEI-2013-1D5-D-GLASS-2	DEI-2013-1D5	622596	3013962	PEVOLDEC	Antoniades et al.2018	post-caldera	61.7447	2.78378	13.3253	2.70928	6.7732	9.21104	0.167436	1.16673	3.2341	5.936	2.15948	0		60.33	2.72	13.02	9	0.1636	1.14	3.16	5.8	2.11	0	0		97.4437
DEI-2013-1D5-D-GLASS-3	DEI-2013-1D5	622596	3013962	PEVOLDEC	Antoniades et al.2018	post-caldera	64.2254	2.38734	13.9902	2.45935	4.91871	7.13166	0.181883	0.638916	2.95382	6.6461	1.5983	0		63.49	2.36	13.83	7.05	0.1798	0.6316	2.92	6.57	1.58	0	0		98.6115
DEI-2013-1D5-D-GLASS-4	DEI-2013-1D5	622596	3013962	PEVOLDEC	Antoniades et al.2018	post-caldera	63.606	2.9491	13.1939	2.7179	5.4358	7.88139	0.187838	0.770773	3.3704	5.62075	2.1476	0		61.9	2.87	12.84	7.67	0.1828	0.7501	3.28	5.47	2.09	0	0		97.053
DEI-2013-1D5-E-GLASS-2	DEI-2013-1D5	622596	3013962	PEVOLDEC	Antoniades et al.2018	post-caldera	59.1643	0.802959	20.1374	1.13091	2.82727	3.84487	0.101955	1.22417	7.34482	6.85787	0.408327	0		58.32	0.7915	19.85	3.79	0.1005	1.2067	7.24	6.76	0.4025	0.0345	0.0424		98.5381
DEI-2013-1D5-E-GLASS-3	DEI-2013-1D5	622596	3013962	PEVOLDEC	Antoniades et al.2018	post-caldera	62.4777	2.58741	13.9433	2.81844	5.63687	8.17293	0.221059	1.10314	3.68603	5.97568	1.55039	0		60.85	2.52	13.58	7.96	0.2153	1.0744	3.59	5.82	1.51	0	0.0122		97.132
DEI-2013-1D5-F-GLASS-2	DEI-2013-1D5	622596	3013962	PEVOLDEC	Antoniades et al.2018	post-caldera	59.3444	2.66486	13.9495	2.76148	6.9037	9.38851	0.205092	2.61361	4.98124	5.40147	1.17459	0		57.9	2.6	13.61	9.16	0.2001	2.55	4.86	5.27	1.146	0.0068	0.0304		97.3334
DEI-2013-1D5-F-GLASS-3	DEI-2013-1D5	622596	3013962	PEVOLDEC	Antoniades et al.2018	post-caldera	59.6866	2.36901	13.2603	3.08887	7.72217	10.5016	0.294844	2.12288	4.37907	5.4764	1.59985	0		58.2	2.31	12.93	10.24	0.2875	2.07	4.27	5.34	1.56	0.0056	0		97.2131
DEI-2013-1D5-F-GLASS-4	DEI-2013-1D5	622596	3013962	PEVOLDEC	Antoniades et al.2018	post-caldera	59.0732	2.2429	15.1143	2.61211	6.53027	8.88068	0.211156	1.77816	5.56684	5.7588	1.11226	0		58.47	2.22	14.96	8.79	0.209	1.76	5.51	5.7	1.1009	0	0		98.72
DEI-2013-1D5-F-GLASS-5	DEI-2013-1D5	622596	3013962	PEVOLDEC	Antoniades et al.2018	post-caldera	59.6164	2.47674	13.8738	2.93815	7.34538	9.98916	0.245618	2.12732	4.68627	5.13846	1.55181	0		58.01	2.41	13.5	9.72	0.239	2.07	4.56	5	1.51	0	0		97.0191
DEI-2013-1D5-F-GLASS-6	DEI-2013-1D5	622596	3013962	PEVOLDEC	Antoniades et al.2018	post-caldera	59.2793	2.61798	13.0386	3.1798	7.9495	10.8107	0.167345	2.27918	5.02036	5.1025	1.36546	0		57.74	2.55	12.7	10.53	0.163	2.22	4.89	4.97	1.33	0.0073	0		97.1004
DEI-2013-3-A1-B-GLASS-8	DEI-2013-3-A1	620275	3021466	PEVOLDEC	Antoniades et al.2018	post-caldera	56.3725	3.35893	12.9838	3.19657	7.99143	10.8677	0.1662	2.32146	6.65623	5.83447	1.11841	0		54.88	3.27	12.64	10.58	0.1618	2.26	6.48	5.68	1.0888	0.022	0		97.0627
DEI-2013-3-A1-C-GLASS-2	DEI-2013-3-A1	620275	3021466	PEVOLDEC	Antoniades et al.2018	post-caldera	58.1725	2.54422	16.1269	2.40304	6.00761	8.16989	0.178906	1.44534	6.26426	6.01085	0.846385	0		57.39	2.51	15.91	8.06	0.1765	1.4259	6.18	5.93	0.835	0.0232	0		98.4407
DEI-2013-3-A1-D-GLASS-3	DEI-2013-3-A1	620275	3021466	PEVOLDEC	Antoniades et al.2018	post-caldera	53.6501	2.87685	11.0891	3.19557	10.6519	13.5273	0.290031	6.14135	8.30409	3.11148	0.689525	0		52.59	2.82	10.87	13.26	0.2843	6.02	8.14	3.05	0.6759	0.0089	0		97.7192
DEI-2013-3-A1-D-GLASS-4	DEI-2013-3-A1	620275	3021466	PEVOLDEC	Antoniades et al.2018	post-caldera	57.1535	3.47152	11.4267	3.56638	8.91595	12.125	0.324885	1.91288	6.72037	5.02004	1.48779	0		56.47	3.43	11.29	11.98	0.321	1.89	6.64	4.96	1.47	0	0		98.4511
DEI-2013-3-A1-D-GLASS-5	DEI-2013-3-A1	620275	3021466	PEVOLDEC	Antoniades et al.2018	post-caldera	56.0658	3.1108	10.8929	3.84686	10.991	14.4525	0.303533	2.88642	6.03801	4.51831	1.34631	0		54.97	3.05	10.68	14.17	0.2976	2.83	5.92	4.43	1.32	0.0114	0		97.6791
DEI-2013-3-A11-A-GLASS-1	DEI-2013-3-A11	620275	3021466	PEVOLDEC	Antoniades et al.2018	post-caldera	59.2535	3.65015	11.6374	3.4863	8.71574	11.8527	0.214805	1.79432	4.86003	4.76776	1.62001	0		57.79	3.56	11.35	11.56	0.2095	1.75	4.74	4.65	1.58	0.008	0		97.1976
DEI-2013-3-A11-A-GLASS-2	DEI-2013-3-A11	620275	3021466	PEVOLDEC	Antoniades et al.2018	post-caldera	60.3355	3.24644	12.7747	3.05978	7.64945	10.4027	0.19358	1.05142	4.13091	5.83957	1.7187	0		60.03	3.23	12.71	10.35	0.1926	1.0461	4.11	5.81	1.71	0	0.025		99.2137
DEI-2013-3-A11-A-GLASS-3	DEI-2013-3-A11	620275	3021466	PEVOLDEC	Antoniades et al.2018	post-caldera	59.6274	4.50732	10.7215	3.62854	9.07136	12.3364	0.253064	1.1627	4.18026	4.8957	1.95215	0		58.34	4.41	10.49	12.07	0.2476	1.1376	4.09	4.79	1.91	0	0.0674		97.5527
DEI-2013-3-A11-B-GLASS-1	DEI-2013-3-A11	620275	3021466	PEVOLDEC	Antoniades et al.2018	post-caldera	60.6966	2.23411	13.4859	2.96902	7.42254	10.0941	0.24301	1.35184	4.13309	5.62588	1.83806	0		59.77	2.2	13.28	9.94	0.2393	1.3312	4.07	5.54	1.81	0	0		98.1806
DEI-2013-3-A11-B-GLASS-2	DEI-2013-3-A11	620275	3021466	PEVOLDEC	Antoniades et al.2018	post-caldera	60.8049	2.53311	12.9809	3.01022	7.52555	10.2342	0.243036	1.57958	4.03874	5.39176	1.8922	0		59.77	2.49	12.76	10.06	0.2389	1.5527	3.97	5.3	1.86	0	0		98.0016
DEI-2013-3-A11-B-GLASS-3	DEI-2013-3-A11	620275	3021466	PEVOLDEC	Antoniades et al.2018	post-caldera	61.5965	3.26494	11.6358	3.1293	7.82324	10.639	0.257127	1.14558	3.62093	5.48225	2.0444	0		60.56	3.21	11.44	10.46	0.2528	1.1263	3.56	5.39	2.01	0	0.0149		98.024
DEI-2013-3-A11-B-GLASS-4	DEI-2013-3-A11	620275	3021466	PEVOLDEC	Antoniades et al.2018	post-caldera	61.8643	3.12456	12.8522	2.75117	6.87794	9.35347	0.213461	0.839385	3.63016	6.19857	1.64823	0		61.18	3.09	12.71	9.25	0.2111	0.8301	3.59	6.13	1.63	0	0		98.6212
DEI-2013-3-A11-B-GLASS-5	DEI-2013-3-A11	620275	3021466	PEVOLDEC	Antoniades et al.2018	post-caldera	62.0601	3.29432	12.103	2.93701	7.34252	9.98527	0.206765	1.00702	3.57055	5.61671	1.86201	0		60.66	3.22	11.83	9.76	0.2021	0.9843	3.49	5.49	1.82	0	0		97.4565
DEI-2013-3-A11-C-GLASS-1	DEI-2013-3-A11	620275	3021466	PEVOLDEC	Antoniades et al.2018	post-caldera	60.3282	3.07973	12.0656	3.36715	8.41788	11.4477	0.224597	1.4034	3.66731	5.63266	1.81339	0		59.55	3.04	11.91	11.3	0.2217	1.3853	3.62	5.56	1.79	0.0144	0.054		98.4455
DEI-2013-3-A11-C-GLASS-2	DEI-2013-3-A11	620275	3021466	PEVOLDEC	Antoniades et al.2018	post-caldera	61.7782	2.13972	14.5623	2.3892	5.97301	8.12284	0.196023	1.16772	4.17804	6.08452	1.53127	0		60.92	2.11	14.36	8.01	0.1933	1.1515	4.12	6	1.51	0	0.0396		98.4145
DEI-2013-3-A11-C-GLASS-3	DEI-2013-3-A11	620275	3021466	PEVOLDEC	Antoniades et al.2018	post-caldera	61.4168	2.38452	12.8601	2.86542	7.16356	9.7419	0.186074	1.50663	3.62774	6.34854	1.64063	0		60.27	2.34	12.62	9.56	0.1826	1.4785	3.56	6.23	1.61	0.0196	0		97.8708
DEI-2013-3-A11-C-GLASS-4	DEI-2013-3-A11	620275	3021466	PEVOLDEC	Antoniades et al.2018	post-caldera	61.725	3.46884	11.7431	3.0219	7.55476	10.2739	0.199459	1.12544	3.50965	5.56035	2.09151	0		60.5	3.4	11.51	10.07	0.1955	1.1031	3.44	5.45	2.05	0	0.0375		97.7562
DEI-2013-3-A11-C-GLASS-5	DEI-2013-3-A11	620275	3021466	PEVOLDEC	Antoniades et al.2018	post-caldera	60.9857	3.07958	12.9847	2.7887	6.97175	9.48105	0.252626	1.0932	3.69549	6.72458	1.42367	0		60.4	3.05	12.86	9.39	0.2502	1.0827	3.66	6.66	1.41	0	0.0359		98.7989
DEI-2013-3-A11-GLASS-GENERAL-1	DEI-2013-3-A11	620275	3021466	PEVOLDEC	Antoniades et al.2018	post-caldera	60.4605	3.25208	12.6358	3.13618	7.84044	10.6624	0.211536	1.12645	3.977	5.39664	1.96333	0		60.05	3.23	12.55	10.59	0.2101	1.1188	3.95	5.36	1.95	0.0012	0		99.0101
DEI-2013-3-A11-GLASS-GENERAL-10	DEI-2013-3-A11	620275	3021466	PEVOLDEC	Antoniades et al.2018	post-caldera	61.3606	3.33935	12.2375	3.06044	7.65111	10.4049	0.200463	1.05332	3.92985	5.40608	1.7613	0		60.27	3.28	12.02	10.22	0.1969	1.0346	3.86	5.31	1.73	0.0302	0.0043		97.9561
DEI-2013-3-A11-GLASS-GENERAL-11	DEI-2013-3-A11	620275	3021466	PEVOLDEC	Antoniades et al.2018	post-caldera	62.2775	3.35002	11.7916	2.97716	7.44289	10.1218	0.184405	1.25016	3.69834	4.86623	2.16163	0		60.79	3.27	11.51	9.88	0.18	1.2203	3.61	4.75	2.11	0.0073	0		97.3277
DEI-2013-3-A11-GLASS-GENERAL-2	DEI-2013-3-A11	620275	3021466	PEVOLDEC	Antoniades et al.2018	post-caldera	60.3022	3.24796	12.9619	3.04238	7.60595	10.3435	0.264934	1.22183	4.18737	5.63647	1.52904	0		60.34	3.25	12.97	10.35	0.2651	1.2226	4.19	5.64	1.53	0	0.033		99.7907
DEI-2013-3-A11-GLASS-GENERAL-3	DEI-2013-3-A11	620275	3021466	PEVOLDEC	Antoniades et al.2018	post-caldera	60.4695	3.82641	11.7642	3.16092	7.90229	10.7465	0.253703	1.33711	4.33524	5.27149	1.67914	0		59.42	3.76	11.56	10.56	0.2493	1.3139	4.26	5.18	1.65	0.0203	0		97.9736
DEI-2013-3-A11-GLASS-GENERAL-4	DEI-2013-3-A11	620275	3021466	PEVOLDEC	Antoniades et al.2018	post-caldera	59.362	3.60539	12.3396	3.29791	8.24477	11.2123	0.274416	1.33867	4.06241	5.49441	1.98043	0		58.45	3.55	12.15	11.04	0.2702	1.3181	4	5.41	1.95	0	0		98.1384
DEI-2013-3-A11-GLASS-GENERAL-6	DEI-2013-3-A11	620275	3021466	PEVOLDEC	Antoniades et al.2018	post-caldera	61.6064	3.28896	12.2103	3.04427	7.61068	10.35	0.188704	1.0944	3.98787	4.78955	2.17894	0		59.94	3.2	11.88	10.07	0.1836	1.0648	3.88	4.66	2.12	0.0344	0		97.0328
DEI-2013-3-A11-GLASS-GENERAL-7	DEI-2013-3-A11	620275	3021466	PEVOLDEC	Antoniades et al.2018	post-caldera	62.7295	2.98858	12.0563	3.41192	6.82384	9.89393	0.169217	1.17187	3.38637	5.43656	1.82579	0		61.5	2.93	11.82	9.7	0.1659	1.1489	3.32	5.33	1.79	0	0.0345		97.7394
DEI-2013-4-F5-A-GLASS-10	DEI-2013-4-F5	618766	3021381	PEVOLDEC	Antoniades et al.2018	post-caldera	60.1863	2.4038	14.1997	2.95644	7.3911	10.0513	0.238554	1.35566	3.92519	5.85229	1.49097	0		59.34	2.37	14	9.91	0.2352	1.3366	3.87	5.77	1.47	0.0352	0.025		98.3621
DEI-2013-4-F5-A-GLASS-4	DEI-2013-4-F5	618766	3021381	PEVOLDEC	Antoniades et al.2018	post-caldera	58.1697	2.38692	13.6816	3.08913	7.72281	10.5024	0.171757	2.83383	5.84033	4.97698	1.12693	0		57.27	2.35	13.47	10.34	0.1691	2.79	5.75	4.9	1.1095	0.0153	0		98.1639
DEI-2013-4-F5-A-GLASS-6	DEI-2013-4-F5	618766	3021381	PEVOLDEC	Antoniades et al.2018	post-caldera	58.0918	2.29644	14.1546	2.94393	7.35983	10.0088	0.169591	2.60128	6.17803	5.15174	1.05281	0		57.17	2.26	13.93	9.85	0.1669	2.56	6.08	5.07	1.0361	0.0446	0.0149		98.1826
DEI-2013-4-F5-A-GLASS-7	DEI-2013-4-F5	618766	3021381	PEVOLDEC	Antoniades et al.2018	post-caldera	60.8735	1.84932	15.3699	2.28761	5.71901	7.77743	0.168391	1.99316	4.74659	5.79454	1.19795	0		59.25	1.8	14.96	7.57	0.1639	1.94	4.62	5.64	1.166	0.0213	0		97.1313
DEI-2013-4-F5-A-GLASS-8	DEI-2013-4-F5	618766	3021381	PEVOLDEC	Antoniades et al.2018	post-caldera	59.8233	1.19971	18.5935	1.60344	4.00859	5.45138	0.117742	1.33214	5.86682	6.59637	0.85844	0		59.04	1.184	18.35	5.38	0.1162	1.3147	5.79	6.51	0.8472	0.0239	0.0775		98.6336
DEI-2013-4-F5-A-GLASS-9	DEI-2013-4-F5	618766	3021381	PEVOLDEC	Antoniades et al.2018	post-caldera	60.4375	2.38356	14.261	2.85485	7.13713	9.70595	0.228358	1.406	4.02984	5.95891	1.30288	0		59.84	2.36	14.12	9.61	0.2261	1.3921	3.99	5.9	1.29	0	0.04		98.7682
DEI-2013-4-F5-GLASS-GENERAL	DEI-2013-4-F5	618766	3021381	PEVOLDEC	Antoniades et al.2018	post-caldera	57.8684	2.32979	14.0907	2.92064	7.30159	9.92961	0.196252	3.03179	6.02288	5.17845	1.0595	0		56.88	2.29	13.85	9.76	0.1929	2.98	5.92	5.09	1.0414	0	0		98.0044
DEI-2013-4-F5-GLASS-GENERAL	DEI-2013-4-F5	618766	3021381	PEVOLDEC	Antoniades et al.2018	post-caldera	58.1463	2.5019	13.4796	2.78607	7.96021	10.4671	0.199846	3.03292	5.99436	4.77915	1.11963	0		56.94	2.45	13.2	10.25	0.1957	2.97	5.87	4.68	1.0964	0.0064	0.0207		97.6793
DI_29A_G_GLASS4	DI-29A	616482	3014208	RECALDEC	Antoniades et al.2018	syn-caldera	55.5326	1.62154	15.8151	2.03166	6.7722	8.60031	0.143681	4.49515	8.03585	4.84409	0.70814	0		54.11	1.58	15.41	8.38	0.14	4.38	7.83	4.72	0.69	0.04	0.03		97.3
DI_29B_A_1	DI-29B	616482	3014208	RECALDEC	Antoniades et al.2018	syn-caldera	54.1983	3.13077	13.488	3.02139	10.0713	12.79	0.304455	3.99302	7.49333	3.7364	0.563026	0		52.8	3.05	13.14	12.46	0.2966	3.89	7.3	3.64	0.5485	0	0		97.1252
DI_29B_A_2	DI-29B	616482	3014208	RECALDEC	Antoniades et al.2018	syn-caldera	54.179	3.23533	13.5165	3.04501	10.15	12.89	0.227192	3.80023	7.4464	3.80023	0.600128	0		52.75	3.15	13.16	12.55	0.2212	3.7	7.25	3.7	0.5843	0.0064	0		97.072
DI_29B_A_GLASS1	DI-29B	616482	3014208	RECALDEC	Antoniades et al.2018	syn-caldera	53.8444	3.17093	13.4406	2.99387	9.97956	12.6735	0.265949	3.80511	7.46702	4.25518	0.777388	0		52.64	3.1	13.14	12.39	0.26	3.72	7.3	4.16	0.76	0	0.02		97.5
DI_29B_A_GLASS2	DI-29B	616482	3014208	RECALDEC	Antoniades et al.2018	syn-caldera	53.9082	3.26281	13.2975	2.991	9.97	12.6613	0.235989	3.81687	7.58244	4.1965	0.738749	0		52.54	3.18	12.96	12.34	0.23	3.72	7.39	4.09	0.72	0.01	0.03		97.2
DI_29B_A_GLASS3	DI-29B	616482	3014208	RECALDEC	Antoniades et al.2018	syn-caldera	54.1703	3.17273	13.3722	2.92352	9.74507	12.3757	0.264394	3.57949	7.51489	4.51504	0.742337	0		53.27	3.12	13.15	12.17	0.26	3.52	7.39	4.44	0.73	0	0.05		98.09
DI_29B_A_GLASS4	DI-29B	616482	3014208	RECALDEC	Antoniades et al.2018	syn-caldera	53.9905	3.29737	13.3538	2.97745	9.92482	12.604	0.215716	3.74934	7.46787	4.24241	0.780685	0		52.56	3.21	13	12.27	0.21	3.65	7.27	4.13	0.76	0.03	0		97.09
DI_29B_A_GLASS5	DI-29B	616482	3014208	RECALDEC	Antoniades et al.2018	syn-caldera	53.9407	3.24795	13.1871	2.99623	9.98742	12.6835	0.18501	3.73103	7.56485	4.39913	0.760596	0		52.48	3.16	12.83	12.34	0.18	3.63	7.36	4.28	0.74	0	0.01		97.01
DI_29B_A_GLASS6	DI-29B	616482	3014208	RECALDEC	Antoniades et al.2018	syn-caldera	53.4788	3.16777	14.0935	2.95517	9.85056	12.5096	0.141238	3.74281	7.5865	4.25732	0.726367	0		53.01	3.14	13.97	12.4	0.14	3.71	7.52	4.22	0.72	0	0.03		98.85
DI_29B_B_1	DI-29B	616482	3014208	RECALDEC	Antoniades et al.2018	syn-caldera	56.0782	1.59529	16.6369	1.87356	6.24522	7.93107	0.181558	4.22039	7.65583	4.8932	0.619908	0		55.01	1.5649	16.32	7.78	0.1781	4.14	7.51	4.8	0.6081	0	0.0173		97.9285
DI_29B_B_2	DI-29B	616482	3014208	RECALDEC	Antoniades et al.2018	syn-caldera	56.2062	1.49462	16.8577	1.86391	6.21304	7.89021	0.152366	4.08362	7.67474	4.83262	0.621161	0		54.78	1.4567	16.43	7.69	0.1485	3.98	7.48	4.71	0.6054	0.0208	0.0011		97.3026
DI_29B_B_GLASS1	DI-29B	616482	3014208	RECALDEC	Antoniades et al.2018	syn-caldera	56.1309	1.67172	16.6659	2.09107	5.9745	7.85607	0.164095	3.98957	7.5689	5.01516	0.728173	0		54.73	1.63	16.25	7.66	0.16	3.89	7.38	4.89	0.71	0.04	0.01		97.36
DI_29B_B_GLASS2	DI-29B	616482	3014208	RECALDEC	Antoniades et al.2018	syn-caldera	56.0419	1.56632	16.5583	2.12518	6.07193	7.98419	0.203419	4.00735	7.60786	5.08547	0.732308	0		55.1	1.54	16.28	7.85	0.2	3.94	7.48	5	0.72	0.07	0.02		98.21
DI_29B_B_GLASS3	DI-29B	616482	3014208	RECALDEC	Antoniades et al.2018	syn-caldera	55.9086	1.56466	16.5875	1.88435	6.28116	7.97672	0.184078	4.28493	7.73128	4.87807	0.695406	0		54.67	1.53	16.22	7.8	0.18	4.19	7.56	4.77	0.68	0.02	0		97.62
DI_29B_B_GLASS4	DI-29B	616482	3014208	RECALDEC	Antoniades et al.2018	syn-caldera	56.1594	1.64215	16.4827	2.06059	5.88741	7.74155	0.142795	4.07987	7.64975	5.17123	0.724176	0		55.06	1.61	16.16	7.59	0.14	4	7.5	5.07	0.71	0	0.01		97.84
DI_29B_B_GLASS5	DI-29B	616482	3014208	RECALDEC	Antoniades et al.2018	syn-caldera	56.5043	1.69144	16.5761	1.84287	6.14289	7.80112	0.133265	3.91594	7.6576	4.78728	0.748333	0		55.12	1.65	16.17	7.61	0.13	3.82	7.47	4.67	0.73	0	0		97.38
DI_29B_C_GLASS3	DI-29B	616482	3014208	RECALDEC	Antoniades et al.2018	syn-caldera	55.9964	1.60195	16.6459	1.85819	6.19397	7.86599	0.133496	4.14864	7.73249	4.93935	0.749631	0		54.53	1.56	16.21	7.66	0.13	4.04	7.53	4.81	0.73	0.05	0.07		97.33
DI_29B_K_1	DI-29B	616482	3014208	RECALDEC	Antoniades et al.2018	syn-caldera	51.9657	1.99326	14.8186	1.71656	8.58279	10.1274	0.210399	5.77844	9.93609	4.53013	0.468114	0		51.62	1.98	14.72	10.06	0.209	5.74	9.87	4.5	0.465	0.0079	0.0132		99.1851
DI_29B_K_2	DI-29B	616482	3014208	RECALDEC	Antoniades et al.2018	syn-caldera	51.8281	2.08751	14.9621	1.74035	8.70176	10.2677	0.15941	5.68322	9.84824	4.49463	0.49461	0		51.89	2.09	14.98	10.28	0.1596	5.69	9.86	4.5	0.4952	0	0.0252		99.97
DI_29B_L_1	DI-29B	616482	3014208	RECALDEC	Antoniades et al.2018	syn-caldera	55.6722	1.95503	16.4693	2.10124	7.00414	8.89486	0.178716	3.8384	7.33903	4.79033	0.651607	0		54.39	1.91	16.09	8.69	0.1746	3.75	7.17	4.68	0.6366	0.0016	0		97.4929
DI_29B_L_2	DI-29B	616482	3014208	RECALDEC	Antoniades et al.2018	syn-caldera	55.9582	1.94434	16.6032	2.01761	6.72536	8.54082	0.197895	3.99047	7.16656	4.73359	0.662805	0		54.97	1.91	16.31	8.39	0.1944	3.92	7.04	4.65	0.6511	0.0432	0.0017		98.0805
DI_29B_M_1	DI-29B	616482	3014208	RECALDEC	Antoniades et al.2018	syn-caldera	56.7722	1.66364	16.778	1.85781	6.1927	7.86437	0.203231	3.80994	6.91698	5.12407	0.681409	0		55.73	1.6331	16.47	7.72	0.1995	3.74	6.79	5.03	0.6689	0.0352	0.0136		98.0304
DI_29B_N_1	DI-29B	616482	3014208	RECALDEC	Antoniades et al.2018	syn-caldera	55.2341	1.53746	16.7003	1.91932	6.39774	8.12477	0.182474	4.68224	8.26821	4.54905	0.529083	0		53.91	1.5006	16.3	7.93	0.1781	4.57	8.07	4.44	0.5164	0.0497	0		97.4649
DI_30_A_GLASS1	DI-30	616482	3014208	RECALDEC	Antoniades et al.2018	syn-caldera	57.7139	2.34593	14.3599	2.92436	7.3109	9.94227	0.213266	2.71153	5.61601	5.6871	1.11711	0		56.83	2.31	14.14	9.79	0.21	2.67	5.53	5.6	1.1	0.01	0.02		98.23
DI_30_A_GLASS3	DI-30	616482	3014208	RECALDEC	Antoniades et al.2018	syn-caldera	57.5891	2.37861	14.6613	2.92518	7.31295	9.94506	0.276821	2.62468	5.63895	5.46466	1.12779	0		56.17	2.32	14.3	9.7	0.27	2.56	5.5	5.33	1.1	0	0.02		97.27
DI_30_AA_1	DI-30	616482	3014208	RECALDEC	Antoniades et al.2018	syn-caldera	59.7764	1.39619	16.7522	1.86223	5.32066	6.99632	0.193065	3.25195	6.14486	4.35987	0.942554	0		58.27	1.361	16.33	6.82	0.1882	3.17	5.99	4.25	0.9188	0.0464	0.0111		97.3556
DI_30_AA_2	DI-30	616482	3014208	RECALDEC	Antoniades et al.2018	syn-caldera	60.1983	1.47019	16.7218	1.84006	5.25732	6.91302	0.180065	2.9467	6.17889	4.22122	0.985462	0		59.04	1.4419	16.4	6.78	0.1766	2.89	6.06	4.14	0.9665	0	0		97.8951
DI_30_AB_1	DI-30	616482	3014208	RECALDEC	Antoniades et al.2018	syn-caldera	55.7467	1.53996	16.5824	1.91681	6.38936	8.11412	0.196681	4.38082	8.06354	4.61352	0.570316	0		55.1	1.5221	16.39	8.02	0.1944	4.33	7.97	4.56	0.5637	0.0335	0.0401		98.7239
DI_30_AB_2	DI-30	616482	3014208	RECALDEC	Antoniades et al.2018	syn-caldera	55.4767	1.53628	16.8145	1.89562	6.31872	8.02442	0.195097	4.52267	8.24902	4.37974	0.611632	0		54.34	1.5048	16.47	7.86	0.1911	4.43	8.08	4.29	0.5991	0	0.0026		97.7677
DI_30_AB_3	DI-30	616482	3014208	RECALDEC	Antoniades et al.2018	syn-caldera	55.6914	1.61626	16.9341	1.88973	6.29909	7.99948	0.157449	4.40124	8.00965	4.36058	0.640467	0		54.79	1.5901	16.66	7.87	0.1549	4.33	7.88	4.29	0.6301	0	0.0115		98.2066
DI_30_AC_1	DI-30	616482	3014208	RECALDEC	Antoniades et al.2018	syn-caldera	55.4056	1.6509	16.8612	1.97599	6.58663	8.36464	0.125368	4.54777	7.67435	4.55792	0.614253	0		54.58	1.6263	16.61	8.24	0.1235	4.48	7.56	4.49	0.6051	0.0416	0.0082		98.3648
DI_30_AC_2	DI-30	616482	3014208	RECALDEC	Antoniades et al.2018	syn-caldera	55.3404	1.62014	16.6456	1.94579	6.48597	8.23681	0.19823	4.35114	8.06479	4.78625	0.561601	0		54.69	1.6011	16.45	8.14	0.1959	4.3	7.97	4.73	0.555	0	0.0208		98.6529
DI_30_AC_3	DI-30	616482	3014208	RECALDEC	Antoniades et al.2018	syn-caldera	55.6451	1.59324	16.6956	1.9348	6.44933	8.19028	0.113709	4.3695	8.08866	4.52193	0.588155	0		54.76	1.5679	16.43	8.06	0.1119	4.3	7.96	4.45	0.5788	0	0.0065		98.2252
DI_30_AD_1	DI-30	616482	3014208	RECALDEC	Antoniades et al.2018	syn-caldera	56.5245	1.67934	16.5979	1.86425	6.21417	7.89164	0.140726	4.21566	7.52506	4.55169	0.686725	0		55.51	1.6492	16.3	7.75	0.1382	4.14	7.39	4.47	0.6744	0	0		98.0219
DI_30_AD_2	DI-30	616482	3014208	RECALDEC	Antoniades et al.2018	syn-caldera	56.3655	1.57826	16.8401	1.87178	6.23928	7.92353	0.151612	4.06413	7.6676	4.51457	0.70718	0		55.06	1.5417	16.45	7.74	0.1481	3.97	7.49	4.41	0.6908	0	0		97.5007
DI_30_AD_3	DI-30	616482	3014208	RECALDEC	Antoniades et al.2018	syn-caldera	56.1456	1.55292	16.5903	1.95359	6.51196	8.26982	0.14837	4.29706	7.53	4.6315	0.638681	0		55.4	1.5323	16.37	8.16	0.1464	4.24	7.43	4.57	0.6302	0.0224	0.0113		98.5127
DI_30_AE_1	DI-30	616482	3014208	RECALDEC	Antoniades et al.2018	syn-caldera	54.8262	1.6306	16.0091	2.15422	7.18074	9.11913	0.154823	4.92433	8.06536	4.44811	0.606422	0		54.11	1.6093	15.8	9	0.1528	4.86	7.96	4.39	0.5985	0.0575	0.015		98.5532
DI_30_AE_2	DI-30	616482	3014208	RECALDEC	Antoniades et al.2018	syn-caldera	55.2089	1.65657	16.4482	2.08156	6.93854	8.81155	0.164685	4.47667	8.11271	4.35514	0.556951	0		54.51	1.6356	16.24	8.7	0.1626	4.42	8.01	4.3	0.5499	0.0591	0.0139		98.6011
DI_30_AF_1	DI-30	616482	3014208	RECALDEC	Antoniades et al.2018	syn-caldera	56.2983	1.39476	16.7701	1.90852	6.36174	8.07905	0.176168	4.18234	7.96684	4.30475	0.636429	0		55.19	1.3673	16.44	7.92	0.1727	4.1	7.81	4.22	0.6239	0.0143	0		97.8582
DI_30_AF_2	DI-30	616482	3014208	RECALDEC	Antoniades et al.2018	syn-caldera	56.1702	1.60696	16.8327	1.8653	6.21765	7.89607	0.204849	4.31529	7.78385	4.3765	0.626687	0		55.06	1.5752	16.5	7.74	0.2008	4.23	7.63	4.29	0.6143	0	0		97.8404
DI_30_B_GLASSb	DI-30	616482	3014208	RECALDEC	Antoniades et al.2018	syn-caldera	54.8786	1.76896	16.4932	1.9155	6.38499	8.10858	0.173828	4.49908	8.39488	4.86719	0.623737	0		53.67	1.73	16.13	7.93	0.17	4.4	8.21	4.76	0.61	0.03	0		97.64
DI_30_B_GLASSb2	DI-30	616482	3014208	RECALDEC	Antoniades et al.2018	syn-caldera	55.8142	1.6733	16.1889	1.86972	6.2324	7.9148	0.225844	4.31156	8.01745	5.03016	0.636469	0		54.37	1.63	15.77	7.71	0.22	4.2	7.81	4.9	0.62	0.01	0.02		97.24
DI_30_C_GLASS	DI-30	616482	3014208	RECALDEC	Antoniades et al.2018	syn-caldera	55.7832	1.67421	16.167	2.1434	6.12401	8.05266	0.174611	4.21121	7.85751	5.17671	0.688174	0		54.31	1.63	15.74	7.84	0.17	4.1	7.65	5.04	0.67	0	0		97.16
DI_30_C_GLASS1	DI-30	616482	3014208	RECALDEC	Antoniades et al.2018	syn-caldera	55.6046	1.57023	16.5336	1.92499	6.41665	8.14878	0.153944	4.21807	8.02562	4.88516	0.667091	0		54.18	1.53	16.11	7.94	0.15	4.11	7.82	4.76	0.65	0.02	0.03		97.31
DI_30_C_GLASS4	DI-30	616482	3014208	RECALDEC	Antoniades et al.2018	syn-caldera	55.199	1.55779	16.3055	1.98767	6.62557	8.4141	0.163978	4.39665	8.4141	4.69386	0.65591	0		53.86	1.52	15.91	8.21	0.16	4.29	8.21	4.58	0.64	0	0.05		97.43
DI_30_D_GLASS4	DI-30	616482	3014208	RECALDEC	Antoniades et al.2018	syn-caldera	56.07	1.58448	16.5194	1.87876	6.26252	7.95305	0.184004	4.00719	7.97349	4.82499	0.695125	0		54.85	1.55	16.16	7.78	0.18	3.92	7.8	4.72	0.68	0	0.02		97.65
DI_30_D_GLASSb	DI-30	616482	3014208	RECALDEC	Antoniades et al.2018	syn-caldera	55.2986	1.66574	16.606	1.88734	6.29115	7.9894	0.154235	4.34944	8.36984	4.74017	0.637507	0		53.78	1.62	16.15	7.77	0.15	4.23	8.14	4.61	0.62	0	0.03		97.08
DI_30_D_GLASSb2	DI-30	616482	3014208	RECALDEC	Antoniades et al.2018	syn-caldera	55.1798	1.59153	16.5108	1.95503	6.51678	8.27594	0.215626	4.29199	8.36835	4.76431	0.605807	0		53.74	1.55	16.08	8.06	0.21	4.18	8.15	4.64	0.59	0.02	0.03		97.22
DI_30_F_GLASS3	DI-30	616482	3014208	RECALDEC	Antoniades et al.2018	syn-caldera	55.6572	1.63004	16.4337	2.18574	6.24496	8.21171	0.164029	4.01872	7.88365	5.09516	0.686872	0		54.29	1.59	16.03	8.01	0.16	3.92	7.69	4.97	0.67	0.01	0.01		97.34
DI_30_J_1	DI-30	616482	3014208	RECALDEC	Antoniades et al.2018	syn-caldera	53.4807	2.11029	15.4252	2.65605	7.58871	9.97864	0.149127	4.97425	8.27032	4.79337	0.551991	0		53.22	2.1	15.35	9.93	0.1484	4.95	8.23	4.77	0.5493	0.0144	0.0264		99.2885
DI_30_J_2	DI-30	616482	3014208	RECALDEC	Antoniades et al.2018	syn-caldera	53.9424	2.12917	15.085	2.39388	7.97961	10.1337	0.201769	4.93124	8.25556	4.52951	0.551877	0		53.71	2.12	15.02	10.09	0.2009	4.91	8.22	4.51	0.5495	0	0.0127		99.3432
DI_30_J_3	DI-30	616482	3014208	RECALDEC	Antoniades et al.2018	syn-caldera	53.9959	2.25193	14.9961	2.41656	8.05519	10.2296	0.160564	4.75632	8.02819	4.78662	0.552683	0		53.47	2.23	14.85	10.13	0.159	4.71	7.95	4.74	0.5473	0	0.0154		98.8018
DI_30_J_4	DI-30	616482	3014208	RECALDEC	Antoniades et al.2018	syn-caldera	53.669	2.28293	15.1219	2.47457	8.24857	10.4752	0.150815	4.8891	8.06096	4.55576	0.546388	0		53.13	2.26	14.97	10.37	0.1493	4.84	7.98	4.51	0.5409	0.0347	0.0182		98.8032
DI_30_J_GLASS	DI-30	616482	3014208	RECALDEC	Antoniades et al.2018	syn-caldera	53.8292	2.38626	14.8809	2.37339	7.91129	10.0469	0.245795	4.64963	8.40825	4.60866	0.706662	0		52.56	2.33	14.53	9.81	0.24	4.54	8.21	4.5	0.69	0.07	0		97.48
DI_30_J_GLASS2	DI-30	616482	3014208	RECALDEC	Antoniades et al.2018	syn-caldera	54.0681	2.24476	14.897	2.60725	7.44929	9.79532	0.204069	4.75481	8.37704	4.74461	0.653021	0		52.99	2.2	14.6	9.6	0.2	4.66	8.21	4.65	0.64	0	0.01		97.77
DI_30_J_GLASS3	DI-30	616482	3014208	RECALDEC	Antoniades et al.2018	syn-caldera	53.9753	2.20099	15.2032	2.31327	7.71089	9.79239	0.244555	4.64654	8.53904	4.51408	0.652147	0		52.97	2.16	14.92	9.61	0.24	4.56	8.38	4.43	0.64	0.09	0		97.99
DI_30_K_GLASS2	DI-30	616482	3014208	RECALDEC	Antoniades et al.2018	syn-caldera	54.9944	1.92783	15.1868	2.13899	7.12996	9.05465	0.225597	4.93237	8.18302	4.61449	0.666537	0		53.63	1.88	14.81	8.83	0.22	4.81	7.98	4.5	0.65	0.04	0.04		97.38
DI_30_K_GLASS3	DI-30	616482	3014208	RECALDEC	Antoniades et al.2018	syn-caldera	55.134	1.68809	15.9499	1.97698	6.58993	8.36883	0.184155	4.72665	8.27676	4.79827	0.675236	0		53.89	1.65	15.59	8.18	0.18	4.62	8.09	4.69	0.66	0.02	0.02		97.58
DI_30_N_GLASS2	DI-30	616482	3014208	RECALDEC	Antoniades et al.2018	syn-caldera	55.4951	2.11985	14.4498	2.23051	7.43502	9.44206	0.174094	4.52645	8.11075	4.66982	0.788545	0		54.19	2.07	14.11	9.22	0.17	4.42	7.92	4.56	0.77	0	0.06		97.47
DI_30_O_GLASSb3	DI-30	616482	3014208	RECALDEC	Antoniades et al.2018	syn-caldera	55.4592	1.64141	16.4859	1.91453	6.38177	8.10448	0.205177	4.17534	8.16603	4.8832	0.687342	0		54.06	1.6	16.07	7.9	0.2	4.07	7.96	4.76	0.67	0.01	0.01		97.33
DI_30_P_GLASS1	DI-30	616482	3014208	RECALDEC	Antoniades et al.2018	syn-caldera	55.8339	2.69005	13.9636	2.62436	8.74785	11.1093	0.205347	3.70651	7.15634	4.31229	0.759784	0		54.38	2.62	13.6	10.82	0.2	3.61	6.97	4.2	0.74	0.01	0.02		97.15
DI_30_P_GLASS3	DI-30	616482	3014208	RECALDEC	Antoniades et al.2018	syn-caldera	55.7919	2.61158	13.67	2.59547	8.65157	10.987	0.255037	4.03979	7.14104	4.46825	0.775313	0		54.69	2.56	13.4	10.77	0.25	3.96	7	4.38	0.76	0.06	0		97.85
DI_30_P_GLASSb2	DI-30	616482	3014208	RECALDEC	Antoniades et al.2018	syn-caldera	55.2783	1.82158	15.1323	2.19725	7.32415	9.30125	0.172999	4.85416	7.78497	4.77274	0.661468	0		54.32	1.79	14.87	9.14	0.17	4.77	7.65	4.69	0.65	0.05	0.01		98.11
DI_30_P_GLASSb4	DI-30	616482	3014208	RECALDEC	Antoniades et al.2018	syn-caldera	55.2572	1.92021	15.1268	2.20051	7.33503	9.31507	0.194064	4.73925	7.89534	4.68818	0.643475	0		54.1	1.88	14.81	9.12	0.19	4.64	7.73	4.59	0.63	0.02	0.03		97.76
DI_30_P_GLASSc1	DI-30	616482	3014208	RECALDEC	Antoniades et al.2018	syn-caldera	54.6927	1.74246	15.8359	2.07991	6.93302	8.80454	0.143497	4.75589	8.4868	4.67389	0.655984	0		53.36	1.7	15.45	8.59	0.14	4.64	8.28	4.56	0.64	0	0.04		97.41
DI_30_P_GLASSc2	DI-30	616482	3014208	RECALDEC	Antoniades et al.2018	syn-caldera	54.7138	1.75443	16.0959	2.00961	6.69869	8.50696	0.173403	4.70229	8.46616	4.78389	0.601811	0		53.64	1.72	15.78	8.34	0.17	4.61	8.3	4.69	0.59	0.04	0		97.9
DI_33_A_GLASS2	DI-33	616471	3014031	RECALDEC	Antoniades et al.2018	syn-caldera	50.4583	2.59674	14.7047	2.43929	8.13097	10.3259	0.213849	5.39715	10.7128	4.49084	0.855397	0		49.55	2.55	14.44	10.14	0.21	5.3	10.52	4.41	0.84	0.04	0.06		98.05
DI_33_A_GLASS2	DI-33	616471	3014031	RECALDEC	Antoniades et al.2018	syn-caldera	50.4583	2.59674	14.7047	2.43929	8.13097	10.3259	0.213849	5.39715	10.7128	4.49084	0.855397	0		49.55	2.55	14.44	10.14	0.21	5.3	10.52	4.41	0.84	0.04	0.06		98.05
DI_37_A_GLASS1	DI-37	616471	3014031	RECALDEC	Antoniades et al.2018	syn-caldera	51.2824	2.0338	16.2806	1.50127	7.50636	8.85721	0.233887	6.498	9.70124	4.332	0.630479	0		50.43	2	16.01	8.71	0.23	6.39	9.54	4.26	0.62	0	0.02		98.22
DI_37_A_GLASS2	DI-37	616471	3014031	RECALDEC	Antoniades et al.2018	syn-caldera	51.0109	2.07245	16.0974	1.63116	8.15581	9.62354	0.153895	6.49435	9.60302	4.12438	0.656617	0		49.72	2.02	15.69	9.38	0.15	6.33	9.36	4.02	0.64	0.03	0.03		97.39
DI_37_A_GLASS3	DI-37	616471	3014031	RECALDEC	Antoniades et al.2018	syn-caldera	50.9443	1.99184	16.6359	2.14621	7.15404	9.08522	0.203249	6.23974	9.50188	4.52228	0.660558	0		50.13	1.96	16.37	8.94	0.2	6.14	9.35	4.45	0.65	0.01	0.02		98.22
DI_37_B_GLASS2	DI-37	616471	3014031	RECALDEC	Antoniades et al.2018	syn-caldera	50.7308	1.9955	16.2931	1.63188	8.15938	9.62775	0.123433	6.58308	9.68947	4.19671	0.596592	0		49.32	1.94	15.84	9.36	0.12	6.4	9.42	4.08	0.58	0	0.06		97.13
DI_37_B_GLASS4	DI-37	616471	3014031	RECALDEC	Antoniades et al.2018	syn-caldera	50.4475	1.95883	16.5218	2.22404	7.41347	9.41468	0.143579	6.7277	9.50698	4.42018	0.63585	0		49.19	1.91	16.11	9.18	0.14	6.56	9.27	4.31	0.62	0.04	0.06		97.4
DI_37_D_GLASS3	DI-37	616471	3014031	RECALDEC	Antoniades et al.2018	syn-caldera	50.8052	1.96935	16.3262	2.15738	7.19125	9.13248	0.132651	6.64273	9.62227	4.51012	0.642845	0		49.79	1.93	16	8.95	0.13	6.51	9.43	4.42	0.63	0.03	0.04		97.86
DI_37_D_GLASS4	DI-37	616471	3014031	RECALDEC	Antoniades et al.2018	syn-caldera	50.9386	1.91122	16.2198	1.56429	7.82147	9.22904	0.275951	6.7557	9.67874	4.21081	0.623446	0		49.84	1.87	15.87	9.03	0.27	6.61	9.47	4.12	0.61	0	0.03		97.72
DI_37_F_GLASS1	DI-37	616471	3014031	RECALDEC	Antoniades et al.2018	syn-caldera	49.9361	1.86773	16.9327	2.09456	6.98188	8.86659	0.205245	6.88597	9.93386	4.65906	0.50285	0		48.66	1.82	16.5	8.64	0.2	6.71	9.68	4.54	0.49	0.04	0.04		97.33
DI_37_F_GLASS2	DI-37	616471	3014031	RECALDEC	Antoniades et al.2018	syn-caldera	50.7145	1.88514	16.8434	1.99672	6.65574	8.45241	0.184416	6.73119	9.83554	4.58992	0.563494	0		49.5	1.84	16.44	8.25	0.18	6.57	9.6	4.48	0.55	0	0.03		97.45
DI_37_F_GLASS3	DI-37	616471	3014031	RECALDEC	Antoniades et al.2018	syn-caldera	49.7144	1.96255	16.0461	1.64082	8.20411	9.68054	0.172867	7.36209	10.1991	4.13863	0.559275	0		48.89	1.93	15.78	9.52	0.17	7.24	10.03	4.07	0.55	0	0.03		98.2
DI_37_H_GLASS1	DI-37	616471	3014031	RECALDEC	Antoniades et al.2018	syn-caldera	50.5095	1.96603	16.5311	1.54231	7.71154	9.09932	0.102933	6.98918	9.7478	4.30262	0.597014	0		49.07	1.91	16.06	8.84	0.1	6.79	9.47	4.18	0.58	0.05	0.04		97.1
DI_37_H_GLASS2	DI-37	616471	3014031	RECALDEC	Antoniades et al.2018	syn-caldera	50.2496	1.9853	16.3761	1.58836	7.94179	9.37101	0.20573	7.0154	10.0499	3.99117	0.596618	0		48.85	1.93	15.92	9.11	0.2	6.82	9.77	3.88	0.58	0	0.02		97.09
DI_37_H_GLASS4	DI-37	616471	3014031	RECALDEC	Antoniades et al.2018	syn-caldera	51.1986	2.01303	16.5561	1.49537	7.47684	8.82239	0.143788	6.48071	9.7262	4.37525	0.534068	0		49.85	1.96	16.12	8.59	0.14	6.31	9.47	4.26	0.52	0	0.06		97.3
DI_37_H_GLASS5	DI-37	616471	3014031	RECALDEC	Antoniades et al.2018	syn-caldera	51.113	2.03919	16.416	1.51107	7.55537	8.91505	0.204944	6.50696	9.91928	4.16036	0.573843	0		49.88	1.99	16.02	8.7	0.2	6.35	9.68	4.06	0.56	0.01	0.04		97.51
DI_37_I_GLASS1	DI-37	616471	3014031	RECALDEC	Antoniades et al.2018	syn-caldera	51.1665	2.06889	16.2424	1.5754	7.87702	9.29458	0.216153	6.41254	9.66513	4.15837	0.61758	0		49.71	2.01	15.78	9.03	0.21	6.23	9.39	4.04	0.6	0	0.05		97.06
DI_37_I_GLASS2	DI-37	616471	3014031	RECALDEC	Antoniades et al.2018	syn-caldera	51.1027	2.16911	16.0165	1.58738	7.93689	9.36523	0.195323	6.31202	9.76616	4.30739	0.60653	0		49.71	2.11	15.58	9.11	0.19	6.14	9.5	4.19	0.59	0.07	0.02		97.21
DI_37_K_GLASS1	DI-37	616471	3014031	RECALDEC	Antoniades et al.2018	syn-caldera	50.2542	1.99665	16.5978	2.18178	7.27261	9.2358	0.184306	6.64527	9.80919	4.49503	0.563158	0		49.08	1.95	16.21	9.02	0.18	6.49	9.58	4.39	0.55	0.02	0.05		97.51
DI_37_K_GLASS2	DI-37	616471	3014031	RECALDEC	Antoniades et al.2018	syn-caldera	50.3051	1.98358	16.5741	1.5632	7.81602	9.2226	0.204492	6.66645	9.89743	4.39659	0.593028	0		49.2	1.94	16.21	9.02	0.2	6.52	9.68	4.3	0.58	0.04	0.03		97.74
DI_37_K_GLASS3	DI-37	616471	3014031	RECALDEC	Antoniades et al.2018	syn-caldera	50.612	2.0208	16.5441	1.53615	7.68076	9.063	0.173503	6.52169	9.98155	4.33758	0.591953	0		49.59	1.98	16.21	8.88	0.17	6.39	9.78	4.25	0.58	0	0.04		97.87
DI_68_C_GLASS1	DI-68	614675	3019249	RECALDEC	Antoniades et al.2018	syn-caldera	51.8766	2.05746	15.1801	2.28267	7.60891	9.66288	0.194486	5.84481	9.85737	4.53459	0.562986	0		50.68	2.01	14.83	9.44	0.19	5.71	9.63	4.43	0.55	0.02	0.06		97.56
DI_68_C_GLASS2	DI-68	614675	3019249	RECALDEC	Antoniades et al.2018	syn-caldera	52.0953	2.12717	14.88	2.57511	7.35745	9.67455	0.204536	5.93155	9.73592	4.56115	0.531794	0		50.94	2.08	14.55	9.46	0.2	5.8	9.52	4.46	0.52	0	0.05		97.58
DI_68_C_GLASS3	DI-68	614675	3019249	RECALDEC	Antoniades et al.2018	syn-caldera	51.8749	1.90225	16.8426	1.46922	7.34608	8.6681	0.174802	5.19263	10.4264	4.32891	0.442145	0		50.45	1.85	16.38	8.43	0.17	5.05	10.14	4.21	0.43	0	0.05		97.15
DI_68_C_GLASS4	DI-68	614675	3019249	RECALDEC	Antoniades et al.2018	syn-caldera	54.5419	3.19399	13.4066	2.94118	9.80394	12.4505	0.284814	3.39743	7.13053	4.50617	0.793411	0		53.62	3.14	13.18	12.24	0.28	3.34	7.01	4.43	0.78	0	0.04		98.06
DI_68_G_GLASS1	DI-68	614675	3019249	RECALDEC	Antoniades et al.2018	syn-caldera	57.987	2.44487	14.3141	2.87349	7.18373	9.76933	0.334775	3.25644	5.49842	5.00133	1.10577	0		57.16	2.41	14.11	9.63	0.33	3.21	5.42	4.93	1.09	0.03	0.02		98.34
DI_68_G_GLASS2	DI-68	614675	3019249	RECALDEC	Antoniades et al.2018	syn-caldera	58.5238	2.0121	15.2127	2.3776	6.79314	8.93253	0.14227	2.93686	6.02615	5.04042	0.934917	0		57.59	1.98	14.97	8.79	0.14	2.89	5.93	4.96	0.92	0.02	0.05		98.25
DI_68_G_GLASS3	DI-68	614675	3019249	RECALDEC	Antoniades et al.2018	syn-caldera	58.3538	2.31305	14.2638	2.84671	7.11679	9.67829	0.182609	3.17537	5.55944	5.10291	1.08551	0		57.52	2.28	14.06	9.54	0.18	3.13	5.48	5.03	1.07	0	0		98.28
DI_68_H_GLASS3	DI-68	614675	3019249	RECALDEC	Antoniades et al.2018	syn-caldera	57.3888	1.64846	16.4231	1.91317	5.46619	7.18767	0.204777	3.94196	7.18767	4.97608	0.849825	0		56.05	1.61	16.04	7.02	0.2	3.85	7.02	4.86	0.83	0	0.03		97.51
DI_68_I_GLASS2	DI-68	614675	3019249	RECALDEC	Antoniades et al.2018	syn-caldera	56.2684	1.5738	16.5147	1.86131	6.20438	7.87921	0.143073	4.13888	7.7157	4.86447	0.715363	0		55.06	1.54	16.16	7.71	0.14	4.05	7.55	4.76	0.7	0	0.02		97.68
DI_6A_A_GLASS1	DI-6A	616510	3014678	RECALDEC	Antoniades et al.2018	?	53.7073	2.27781	15.056	2.86561	8.18746	10.766	0.214502	3.9019	7.64037	5.41363	0.735436	0		52.58	2.23	14.74	10.54	0.21	3.82	7.48	5.3	0.72	0.06	0.03		97.72
DI_6A_A_GLASS2	DI-6A	616510	3014678	RECALDEC	Antoniades et al.2018	?	54.2765	2.41411	14.7199	2.84528	8.12938	10.6896	0.255732	3.90758	7.51851	5.12486	0.808112	0		53.06	2.36	14.39	10.45	0.25	3.82	7.35	5.01	0.79	0	0.06		97.54
DI_6A_A_GLASS3	DI-6A	616510	3014678	RECALDEC	Antoniades et al.2018	?	54.0274	2.41852	14.4087	2.96778	8.47937	11.1498	0.235704	3.90448	7.42979	5.30846	0.819839	0		52.72	2.36	14.06	10.88	0.23	3.81	7.25	5.18	0.8	0.07	0.03		97.39
DI_6A_L_GLASS1	DI-6A	616510	3014678	RECALDEC	Antoniades et al.2018	?	53.7089	2.6105	14.2966	2.90695	8.30556	10.9213	0.275326	4.0891	7.99465	5.06804	0.7444	0		52.67	2.56	14.02	10.71	0.27	4.01	7.84	4.97	0.73	0.03	0.02		97.84
DI_6A_L_GLASS2	DI-6A	616510	3014678	RECALDEC	Antoniades et al.2018	?	54.0862	2.16872	16.1843	2.48705	7.10585	9.34372	0.212818	3.46589	8.51272	5.1279	0.648588	0		53.37	2.14	15.97	9.22	0.21	3.42	8.4	5.06	0.64	0	0.02		98.45
DI_6A_L_GLASS3	DI-6A	616510	3014678	RECALDEC	Antoniades et al.2018	?	53.9593	2.65189	14.0683	3.02785	8.65099	11.3755	0.215018	4.09558	7.86351	4.65872	0.808877	0		52.7	2.59	13.74	11.11	0.21	4	7.68	4.55	0.79	0.01	0.03		97.4
DI_6A_L_GLASS4	DI-6A	616510	3014678	RECALDEC	Antoniades et al.2018	?	53.5298	2.50569	14.7785	2.83113	8.08893	10.6364	0.204546	4.15229	8.14095	5.00116	0.767049	0		52.34	2.45	14.45	10.4	0.2	4.06	7.96	4.89	0.75	0	0.02		97.51
DI_6A_L_GLASS5	DI-6A	616510	3014678	RECALDEC	Antoniades et al.2018	?	54.0214	2.70363	14.1224	2.9276	8.36458	10.9989	0.184339	4.11689	7.7627	5.04883	0.747595	0		52.75	2.64	13.79	10.74	0.18	4.02	7.58	4.93	0.73	0	0.02		97.37
DI_6A_L_GLASScrystal mush/plutonic2	DI-6A	616510	3014678	RECALDEC	Antoniades et al.2018	?	55.5498	0.600972	18.7904	0.882569	2.9419	3.73604	0.110178	4.12667	11.3784	5.13831	0.480778	0		55.46	0.6	18.76	3.73	0.11	4.12	11.36	5.13	0.48	0.08	0.02		99.85
DI_6A_L_GLASScrystal mush/plutonic9	DI-6A	616510	3014678	RECALDEC	Antoniades et al.2018	?	57.6297	0.443461	21.3869	0.700176	2.0005	2.63053	0.0604719	2.49951	10.2701	4.54547	0.463618	0		57.18	0.44	21.22	2.61	0.06	2.48	10.19	4.51	0.46	0	0.03		99.19
DI_6A_M_GLASS2	DI-6A	616510	3014678	RECALDEC	Antoniades et al.2018	?	52.7064	2.51668	14.1653	2.87635	8.21814	10.8063	0.112994	4.84846	9.08059	4.7971	0.677962	0		51.31	2.45	13.79	10.52	0.11	4.72	8.84	4.67	0.66	0	0.01		97.09
DI_6A_M_GLASS3	DI-6A	616510	3014678	RECALDEC	Antoniades et al.2018	?	51.9739	1.60138	20.2605	1.97205	5.63444	7.40891	0.0912178	2.76694	9.86166	5.37172	0.466224	0		51.28	1.58	19.99	7.31	0.09	2.73	9.73	5.3	0.46	0.05	0.02		98.55
DI_6A_M_GLASS4	DI-6A	616510	3014678	RECALDEC	Antoniades et al.2018	?	52.4389	2.40163	14.5115	2.91183	8.31952	10.9396	0.244233	4.86431	8.7924	4.85414	0.661465	0		51.53	2.36	14.26	10.75	0.24	4.78	8.64	4.77	0.65	0	0.03		98.02
DI_6A_M_GLASS5	DI-6A	616510	3014678	RECALDEC	Antoniades et al.2018	?	52.7356	2.42028	14.5319	2.87858	8.22451	10.8147	0.153182	4.67717	8.74161	4.98354	0.653579	0		51.64	2.37	14.23	10.59	0.15	4.58	8.56	4.88	0.64	0.03	0.04		97.72
DI_6A_M_GLASS6	DI-6A	616510	3014678	RECALDEC	Antoniades et al.2018	?	52.5672	2.46473	14.2463	2.95628	8.44652	11.1066	0.235223	4.78627	8.90779	4.70446	0.685214	0		51.4	2.41	13.93	10.86	0.23	4.68	8.71	4.6	0.67	0.04	0		97.52
DI_6A_M_GLASS7	DI-6A	616510	3014678	RECALDEC	Antoniades et al.2018	?	52.3062	2.54877	14.2895	2.90166	8.29045	10.9014	0.184249	4.90306	8.86441	5.01566	0.696051	0		51.1	2.49	13.96	10.65	0.18	4.79	8.66	4.9	0.68	0	0.01		97.43
DI_6A_M_GLASS8	DI-6A	616510	3014678	RECALDEC	Antoniades et al.2018	?	52.5931	2.43836	14.1405	2.91926	8.34074	10.9675	0.204047	4.84611	8.76381	5.05016	0.703962	0		51.55	2.39	13.86	10.75	0.2	4.75	8.59	4.95	0.69	0.02	0		97.75
DI_6A_N_GLASS10	DI-6A	616510	3014678	RECALDEC	Antoniades et al.2018	?	54.4793	1.08529	22.6067	1.02309	3.41031	4.33091	0.0819084	1.50507	10.5764	4.93498	0.296918	0		53.21	1.06	22.08	4.23	0.08	1.47	10.33	4.82	0.29	0.04	0.03		97.64
DI_6A_N_GLASS3	DI-6A	616510	3014678	RECALDEC	Antoniades et al.2018	?	55.5447	1.14196	21.008	1.4486	4.13886	5.44233	0.10288	1.85183	9.06369	5.30858	0.390942	0		53.99	1.11	20.42	5.29	0.1	1.8	8.81	5.16	0.38	0	0.03		97.1
DI_6A_N_GLASS4	DI-6A	616510	3014678	RECALDEC	Antoniades et al.2018	?	54.4573	2.36238	14.4299	2.88813	8.2518	10.8506	0.286349	3.95775	7.48597	5.0111	0.869272	0		53.25	2.31	14.11	10.61	0.28	3.87	7.32	4.9	0.85	0	0.04		97.55
DI_6A_N_GLASS7	DI-6A	616510	3014678	RECALDEC	Antoniades et al.2018	?	53.9593	1.97139	17.8137	2.3072	6.592	8.66804	0.162589	2.92661	8.45464	5.2435	0.569062	0		53.1	1.94	17.53	8.53	0.16	2.88	8.32	5.16	0.56	0.03	0.01		98.21
DI_6A_N_GLASS8	DI-6A	616510	3014678	RECALDEC	Antoniades et al.2018	?	54.3623	2.24417	15.4428	2.61847	7.48135	9.83748	0.204947	3.76078	8.14666	5.00072	0.737811	0		53.05	2.19	15.07	9.6	0.2	3.67	7.95	4.88	0.72	0.06	0.02		97.4
DI_6A_N_GLASS9	DI-6A	616510	3014678	RECALDEC	Antoniades et al.2018	?	53.19	2.52604	13.9597	3.07872	8.79633	11.5666	0.235218	4.72481	7.86446	4.96003	0.664747	0		52.01	2.47	13.65	11.31	0.23	4.62	7.69	4.85	0.65	0.02	0.01		97.52
DI_6A_O_GLASS3	DI-6A	616510	3014678	RECALDEC	Antoniades et al.2018	?	53.1474	2.49843	13.8124	3.16287	9.03677	11.8828	0.284374	5.39294	6.98747	4.76326	0.914058	0		52.33	2.46	13.6	11.7	0.28	5.31	6.88	4.69	0.9	0	0.03		98.17
DI_6A_P_GLASS1	DI-6A	616510	3014678	RECALDEC	Antoniades et al.2018	?	49.5398	2.8127	11.7851	2.64588	8.8196	11.2004	0.22179	5.92784	12.9646	4.69791	0.584719	0		49.14	2.79	11.69	11.11	0.22	5.88	12.86	4.66	0.58	0.03	0		98.95
DI_6A_P_GLASS5	DI-6A	616510	3014678	RECALDEC	Antoniades et al.2018	?	52.4923	2.70693	14.2518	3.07562	8.78749	11.555	0.20201	4.48462	8.70662	4.57552	0.717135	0		51.97	2.68	14.11	11.44	0.2	4.44	8.62	4.53	0.71	0.01	0.08		98.77
DI_6A_R_GLASS1	DI-6A	616510	3014678	RECALDEC	Antoniades et al.2018	?	53.0331	2.41752	14.5153	2.81725	8.04929	10.5843	0.264099	4.75378	8.74574	4.7741	0.629775	0		52.21	2.38	14.29	10.42	0.26	4.68	8.61	4.7	0.62	0	0.01		98.18
DI_6A_R_GLASS2	DI-6A	616510	3014678	RECALDEC	Antoniades et al.2018	?	52.5351	2.38016	14.8256	2.74622	7.84633	10.3174	0.22188	4.57879	8.88527	5.32511	0.655554	0		52.09	2.36	14.7	10.23	0.22	4.54	8.81	5.28	0.65	0.05	0		98.94
DI_6A_R_GLASS3	DI-6A	616510	3014678	RECALDEC	Antoniades et al.2018	?	51.1577	2.3367	13.431	1.60795	8.03974	9.48659	0.189732	6.88028	11.4139	4.47368	0.469337	0		51.23	2.34	13.45	9.5	0.19	6.89	11.43	4.48	0.47	0.01	0.01		99.99
DI_6A_R_GLASS4	DI-6A	616510	3014678	RECALDEC	Antoniades et al.2018	?	51.8006	2.39402	13.4763	1.59099	7.95496	9.38655	0.189527	6.97258	11.3217	3.86036	0.438904	0		51.93	2.4	13.51	9.41	0.19	6.99	11.35	3.87	0.44	0.05	0.03		100.16
DI_6A_R_GLASS5	DI-6A	616510	3014678	RECALDEC	Antoniades et al.2018	?	53.2301	2.49674	14.4851	2.81431	8.0409	10.5732	0.202165	4.67002	8.81441	4.62959	0.616604	0		52.66	2.47	14.33	10.46	0.2	4.62	8.72	4.58	0.61	0.04	0.05		98.74
DI_6A_R_GLASS6	DI-6A	616510	3014678	RECALDEC	Antoniades et al.2018	?	53.0539	2.53221	14.3866	2.83463	8.09895	10.6496	0.234842	4.85	8.66874	4.64579	0.694316	0		51.96	2.48	14.09	10.43	0.23	4.75	8.49	4.55	0.68	0.04	0.02		97.7
DI_6A_R_GLASSb1	DI-6A	616510	3014678	RECALDEC	Antoniades et al.2018	?	54.5944	2.54046	14.3755	2.88947	8.25564	10.8556	0.19385	3.94843	7.27449	5.10133	0.826415	0		53.51	2.49	14.09	10.64	0.19	3.87	7.13	5	0.81	0.04	0.04		97.82
DI_6A_R_GLASSb4	DI-6A	616510	3014678	RECALDEC	Antoniades et al.2018	?	53.6582	2.18685	16.4014	2.56864	7.33896	9.65025	0.170535	3.3806	7.75431	5.75805	0.782453	0		53.49	2.18	16.35	9.62	0.17	3.37	7.73	5.74	0.78	0	0.02		99.43
DI_6A_R_GLASSb5	DI-6A	616510	3014678	RECALDEC	Antoniades et al.2018	?	54.6963	1.73096	19.4632	1.97688	5.64822	7.42703	0.150956	2.23415	8.25225	5.20294	0.644078	0		54.35	1.72	19.34	7.38	0.15	2.22	8.2	5.17	0.64	0.01	0		99.2
DI_6A_R_GLASSb6	DI-6A	616510	3014678	RECALDEC	Antoniades et al.2018	?	54.6105	2.03823	16.4765	2.46674	7.04783	9.26743	0.210852	3.22302	7.81155	5.39177	0.72292	0		54.39	2.03	16.41	9.23	0.21	3.21	7.78	5.37	0.72	0	0.03		99.37
DI_6A_S_GLASS1	DI-6A	616510	3014678	RECALDEC	Antoniades et al.2018	?	55.7501	2.28393	14.8506	2.61112	7.46033	9.80984	0.201227	3.55166	6.98259	5.3929	0.915585	0		55.41	2.27	14.76	9.75	0.2	3.53	6.94	5.36	0.91	0.02	0		99.15
DI_6A_S_GLASS10	DI-6A	616510	3014678	RECALDEC	Antoniades et al.2018	?	55.0219	2.32044	14.6624	2.7106	7.74458	10.1836	0.233058	3.88092	7.19439	5.41099	0.820768	0		54.3	2.29	14.47	10.05	0.23	3.83	7.1	5.34	0.81	0.03	0		98.43
DI_6A_S_GLASS2	DI-6A	616510	3014678	RECALDEC	Antoniades et al.2018	?	55.1078	2.35739	14.675	2.64571	7.55918	9.93982	0.214308	3.7657	7.34771	5.46996	0.857233	0		54	2.31	14.38	9.74	0.21	3.69	7.2	5.36	0.84	0.01	0.01		97.74
DI_6A_S_GLASS3	DI-6A	616510	3014678	RECALDEC	Antoniades et al.2018	?	54.2948	2.39656	14.1958	2.92348	8.35281	10.9834	0.234557	4.60955	7.00611	5.12966	0.856643	0		53.24	2.35	13.92	10.77	0.23	4.52	6.87	5.03	0.84	0.02	0		97.8
DI_6A_S_GLASS4	DI-6A	616510	3014678	RECALDEC	Antoniades et al.2018	?	54.4183	2.30724	14.8497	2.80009	8.00024	10.5198	0.193117	3.96398	7.53156	5.18366	0.752139	0		53.54	2.27	14.61	10.35	0.19	3.9	7.41	5.1	0.74	0.01	0		98.12
DI_6A_S_GLASS5	DI-6A	616510	3014678	RECALDEC	Antoniades et al.2018	?	54.4084	2.47404	14.4966	2.81369	8.03911	10.5709	0.235136	4.11999	7.61636	5.01964	0.776971	0		53.22	2.42	14.18	10.34	0.23	4.03	7.45	4.91	0.76	0	0		97.53
DI_6A_S_GLASS6	DI-6A	616510	3014678	RECALDEC	Antoniades et al.2018	?	54.3767	2.47718	14.7013	2.85274	8.15068	10.7176	0.242663	4.04438	7.55288	4.79259	0.808876	0		53.78	2.45	14.54	10.6	0.24	4	7.47	4.74	0.8	0	0.02		98.65
DI_6A_S_GLASS7	DI-6A	616510	3014678	RECALDEC	Antoniades et al.2018	?	54.7682	2.42075	14.8105	2.48287	8.27623	10.5103	0.234925	4.05501	7.57889	4.59636	0.776274	0		53.62	2.37	14.5	10.29	0.23	3.97	7.42	4.5	0.76	0	0.03		97.71
DI_6A_S_GLASS8	DI-6A	616510	3014678	RECALDEC	Antoniades et al.2018	?	54.0488	2.42101	14.5363	2.88488	8.24252	10.8384	0.204305	4.19846	7.58992	5.1587	0.715067	0		52.91	2.37	14.23	10.61	0.2	4.11	7.43	5.05	0.7	0.04	0.05		97.71
DI_6A_S_GLASS9	DI-6A	616510	3014678	RECALDEC	Antoniades et al.2018	?	54.4079	2.38053	14.8302	2.80417	8.01191	10.5351	0.162079	4.03171	7.68862	4.88263	0.800265	0		53.71	2.35	14.64	10.4	0.16	3.98	7.59	4.82	0.79	0	0.02		98.46
DI_70_C_GLASS1	DI-70	616904	3018909	RECALDEC	This study	crystal mush/plutonic	59.245	1.70014	16.2914	2.01205	5.03012	6.84058	0.170014	2.92025	5.25044	6.30053	1.08009	0		59.24	1.7	16.29	6.84	0.17	2.92	5.25	6.3	1.08	0	0.04		99.83
DI_70_C_GLASS2	DI-70	616904	3018909	RECALDEC	This study	crystal mush/plutonic	58.8584	1.62761	15.9607	2.16927	5.42318	7.37511	0.233969	2.80763	5.19818	6.50027	1.22071	0		57.86	1.6	15.69	7.25	0.23	2.76	5.11	6.39	1.2	0.06	0.04		98.19
DI_70_C_GLASS3	DI-70	616904	3018909	RECALDEC	This study	crystal mush/plutonic	60.378	1.73112	16.496	1.78214	4.45535	6.05893	0.181164	2.38533	4.32781	6.98488	1.27821	0		59.99	1.72	16.39	6.02	0.18	2.37	4.3	6.94	1.27	0	0.01		99.19
DI_70_C_GLASS4	DI-70	616904	3018909	RECALDEC	This study	crystal mush/plutonic	58.5711	1.72268	15.8099	2.16771	5.41927	7.3698	0.173287	3.02743	5.33113	6.61549	1.16204	0		57.46	1.69	15.51	7.23	0.17	2.97	5.23	6.49	1.14	0.03	0.02		97.95
DI_70_C_GLASS5	DI-70	616904	3018909	RECALDEC	This study	crystal mush/plutonic	60.0565	1.68158	16.2453	1.85773	4.64433	6.31594	0.17016	2.37223	4.66439	7.08666	1.22115	0		60	1.68	16.23	6.31	0.17	2.37	4.66	7.08	1.22	0	0		99.72
DI_70_C_GLASS6	DI-70	616904	3018909	RECALDEC	This study	crystal mush/plutonic	60.2948	1.55918	16.4568	1.82259	4.55648	6.19646	0.140829	2.41421	4.8083	6.66925	1.27752	0		59.94	1.55	16.36	6.16	0.14	2.4	4.78	6.63	1.27	0.03	0		99.25
DI_70_C_GLASS7	DI-70	616904	3018909	RECALDEC	This study	crystal mush/plutonic	58.853	1.6303	15.9284	2.1683	5.42075	7.37181	0.202522	2.7138	4.97192	6.85538	1.25564	0		58.12	1.61	15.73	7.28	0.2	2.68	4.91	6.77	1.24	0.03	0		98.55
DI_70_C_GLASS8	DI-70	616904	3018909	RECALDEC	This study	crystal mush/plutonic	58.8848	1.71619	16.35	2.0373	5.09324	6.92642	0.246638	2.72329	5.12801	6.63867	1.18181	0		57.3	1.67	15.91	6.74	0.24	2.65	4.99	6.46	1.15	0	0.01		97.13
DI_70_I_GLASS1	DI-70	616904	3018909	RECALDEC	This study	crystal mush/plutonic	57.8653	1.87119	15.9405	2.29673	5.74181	7.80843	0.171947	2.9231	5.31014	6.72617	1.15306	0		57.21	1.85	15.76	7.72	0.17	2.89	5.25	6.65	1.14	0	0.02		98.66
DI_70_I_GLASS2	DI-70	616904	3018909	RECALDEC	This study	crystal mush/plutonic	57.3579	1.87137	15.8095	2.3431	5.85774	7.96609	0.255651	3.00646	5.70613	6.66738	1.12486	0		56.09	1.83	15.46	7.79	0.25	2.94	5.58	6.52	1.1	0	0		97.55
DI_70_I_GLASS3	DI-70	616904	3018909	RECALDEC	This study	crystal mush/plutonic	60.1411	1.94602	15.9903	1.86557	4.66391	6.34257	0.236817	2.54321	4.60248	6.71324	1.29734	0		58.41	1.89	15.53	6.16	0.23	2.47	4.47	6.52	1.26	0.05	0.03		97.01
DI_70_I_GLASS4	DI-70	616904	3018909	RECALDEC	This study	crystal mush/plutonic	58.8532	1.89229	16.13	2.14301	5.35752	7.28581	0.25298	2.68158	4.9584	6.53699	1.19406	0		58.16	1.87	15.94	7.2	0.25	2.65	4.9	6.46	1.18	0.02	0		98.63
DI_70_I_GLASS5	DI-70	616904	3018909	RECALDEC	This study	crystal mush/plutonic	56.9135	1.85999	15.4726	2.44986	6.12465	8.32906	0.286152	3.30096	5.87633	6.62237	1.09351	0		55.69	1.82	15.14	8.15	0.28	3.23	5.75	6.48	1.07	0	0		97.61
DI_70_I_GLASS6	DI-70	616904	3018909	RECALDEC	This study	crystal mush/plutonic	57.5556	1.754	15.7758	2.45957	6.14894	8.36209	0.183558	3.02871	5.6597	6.39394	1.04016	0		56.44	1.72	15.47	8.2	0.18	2.97	5.55	6.27	1.02	0	0.03		97.84
DI_70_I_GLASS7	DI-70	616904	3018909	RECALDEC	This study	crystal mush/plutonic	57.0584	1.85076	15.6095	2.51548	6.2887	8.55215	0.152535	3.14223	5.66415	6.68105	1.03724	0		56.11	1.82	15.35	8.41	0.15	3.09	5.57	6.57	1.02	0	0		98.09
DI_70_I_GLASS8	DI-70	616904	3018909	RECALDEC	This study	crystal mush/plutonic	58.1713	1.86564	15.4451	2.33593	5.83983	7.94172	0.265064	3.21135	5.42361	6.32075	1.12142	0		57.06	1.83	15.15	7.79	0.26	3.15	5.32	6.2	1.1	0.04	0.04		97.93
DI_70_I_GLASS9	DI-70	616904	3018909	RECALDEC	This study	crystal mush/plutonic	58.9343	1.79344	16.0214	2.14814	5.37035	7.30327	0.269015	2.94921	5.29064	6.10765	1.11592	0		59.15	1.8	16.08	7.33	0.27	2.96	5.31	6.13	1.12	0	0.01		100.16
DI_70_J_GLASS1	DI-70	616904	3018909	RECALDEC	This study	crystal mush/plutonic	59.9435	1.9281	15.9017	1.95208	4.88021	6.63671	0.253697	2.80082	4.62743	6.32213	1.39026	0		59.07	1.9	15.67	6.54	0.25	2.76	4.56	6.23	1.37	0.04	0.03		98.42
DI_70_J_GLASS2	DI-70	616904	3018909	RECALDEC	This study	crystal mush/plutonic	59.7891	1.89232	16.2357	1.90071	4.75178	6.46206	0.20131	2.75795	4.55967	6.56271	1.34878	0		59.4	1.88	16.13	6.42	0.2	2.74	4.53	6.52	1.34	0	0		99.18
DI_70_J_GLASS3	DI-70	616904	3018909	RECALDEC	This study	crystal mush/plutonic	59.2714	1.84652	16.1419	2.06209	5.15521	7.0107	0.152186	2.74949	4.84966	6.40196	1.36967	0		58.42	1.82	15.91	6.91	0.15	2.71	4.78	6.31	1.35	0.03	0.01		98.4
DI_70_J_GLASS4	DI-70	616904	3018909	RECALDEC	This study	crystal mush/plutonic	59.3225	1.92592	16.0795	1.92662	4.81655	6.55015	0.140432	2.76851	4.65432	6.95138	1.41435	0		59.14	1.92	16.03	6.53	0.14	2.76	4.64	6.93	1.41	0.01	0.03		99.53
DI_70_J_GLASS5	DI-70	616904	3018909	RECALDEC	This study	crystal mush/plutonic	60.8768	1.85264	16.0829	1.77322	4.43304	6.0286	0.120171	2.53361	4.24605	6.71958	1.36194	0		60.79	1.85	16.06	6.02	0.12	2.53	4.24	6.71	1.36	0	0.01		99.7
DI_70_J_GLASS6	DI-70	616904	3018909	RECALDEC	This study	crystal mush/plutonic	58.535	1.90842	16.0651	2.16513	5.41284	7.36105	0.262534	2.98885	5.18	6.27052	1.21169	0		57.97	1.89	15.91	7.29	0.26	2.96	5.13	6.21	1.2	0	0.03		98.85
DI_70_J_GLASS7	DI-70	616904	3018909	RECALDEC	This study	crystal mush/plutonic	60.92	1.89024	16.1575	1.68865	4.22163	5.7411	0.100545	2.31253	4.30331	6.98786	1.41768	0		60.59	1.88	16.07	5.71	0.1	2.3	4.28	6.95	1.41	0	0.02		99.31
DI_70_J_GLASS9	DI-70	616904	3018909	RECALDEC	This study	crystal mush/plutonic	58.3374	1.96347	16.0418	2.1672	5.41801	7.36808	0.20242	2.99581	5.08074	6.53816	1.255	0		57.64	1.94	15.85	7.28	0.2	2.96	5.02	6.46	1.24	0	0.02		98.62
DI_70_K_GLASS1	DI-70	616904	3018909	RECALDEC	This study	crystal mush/plutonic	58.9958	2.06301	16.1243	1.85059	4.62648	6.29165	0.215538	3.29465	5.22423	6.39429	1.21112	0		57.48	2.01	15.71	6.13	0.21	3.21	5.09	6.23	1.18	0.1	0.04		97.39
DI_70_K_GLASS2	DI-70	616904	3018909	RECALDEC	This study	crystal mush/plutonic	58.3917	2.1053	15.8403	2.0036	5.009	6.81186	0.192311	2.96564	4.9596	7.29769	1.23484	0		57.69	2.08	15.65	6.73	0.19	2.93	4.9	7.21	1.22	0	0.03		98.65
DI_70_L_GLASS1	DI-70	616904	3018909	RECALDEC	This study	crystal mush/plutonic	59.6826	1.95041	16.0034	2.08585	5.21462	7.09149	0.260055	2.46052	4.50095	6.58139	1.26027	0		59.67	1.95	16	7.09	0.26	2.46	4.5	6.58	1.26	0.03	0.01		99.81
DI_70_L_GLASS2	DI-70	616904	3018909	RECALDEC	This study	crystal mush/plutonic	58.9787	1.90545	15.8152	2.24183	5.60458	7.6218	0.200574	2.54729	4.72351	6.6791	1.30373	0		58.81	1.9	15.77	7.6	0.2	2.54	4.71	6.66	1.3	0	0.01		99.49
DI_70_L_GLASS3	DI-70	616904	3018909	RECALDEC	This study	crystal mush/plutonic	58.918	1.94057	15.6363	2.38176	5.95441	8.09755	0.264161	2.67209	4.24689	6.56338	1.4224	0		57.99	1.91	15.39	7.97	0.26	2.63	4.18	6.46	1.4	0	0.03		98.22
DI_70_L_GLASSb2	DI-70	616904	3018909	RECALDEC	This study	crystal mush/plutonic	59.5282	1.84428	15.7566	2.17871	5.44678	7.4072	0.200466	2.31538	4.75103	6.59532	1.38321	0		59.39	1.84	15.72	7.39	0.2	2.31	4.74	6.58	1.38	0	0		99.55
DI_70_L_GLASSb3	DI-70	616904	3018909	RECALDEC	This study	crystal mush/plutonic	58.9201	1.97565	15.8052	2.19528	5.48821	7.46355	0.189582	2.70404	4.58988	6.85489	1.27718	0		59.05	1.98	15.84	7.48	0.19	2.71	4.6	6.87	1.28	0.05	0.01		100.07
DI_70_GLASS2	DI-70	616904	3018909	RECALDEC	This study	crystal mush/plutonic	58.1785	1.55753	15.7077	2.35949	5.89872	8.02181	0.254499	2.87075	5.50736	6.51517	1.15034	0		57.15	1.53	15.43	7.88	0.25	2.82	5.41	6.4	1.13	0.02	0.04		98.04
DI_70_GLASS3	DI-70	616904	3018909	RECALDEC	This study	crystal mush/plutonic	58.474	1.57739	16.1256	2.31982	5.79956	7.88696	0.200942	2.56201	5.07378	6.64112	1.22574	0		58.2	1.57	16.05	7.85	0.2	2.55	5.05	6.61	1.22	0.06	0.02		99.38
DI_70_GLASS4	DI-70	616904	3018909	RECALDEC	This study	crystal mush/plutonic	59.8509	1.5457	16.3202	1.91305	4.78262	6.504	0.180667	2.37878	4.91815	6.9356	1.17433	0		59.63	1.54	16.26	6.48	0.18	2.37	4.9	6.91	1.17	0.06	0.02		99.52
DI_70_GLASS5	DI-70	616904	3018909	RECALDEC	This study	crystal mush/plutonic	59.494	1.55849	16.2384	2.06134	5.15335	7.00817	0.170931	2.5338	4.82628	6.72663	1.23674	0		59.17	1.55	16.15	6.97	0.17	2.52	4.8	6.69	1.23	0	0.02		99.25
DI_70_GLASS6	DI-70	616904	3018909	RECALDEC	This study	crystal mush/plutonic	58.3813	1.63771	15.7907	2.30743	5.76858	7.84483	0.232514	2.87105	5.44892	6.3992	1.16257	0		57.75	1.62	15.62	7.76	0.23	2.84	5.39	6.33	1.15	0.03	0.03		98.75
DI_70_GLASS7	DI-70	616904	3018909	RECALDEC	This study	crystal mush/plutonic	58.0729	1.50249	15.872	2.3995	5.99875	8.15784	0.221845	2.89407	5.41503	6.51417	1.10922	0		57.59	1.49	15.74	8.09	0.22	2.87	5.37	6.46	1.1	0	0		98.93
DI_70_GLASS8	DI-70	616904	3018909	RECALDEC	This study	crystal mush/plutonic	59.6603	1.57974	16.2773	2.0586	5.14651	6.99886	0.249959	2.37961	4.67924	6.7389	1.2298	0		59.67	1.58	16.28	7	0.25	2.38	4.68	6.74	1.23	0	0.01		99.82
DI-10-A-GLASS1	DI-10	616235	3015055	RECALDEC	Antoniades et al.2018	post-caldera	58.2199	3.12149	13.2663	3.68463	9.21156	12.527	0.242326	1.51341	3.98401	5.35992	1.39646	0		56.7	3.04	12.92	12.2	0.236	1.4739	3.88	5.22	1.36		0	0.0812	97.1112
DI-10-A-GLASS1	DI-10	616235	3015055	RECALDEC	Antoniades et al.2018	post-caldera	58.2199	3.12149	13.2663	3.68463	9.21156	12.527	0.242326	1.51341	3.98401	5.35992	1.39646	0		56.7	3.04	12.92	12.2	0.236	1.4739	3.88	5.22	1.36		0	0.0812	97.1112
DI-10-A-GLASS2	DI-10	616235	3015055	RECALDEC	Antoniades et al.2018	post-caldera	58.7595	3.12333	13.5583	3.37049	8.42623	11.459	0.198971	0.991477	4.21905	6.10329	1.24933	0		57.38	3.05	13.24	11.19	0.1943	0.9682	4.12	5.96	1.22		0.008	0.0815	97.4121
DI-10-A-GLASS2	DI-10	616235	3015055	RECALDEC	Antoniades et al.2018	post-caldera	58.7595	3.12333	13.5583	3.37049	8.42623	11.459	0.198971	0.991477	4.21905	6.10329	1.24933	0		57.38	3.05	13.24	11.19	0.1943	0.9682	4.12	5.96	1.22		0.008	0.0815	97.4121
DI-10-A-GLASS3	DI-10	616235	3015055	RECALDEC	Antoniades et al.2018	post-caldera	58.1812	2.95151	13.5042	3.47851	8.69627	11.8263	0.234302	1.65335	4.40705	5.41785	1.47576	0		57.56	2.92	13.36	11.7	0.2318	1.6357	4.36	5.36	1.46		0.0484	0.0336	98.6695
DI-10-A-GLASS3	DI-10	616235	3015055	RECALDEC	Antoniades et al.2018	post-caldera	58.1812	2.95151	13.5042	3.47851	8.69627	11.8263	0.234302	1.65335	4.40705	5.41785	1.47576	0		57.56	2.92	13.36	11.7	0.2318	1.6357	4.36	5.36	1.46		0.0484	0.0336	98.6695
DI-10-B-GLASS3	DI-10	616235	3015055	RECALDEC	Antoniades et al.2018	post-caldera	57.4025	1.19319	21.4236	1.52643	3.81607	5.18956	0.126515	0.629094	7.62569	5.60923	0.647723	0		56.08	1.1657	20.93	5.07	0.1236	0.6146	7.45	5.48	0.6328		0	0.0024	97.5492
DI-10-B-GLASS3	DI-10	616235	3015055	RECALDEC	Antoniades et al.2018	post-caldera	57.4025	1.19319	21.4236	1.52643	3.81607	5.18956	0.126515	0.629094	7.62569	5.60923	0.647723	0		56.08	1.1657	20.93	5.07	0.1236	0.6146	7.45	5.48	0.6328		0	0.0024	97.5492
DI-10-C-GLASS1	DI-10	616235	3015055	RECALDEC	Antoniades et al.2018	post-caldera	55.3219	2.2829	14.2707	3.35704	9.59156	12.6123	0.219281	2.91761	4.95482	5.82498	1.25918	0		54.04	2.23	13.94	12.32	0.2142	2.85	4.84	5.69	1.23		0	0.0215	97.3758
DI-10-C-GLASS1	DI-10	616235	3015055	RECALDEC	Antoniades et al.2018	post-caldera	55.3219	2.2829	14.2707	3.35704	9.59156	12.6123	0.219281	2.91761	4.95482	5.82498	1.25918	0		54.04	2.23	13.94	12.32	0.2142	2.85	4.84	5.69	1.23		0	0.0215	97.3758
DI-10-C-GLASS2	DI-10	616235	3015055	RECALDEC	Antoniades et al.2018	post-caldera	59.0692	2.34231	13.5629	2.87014	7.17534	9.75792	0.179611	3.10944	5.08353	5.33924	1.26833	0		57.75	2.29	13.26	9.54	0.1756	3.04	4.97	5.22	1.24		0.0202	0.0505	97.5564
DI-10-C-GLASS2	DI-10	616235	3015055	RECALDEC	Antoniades et al.2018	post-caldera	59.0692	2.34231	13.5629	2.87014	7.17534	9.75792	0.179611	3.10944	5.08353	5.33924	1.26833	0		57.75	2.29	13.26	9.54	0.1756	3.04	4.97	5.22	1.24		0.0202	0.0505	97.5564
DI-10-C-GLASS3	DI-10	616235	3015055	RECALDEC	Antoniades et al.2018	post-caldera	54.9678	2.36728	14.0608	3.49817	9.99478	13.1425	0.264686	2.99991	5.42841	5.11209	1.30608	0		53.87	2.32	13.78	12.88	0.2594	2.94	5.32	5.01	1.28		0.0298	0.0406	97.7299
DI-10-C-GLASS3	DI-10	616235	3015055	RECALDEC	Antoniades et al.2018	post-caldera	54.9678	2.36728	14.0608	3.49817	9.99478	13.1425	0.264686	2.99991	5.42841	5.11209	1.30608	0		53.87	2.32	13.78	12.88	0.2594	2.94	5.32	5.01	1.28		0.0298	0.0406	97.7299
DI-10-E-GLASS	DI-10	616235	3015055	RECALDEC	Antoniades et al.2018	post-caldera	57.4407	3.02158	12.3629	3.68153	9.20382	12.5165	0.277575	2.20217	5.31593	5.11108	1.38276	0		56.08	2.95	12.07	12.22	0.271	2.15	5.19	4.99	1.35		0.0329	0.0883	97.3923
DI-10-E-GLASS	DI-10	616235	3015055	RECALDEC	Antoniades et al.2018	post-caldera	57.4407	3.02158	12.3629	3.68153	9.20382	12.5165	0.277575	2.20217	5.31593	5.11108	1.38276	0		56.08	2.95	12.07	12.22	0.271	2.15	5.19	4.99	1.35		0.0329	0.0883	97.3923
DI-16B-E-1	DI-16B	615927	3016139	RECALDEC	Antoniades et al.2018	pre-caldera	53.8219	3.0113	13.2798	2.98969	8.54198	11.2321	0.147252	4.798	7.8896	4.72774	0.792674	0		53.62	3	13.23	11.19	0.1467	4.78	7.86	4.71	0.7897	0	0.0123		99.3388
DI-16B-E-2	DI-16B	615927	3016139	RECALDEC	Antoniades et al.2018	pre-caldera	53.1584	3.1099	12.8796	2.8961	9.65368	12.2596	0.265492	5.31984	8.08975	4.03988	0.587382	0		53.16	3.11	12.88	12.26	0.2655	5.32	8.09	4.04	0.5874	0.0565	0.003		99.7725
DI-16B-E-3	DI-16B	615927	3016139	RECALDEC	Antoniades et al.2018	pre-caldera	53.2176	2.83761	13.282	2.86949	9.56497	12.147	0.251104	5.06787	8.0847	4.16183	0.662806	0		53.45	2.85	13.34	12.2	0.2522	5.09	8.12	4.18	0.6657	0	0		100.148
DI-16B-F-1	DI-16B	615927	3016139	RECALDEC	Antoniades et al.2018	pre-caldera	53.4774	2.82507	12.9516	2.90682	9.68939	12.305	0.14563	5.11298	8.26631	3.99887	0.625992	0		53.76	2.84	13.02	12.37	0.1464	5.14	8.31	4.02	0.6293	0.0133	0		100.249
DI-16B-F-2	DI-16B	615927	3016139	RECALDEC	Antoniades et al.2018	pre-caldera	53.3431	2.93337	13.2102	2.91182	9.70608	12.3262	0.136823	4.77174	8.29781	4.06854	0.620528	0		53.1	2.92	13.15	12.27	0.1362	4.75	8.26	4.05	0.6177	0.0166	0.0307		99.3013
DI-16B-F-3	DI-16B	615927	3016139	RECALDEC	Antoniades et al.2018	pre-caldera	53.0822	2.82108	13.278	2.90826	9.69419	12.3111	0.149328	5.17364	8.19409	4.03723	0.662007	0		53.25	2.83	13.32	12.35	0.1498	5.19	8.22	4.05	0.6641	0.0066	0		100.031
DI-16B-F-4	DI-16B	615927	3016139	RECALDEC	Antoniades et al.2018	pre-caldera	53.2493	3.00308	13.403	2.92339	9.74463	12.3751	0.209208	5.04881	7.89065	3.85967	0.668236	0		52.84	2.98	13.3	12.28	0.2076	5.01	7.83	3.83	0.6631	0	0.035		98.9758
DI-16B-I-1	DI-16B	615927	3016139	RECALDEC	Antoniades et al.2018	pre-caldera	53.3797	2.64842	13.5431	2.70873	9.02911	11.4665	0.365663	5.01595	8.72775	3.91244	0.669128	0		53.21	2.64	13.5	11.43	0.3645	5	8.7	3.9	0.667	0	0.0336		99.4452
DI-16B-I-2	DI-16B	615927	3016139	RECALDEC	Antoniades et al.2018	pre-caldera	53.4673	2.88659	13.9803	2.75374	9.17915	11.657	0.195322	4.88809	8.20717	3.77168	0.670654	0		53.16	2.87	13.9	11.59	0.1942	4.86	8.16	3.75	0.6668	0.0598	0		99.2109
DI-16B-I-3	DI-16B	615927	3016139	RECALDEC	Antoniades et al.2018	pre-caldera	53.0457	2.60568	13.6097	2.77468	9.24893	11.7456	0.290033	5.60222	8.3883	3.8985	0.53627	0		52.93	2.6	13.58	11.72	0.2894	5.59	8.37	3.89	0.5351	0	0		99.5046
DI-16B-K-1	DI-16B	615927	3016139	RECALDEC	Antoniades et al.2018	pre-caldera	52.7166	2.81209	13.8294	2.74025	9.13416	11.5999	0.208697	5.38314	8.46639	4.12774	0.581499	0		52.49	2.8	13.77	11.55	0.2078	5.36	8.43	4.11	0.579	0	0.0247		99.3216
DI-16B-K-2	DI-16B	615927	3016139	RECALDEC	Antoniades et al.2018	pre-caldera	53.0826	2.57321	13.9014	2.70693	9.02311	11.4588	0.143839	5.45803	8.45341	4.0508	0.606715	0		52.81	2.56	13.83	11.4	0.1431	5.43	8.41	4.03	0.6036	0.0166	0.0306		99.264
DI-16B-K-3	DI-16B	615927	3016139	RECALDEC	Antoniades et al.2018	pre-caldera	52.5892	2.54771	13.8921	2.75808	9.1936	11.6753	0.1982	5.15561	8.83675	4.2629	0.565913	0		52.43	2.54	13.85	11.64	0.1976	5.14	8.81	4.25	0.5642	0	0		99.4219
DI-17-C-1	DI-17	615927	3016139	RECALDEC	Antoniades et al.2018	pre-caldera	53.0776	3.09354	13.7867	2.81742	9.39141	11.9266	0.196355	4.9437	8.54454	3.54116	0.607568	0		53.36	3.11	13.86	11.99	0.1974	4.97	8.59	3.56	0.6108	0	0.0656		100.314
DI-17-C-2	DI-17	615927	3016139	RECALDEC	Antoniades et al.2018	pre-caldera	52.9271	2.95263	13.6421	3.00754	10.0251	12.7313	0.170252	5.26469	7.95709	3.43306	0.620352	0		52.88	2.95	13.63	12.72	0.1701	5.26	7.95	3.43	0.6198	0	0		99.6099
DI-17-G-1	DI-17	615927	3016139	RECALDEC	Antoniades et al.2018	pre-caldera	52.8581	2.70913	13.2547	2.91073	9.70242	12.3215	0.25225	5.13731	8.31803	4.1841	0.673269	0		52.68	2.7	13.21	12.28	0.2514	5.12	8.29	4.17	0.671	0	0		99.3725
DI-17-G-2	DI-17	615927	3016139	RECALDEC	Antoniades et al.2018	pre-caldera	52.6711	3.02581	13.3356	2.95857	9.86189	12.524	0.156601	5.03967	8.22579	4.1179	0.607065	0		52.57	3.02	13.31	12.5	0.1563	5.03	8.21	4.11	0.6059	0.0166	0.0138		99.5427
DI-17-G-3	DI-17	615927	3016139	RECALDEC	Antoniades et al.2018	pre-caldera	52.7863	2.82263	13.3196	3.016	10.0533	12.7671	0.238869	5.01243	8.20673	3.89744	0.646694	0		52.55	2.81	13.26	12.71	0.2378	4.99	8.17	3.88	0.6438	0.0631	0.0296		99.3443
DI-17-G-4	DI-17	615927	3016139	RECALDEC	Antoniades et al.2018	pre-caldera	52.8852	2.957	13.3215	2.98358	9.94525	12.6299	0.258913	4.97177	8.30968	3.69876	0.668282	0		52.76	2.95	13.29	12.6	0.2583	4.96	8.29	3.69	0.6667	0.0133	0		99.4783
DI-17-I-1	DI-17	615927	3016139	RECALDEC	Antoniades et al.2018	pre-caldera	53.3105	2.84672	13.3453	2.84971	9.49905	12.0632	0.260849	5.09786	8.1061	4.06819	0.615781	0		52.81	2.82	13.22	11.95	0.2584	5.05	8.03	4.03	0.61	0.0066	0.051		98.8361
DI-17-I-2	DI-17	615927	3016139	RECALDEC	Antoniades et al.2018	pre-caldera	53.1565	2.98168	13.2262	2.72942	9.09806	11.554	0.233095	5.03662	8.50182	4.39193	0.644688	0		52.77	2.96	13.13	11.47	0.2314	5	8.44	4.36	0.64	0	0		99.0015
DI-17-I-3	DI-17	615927	3016139	RECALDEC	Antoniades et al.2018	pre-caldera	53.2862	2.83363	13.3743	2.85559	9.51864	12.0881	0.229102	5.24522	8.0688	3.92889	0.659572	0		53.03	2.82	13.31	12.03	0.228	5.22	8.03	3.91	0.6564	0	0.0084		99.2429
DI-17-I-4	DI-17	615927	3016139	RECALDEC	Antoniades et al.2018	pre-caldera	53.1695	2.91092	13.2296	2.95927	9.86423	12.527	0.228658	5.11921	7.94983	3.98495	0.583791	0		52.97	2.9	13.18	12.48	0.2278	5.1	7.92	3.97	0.5816	0	0		99.3295
DI-17-I-5	DI-17	615927	3016139	RECALDEC	Antoniades et al.2018	pre-caldera	53.3954	3.02051	13.4929	2.84711	9.49036	12.0522	0.168811	5.03749	8.0878	3.83525	0.62437	0		53.74	3.04	13.58	12.13	0.1699	5.07	8.14	3.86	0.6284	0.073	0.0166		100.448
DI-1SUP-E-GLASS2	DI-1SUP	618127	301462	RECALDEC	Antoniades et al.2018	post-caldera	59.4862	2.49858	13.6423	2.71077	7.74505	10.1842	0.204884	2.4586	5.07712	4.95719	1.21931	0		59.52	2.5	13.65	10.19	0.205	2.46	5.08	4.96	1.22		0	0.0775	99.8626
DI-1SUP-E-GLASS3	DI-1SUP	618127	301462	RECALDEC	Antoniades et al.2018	post-caldera	59.0018	2.56485	13.3739	2.82289	8.0654	10.6055	0.205901	2.66663	5.17042	4.95668	1.17159	0		57.97	2.52	13.14	10.42	0.2023	2.62	5.08	4.87	1.1511		0.0123	0.0315	98.0173
DI-1SUP-F-GLASS1	DI-1SUP	618127	301462	RECALDEC	Antoniades et al.2018	post-caldera	58.5429	2.59076	13.2405	3.18065	7.95161	10.8136	0.229072	2.74436	5.16103	5.01767	1.34146	0		57.17	2.53	12.93	10.56	0.2237	2.68	5.04	4.9	1.31		0	0.0532	97.3969
DI-1SUP-F-GLASS3	DI-1SUP	618127	301462	RECALDEC	Antoniades et al.2018	post-caldera	57.9594	2.46745	13.2587	3.17106	7.92765	10.781	0.241421	2.89746	5.84611	5.05775	1.17301	0		56.61	2.41	12.95	10.53	0.2358	2.83	5.71	4.94	1.1457		0	0.0363	97.3979
DI-35-D_GLASS?	DI-35	616471	3014031	RECALDEC	Antoniades et al.2018	syn-caldera	55.4745	1.86982	12.4988	2.19437	7.31457	9.28908	0.19998	5.74943	9.93902	3.85962	0.899911	0		55.48	1.87	12.5	9.29	0.2	5.75	9.94	3.86	0.9	0	0.07		99.87
DI-39-POM-A-1	DI-39-POM	617160	3019177	RECALDEC	Antoniades et al.2018	post-caldera	74.037	0.764905	12.0532	1.47366	2.94732	4.27333	0.183303	0.464239	1.57438	4.62092	1.88108	0		72.42	0.7482	11.79	4.18	0.1793	0.4541	1.54	4.52	1.84	0.053	0		97.7246
DI-41-B_1	DI-41	617158	3019217	RECALDEC	Antoniades et al.2018	post-caldera	75.3564	0.616994	11.508	1.36952	2.73904	3.97134	0.096461	0.460022	1.88168	4.18922	1.78265	0		76.09	0.623	11.62	4.01	0.0974	0.4645	1.9	4.23	1.8	0	0		100.835
DI-44-A-GLASS2	DI-44	620336	3.02132e+06	RECALDEC	Antoniades et al.2018	post-caldera	61.7256	2.00008	14.0108	2.56133	6.40334	8.70805	0.26237	1.89751	4.24633	5.54895	1.34364	0		60.18	1.95	13.66	8.49	0.2558	1.85	4.14	5.41	1.31		0	0.0487	97.2945
DI-44-A-GLASS3	DI-44	620336	3.02132e+06	RECALDEC	Antoniades et al.2018	post-caldera	60.8757	2.0465	14.1626	2.60244	6.50609	8.84779	0.234685	2.08722	4.24572	5.82386	1.41524	0		59.79	2.01	13.91	8.69	0.2305	2.05	4.17	5.72	1.39		0	0.0707	98.0313
DI-44-B-GLASS1	DI-44	620336	3.02132e+06	RECALDEC	Antoniades et al.2018	post-caldera	61.1635	1.55786	14.9184	2.46713	6.16783	8.38779	0.204491	1.68399	4.32655	6.22451	1.28572	0		59.94	1.5267	14.62	8.22	0.2004	1.6503	4.24	6.1	1.26		0.0035	0.0718	97.8328
DI-44-B-GLASS2	DI-44	620336	3.02132e+06	RECALDEC	Antoniades et al.2018	post-caldera	62.102	1.80899	13.8039	2.56369	6.40923	8.71607	0.17648	1.96317	3.93662	5.612	1.62398	0		60.42	1.76	13.43	8.48	0.1717	1.91	3.83	5.46	1.58		0	0.0022	97.044
DI-44-B-GLASS3	DI-44	620336	3.02132e+06	RECALDEC	Antoniades et al.2018	post-caldera	62.2509	1.95077	13.8494	2.50844	6.2711	8.52823	0.24931	1.90991	3.81983	5.57654	1.61372	0		60.95	1.91	13.56	8.35	0.2441	1.87	3.74	5.46	1.58		0	0.071	97.7352
DI-44-B-GLASS5	DI-44	620336	3.02132e+06	RECALDEC	Antoniades et al.2018	post-caldera	63.2258	1.78115	14.2801	2.35906	5.89764	8.02034	0.173482	1.72968	3.59319	5.2611	1.69879	0		61.41	1.73	13.87	7.79	0.1685	1.68	3.49	5.11	1.65		0.0544	0.0542	97.0072
DI-44-C-GLASS1	DI-44	620336	3.02132e+06	RECALDEC	Antoniades et al.2018	post-caldera	56.7798	3.73341	13.3065	3.92858	9.82146	13.3564	0.231691	1.79683	2.99472	5.91956	1.48738	0		56.88	3.74	13.33	13.38	0.2321	1.8	3	5.93	1.49		0.0957	0.0958	99.9737
DI-44-C-GLASS2	DI-44	620336	3.02132e+06	RECALDEC	Antoniades et al.2018	post-caldera	60.4312	1.8872	14.0673	2.69444	6.73609	9.16057	0.236563	2.15243	4.34566	6.23286	1.21627	0		59.24	1.85	13.79	8.98	0.2319	2.11	4.26	6.11	1.1923		0	0.0316	97.7959
DI-44-C-GLASS3	DI-44	620336	3.02132e+06	RECALDEC	Antoniades et al.2018	post-caldera	62.6995	1.90682	14.0859	2.70804	5.41609	7.85281	0.164027	1.86581	3.82389	5.78197	1.54801	0		61.16	1.86	13.74	7.66	0.16	1.82	3.73	5.64	1.51		0.0098	0.0168	97.3067
DI-44-C-GLASS4	DI-44	620336	3.02132e+06	RECALDEC	Antoniades et al.2018	post-caldera	59.9693	2.02075	13.9411	2.85478	7.13696	9.70572	0.207382	2.49022	4.34767	5.53155	1.50025	0		58.76	1.98	13.66	9.51	0.2032	2.44	4.26	5.42	1.47		0	0.0387	97.742
DI-44-C-GLASS5	DI-44	620336	3.02132e+06	RECALDEC	Antoniades et al.2018	post-caldera	61.433	1.92042	14.4338	2.54788	6.36971	8.66232	0.250676	2.03278	3.97363	5.44459	1.59354	0		60.14	1.88	14.13	8.48	0.2454	1.99	3.89	5.33	1.56		0.0393	0.002	97.6867
DI-44-D-GLASS2	DI-44	620336	3.02132e+06	RECALDEC	Antoniades et al.2018	post-caldera	61.4256	2.01596	14.5088	2.52458	6.31145	8.58309	0.150586	1.78178	4.25591	5.59988	1.42542	0		60.33	1.98	14.25	8.43	0.1479	1.75	4.18	5.5	1.4		0.0235	0.0536	98.0451
DI-44-D-GLASS3	DI-44	620336	3.02132e+06	RECALDEC	Antoniades et al.2018	post-caldera	61.1372	2.14535	13.7856	2.54369	7.2677	9.55654	0.268835	1.97084	4.38308	5.11188	1.38575	0		59.56	2.09	13.43	9.31	0.2619	1.92	4.27	4.98	1.35		0.0354	0	97.2074
DI-44-D-GLASS4	DI-44	620336	3.02132e+06	RECALDEC	Antoniades et al.2018	post-caldera	61.7893	2.02235	13.869	2.64508	6.6127	8.99276	0.229439	2.03261	4.05496	5.15339	1.59119	0		60.19	1.97	13.51	8.76	0.2235	1.98	3.95	5.02	1.55		0	0.0682	97.2218
DI-44-D-GLASS5	DI-44	620336	3.02132e+06	RECALDEC	Antoniades et al.2018	post-caldera	61.7924	2.13288	13.9709	2.37137	6.77534	8.90913	0.200634	1.9696	4.23515	5.20464	1.34708	0		60.55	2.09	13.69	8.73	0.1966	1.93	4.15	5.1	1.32		0	0.0657	97.8223
DI-44-E-GLASS1	DI-44	620336	3.02132e+06	RECALDEC	Antoniades et al.2018	post-caldera	60.3665	2.34313	14.0691	2.74469	6.86173	9.33143	0.182929	2.02455	4.38824	5.72423	1.29489	0		58.74	2.28	13.69	9.08	0.178	1.97	4.27	5.57	1.26		0	0.0455	97.0836
DI-46-C-GLASS1	DI-46	620172	3020698	RECALDEC	Antoniades et al.2018	post-caldera	51.006	2.3936	14.5239	1.61939	8.09697	9.55411	0.187532	6.5114	11.2377	3.9251	0.498396	0		50.29	2.36	14.32	9.42	0.1849	6.42	11.08	3.87	0.4914		0.0977	0.0456	98.5797
DI-46-C-GLASS2	DI-46	620172	3020698	RECALDEC	Antoniades et al.2018	post-caldera	50.607	2.51342	14.7933	3.54795	11.8265	15.019	0.228978	3.8163	7.04784	4.57545	1.04333	0		49.33	2.45	14.42	14.64	0.2232	3.72	6.87	4.46	1.017		0.09	0.0664	97.2867
DI-46-E-GLASS1	DI-46	620172	3020698	RECALDEC	Antoniades et al.2018	post-caldera	56.5191	2.18044	15.2631	2.28555	7.61851	9.67507	0.234879	3.48871	6.68331	4.94909	0.777353	0		55.73	2.15	15.05	9.54	0.2316	3.44	6.59	4.88	0.7665		0	0.0039	98.3821
DI-46-E-GLASS2	DI-46	620172	3020698	RECALDEC	Antoniades et al.2018	post-caldera	56.3009	2.39968	15.4657	2.64153	7.54722	9.92409	0.16025	2.98943	6.32457	5.04339	1.12734	0		55.37	2.36	15.21	9.76	0.1576	2.94	6.22	4.96	1.1087		0	0.0749	98.1613
DI-4SUP-A-GLASS1	DI-4SUP	619380	3013650	RECALDEC	Antoniades et al.2018	post-caldera	56.1839	2.24858	17.1097	2.69058	7.68738	10.1084	0.17263	1.43919	5.91786	5.47836	1.07186	0		54.97	2.2	16.74	9.89	0.1689	1.4081	5.79	5.36	1.0487		0	0.046	97.6217
DI-4SUP-A-GLASS3	DI-4SUP	619380	3013650	RECALDEC	Antoniades et al.2018	post-caldera	58.0659	2.46765	12.5413	2.83271	8.09347	10.6424	0.238438	3.62531	6.41792	4.43771	1.27952	0		57.18	2.43	12.35	10.48	0.2348	3.57	6.32	4.37	1.26		0	0.0508	98.2457
DI-4SUP-B-GLASS1	DI-4SUP	619380	3013650	RECALDEC	Antoniades et al.2018	post-caldera	58.6661	2.49643	13.9145	2.97626	7.44066	10.1187	0.205751	2.26111	5.43281	5.57604	1.03029	0		57.34	2.44	13.6	9.89	0.2011	2.21	5.31	5.45	1.007		0	0.0897	97.5378
DI-4SUP-B-GLASS2	DI-4SUP	619380	3013650	RECALDEC	Antoniades et al.2018	post-caldera	58.2588	2.49417	13.4357	3.16694	7.91735	10.767	0.213698	3.05869	5.33731	4.81384	1.30354	0		56.76	2.43	13.09	10.49	0.2082	2.98	5.2	4.69	1.27		0	0.0677	97.186
DI-4SUP-C-GLASS2	DI-4SUP	619380	3013650	RECALDEC	Antoniades et al.2018	post-caldera	57.9835	2.70097	13.1454	2.94404	8.41154	11.0606	0.232201	2.88582	5.86408	4.60089	1.23156	0		56.46	2.63	12.8	10.77	0.2261	2.81	5.71	4.48	1.1992		0	0.1041	97.1895
DI-4SUP-D-GLASS1	DI-4SUP	619380	3013650	RECALDEC	Antoniades et al.2018	post-caldera	57.9187	2.52535	14.259	2.96512	7.41281	10.0809	0.176261	2.63827	5.86168	5.30733	0.935507	0		56.42	2.46	13.89	9.82	0.1717	2.57	5.71	5.17	0.9113		0	0.0534	97.1764
DI-4SUP-D-GLASS3	DI-4SUP	619380	3013650	RECALDEC	Antoniades et al.2018	post-caldera	58.1372	2.46214	13.552	3.10198	7.75495	10.5461	0.20169	2.81094	5.75524	5.18074	1.04312	0		56.67	2.4	13.21	10.28	0.1966	2.74	5.61	5.05	1.0168		0.017	0.0436	97.2341
DI-4SUP-E-GLASS2	DI-4SUP	619380	3013650	RECALDEC	Antoniades et al.2018	post-caldera	58.8944	2.74022	13.0058	3.01275	8.60786	11.3188	0.209709	2.33124	5.18393	4.78517	1.22891	0		57.6	2.68	12.72	11.07	0.2051	2.28	5.07	4.68	1.2019		0.0001	0.0266	97.5338
DI-4SUP-H-GLASS2	DI-4SUP	619380	3013650	RECALDEC	Antoniades et al.2018	post-caldera	58.2331	2.42724	14.0698	2.7403	7.82944	10.2952	0.207447	2.74607	5.6567	5.07046	1.01944	0		56.62	2.36	13.68	10.01	0.2017	2.67	5.5	4.93	0.9912		0	0.087	97.05
DI-4SUP-H-GLASS3	DI-4SUP	619380	3013650	RECALDEC	Antoniades et al.2018	post-caldera	58.9003	2.46746	13.7458	2.83506	8.10018	10.6512	0.204491	2.60111	5.41813	4.60592	1.12156	0		57.29	2.4	13.37	10.36	0.1989	2.53	5.27	4.48	1.0909		0	0.0458	97.0357
DI-4SUP-H-GLASS4	DI-4SUP	619380	3013650	RECALDEC	Antoniades et al.2018	post-caldera	56.5324	2.15303	12.3543	3.19457	10.6486	13.5231	0.251699	5.20828	4.55212	4.09076	1.01428	0		55.14	2.1	12.05	13.19	0.2455	5.08	4.44	3.99	0.9893		0	0.0526	97.2775
DI-4SUP-I-GLASS3	DI-4SUP	619380	3013650	RECALDEC	Antoniades et al.2018	post-caldera	58.2426	2.44604	13.8027	2.89426	8.26931	10.8736	0.224563	2.84687	5.50874	4.66598	1.09897	0		56.67	2.38	13.43	10.58	0.2185	2.77	5.36	4.54	1.0693		0	0.0602	97.078
DI-50-B-1	DI-50	624081	3013413	RECALDEC	Antoniades et al.2018	pre-caldera	54.1267	2.51078	14.9346	2.85426	8.15503	10.7233	0.212466	4.08126	7.4423	5.14159	0.540967	0		54.11	2.51	14.93	10.72	0.2124	4.08	7.44	5.14	0.5408	0	0.0435		99.7268
DI-50-B-2	DI-50	624494	3014224	RECALDEC	Antoniades et al.2018	pre-caldera	54.2468	2.39781	14.9086	2.89742	8.27834	10.8855	0.17186	3.96291	7.37403	5.22703	0.535244	0		54.07	2.39	14.86	10.85	0.1713	3.95	7.35	5.21	0.5335	0.0937	0		99.4785
DI-50-B-3	DI-50	624081	3013413	RECALDEC	Antoniades et al.2018	pre-caldera	53.9239	2.44557	15.2596	2.89429	8.26939	10.8737	0.148857	3.97153	7.4883	5.06294	0.535702	0		53.36	2.42	15.1	10.76	0.1473	3.93	7.41	5.01	0.5301	0	0		98.6674
DI-50-B-4	DI-50	624494	3014224	RECALDEC	Antoniades et al.2018	pre-caldera	54.1658	2.4662	14.9079	2.83205	8.09158	10.6399	0.248331	3.95599	7.459	5.33505	0.538034	0		53.81	2.45	14.81	10.57	0.2467	3.93	7.41	5.3	0.5345	0	0		99.0612
DI-50-E-3	DI-50	624494	3014224	RECALDEC	Antoniades et al.2018	pre-caldera	52.8565	1.79804	15.429	2.29225	7.64082	9.70341	0.2236	5.55485	9.1208	4.69099	0.393159	0		52.62	1.79	15.36	9.66	0.2226	5.53	9.08	4.67	0.3914	0.0134	0		99.3375
DI-53-A-1	DI-53	624494	3014224	RECALDEC	Antoniades et al.2018	?	52.4385	2.0505	15.3084	2.32223	7.74077	9.83033	0.173488	5.78964	9.17699	4.56337	0.436133	0		52.17	2.04	15.23	9.78	0.1726	5.76	9.13	4.54	0.4339	0	0.0256		99.2821
DI-53-A-2	DI-53	624494	3014224	RECALDEC	Antoniades et al.2018	?	52.8692	2.03305	15.3931	2.19788	7.32627	9.30394	0.226439	5.71857	9.43413	4.34651	0.454882	0		52.79	2.03	15.37	9.29	0.2261	5.71	9.42	4.34	0.4542	0	0.0596		99.6899
DI-53-A-4	DI-53	624494	3014224	RECALDEC	Antoniades et al.2018	?	52.8204	2.07198	15.2821	2.21096	7.36986	9.3593	0.15555	5.84198	9.3593	4.336	0.551855	0		52.26	2.05	15.12	9.26	0.1539	5.78	9.26	4.29	0.546	0	0.0183		98.7383
DI-53-A-5	DI-53	624494	3014224	RECALDEC	Antoniades et al.2018	?	52.7003	1.94666	15.2622	2.28982	7.63275	9.69316	0.195168	5.70953	9.4122	4.42514	0.426258	0		52.52	1.94	15.21	9.66	0.1945	5.69	9.38	4.41	0.4248	0.0612	0.0341		99.5247
DI-53-B-2	DI-53	624494	3014224	RECALDEC	Antoniades et al.2018	?	52.4757	1.95319	15.295	2.28572	7.61908	9.6758	0.204233	5.51901	9.6157	4.59751	0.43491	0		52.39	1.95	15.27	9.66	0.2039	5.51	9.6	4.59	0.4342	0	0.0222		99.6304
DI-53-B-3	DI-53	624494	3014224	RECALDEC	Antoniades et al.2018	?	52.0251	1.78532	15.0148	2.30303	7.67677	9.74907	0.239113	7.08111	8.93664	4.48337	0.454756	0		51.87	1.78	14.97	9.72	0.2384	7.06	8.91	4.47	0.4534	0	0.0072		99.4791
DI-53-B-4	DI-53	624494	3014224	RECALDEC	Antoniades et al.2018	?	52.1357	1.96984	15.3587	2.21566	7.38554	9.37922	0.23848	5.9795	9.82918	4.46963	0.417765	0		52.14	1.97	15.36	9.38	0.2385	5.98	9.83	4.47	0.4178	0	0.0314		99.8178
DI-53-B-5	DI-53	624494	3014224	RECALDEC	Antoniades et al.2018	?	52.6793	1.93943	15.16	2.26678	7.55593	9.5956	0.155967	5.66597	9.71745	4.40687	0.452262	0		51.88	1.91	14.93	9.45	0.1536	5.58	9.57	4.34	0.4454	0.0275	0.0694		98.3559
DI-53-C-1	DI-53	624494	3014224	RECALDEC	Antoniades et al.2018	?	51.9785	2.15201	14.994	2.60561	7.44459	9.78914	0.219505	5.60523	9.7491	4.7144	0.537001	0		51.93	2.15	14.98	9.78	0.2193	5.6	9.74	4.71	0.5365	0	0.0558		99.7017
DI-53-C-2	DI-53	624494	3014224	RECALDEC	Antoniades et al.2018	?	52.7159	2.19944	14.9521	2.61833	7.48094	9.83694	0.211671	5.61967	9.07016	4.65111	0.480648	0		52.25	2.18	14.82	9.75	0.2098	5.57	8.99	4.61	0.4764	0	0.0323		98.8886
DI-53-C-4	DI-53	624494	3014224	RECALDEC	Antoniades et al.2018	?	52.7565	1.94165	15.0704	2.2316	7.43865	9.44667	0.157746	5.76458	9.68811	4.43661	0.514184	0		52.44	1.93	14.98	9.39	0.1568	5.73	9.63	4.41	0.5111	0.0183	0.0262		99.2225
DI-53-C-5	DI-53	624494	3014224	RECALDEC	Antoniades et al.2018	?	52.6827	2.0719	14.9258	2.58074	7.37353	9.6957	0.201659	5.3608	9.49455	4.84785	0.460546	0		52.38	2.06	14.84	9.64	0.2005	5.33	9.44	4.82	0.4579	0	0.0026		99.1711
DI-53-C-6	DI-53	624494	3014224	RECALDEC	Antoniades et al.2018	?	52.6578	1.80924	14.9237	2.30937	7.69789	9.77588	0.128446	5.70759	9.74589	4.53809	0.481997	0		52.68	1.81	14.93	9.78	0.1285	5.71	9.75	4.54	0.4822	0.0092	0.0079		99.8279
DI-53-D-1	DI-53	624494	3014224	RECALDEC	Antoniades et al.2018	?	52.5042	1.95829	15.4365	2.49187	7.11963	9.36184	0.181642	5.72501	9.34186	4.76585	0.475086	0		52.55	1.96	15.45	9.37	0.1818	5.73	9.35	4.77	0.4755	0	0.0255		99.8629
DI-53-D-2	DI-53	624494	3014224	RECALDEC	Antoniades et al.2018	?	52.3697	2.04764	15.1526	2.29117	7.63722	9.69884	0.159616	5.76337	9.70882	4.43489	0.434999	0		52.43	2.05	15.17	9.71	0.1598	5.77	9.72	4.44	0.4355	0	0.0004		99.8857
DI-53-E-1	DI-53	624494	3014224	RECALDEC	Antoniades et al.2018	?	51.8624	1.66803	16.633	2.33423	6.66922	8.76958	0.110652	5.71886	9.8167	4.72208	0.464858	0		51.51	1.6567	16.52	8.71	0.1099	5.68	9.75	4.69	0.4617	0.0642	0		99.1526
DI-53-E-2	DI-53	624494	3014224	RECALDEC	Antoniades et al.2018	?	51.3333	1.62477	16.1	1.61045	8.05224	9.50134	0.261337	6.22709	9.94326	4.47949	0.368001	0		51.11	1.6177	16.03	9.46	0.2602	6.2	9.9	4.46	0.3664	0	0.0496		99.4539
DI-53-F-1	DI-53	624494	3014224	RECALDEC	Antoniades et al.2018	?	52.2246	1.85906	15.3247	2.55708	7.30595	9.60684	0.220575	5.70783	9.73748	4.62254	0.440146	0		51.97	1.85	15.25	9.56	0.2195	5.68	9.69	4.6	0.438	0.0183	0.019		99.2949
DI-53-F-2	DI-53	624494	3014224	RECALDEC	Antoniades et al.2018	?	52.8098	2.00569	15.2432	2.51181	7.17661	9.43677	0.169882	5.44545	9.4468	4.71337	0.477354	0		52.66	2	15.2	9.41	0.1694	5.43	9.42	4.7	0.476	0	0		99.4654
DI-53-I-1	DI-53	624494	3014224	RECALDEC	Antoniades et al.2018	?	52.7221	1.98083	15.1163	2.31131	7.70436	9.7841	0.254006	5.78242	9.14383	4.5319	0.45289	0		52.7	1.98	15.11	9.78	0.2539	5.78	9.14	4.53	0.4527	0.0489	0.0092		99.7847
DI-53-I-3	DI-53	624494	3014224	RECALDEC	Antoniades et al.2018	?	52.5618	1.98991	15.256	2.27442	7.58141	9.62795	0.242608	5.56773	9.54755	4.48232	0.496272	0		52.3	1.98	15.18	9.58	0.2414	5.54	9.5	4.46	0.4938	0	0		99.2753
DI-60-B-1	DI-60	622102	3018954	RECALDEC	Antoniades et al.2018	post-caldera	55.0446	2.72824	14.2908	2.8542	8.15486	10.7231	0.240745	3.89749	7.16539	4.93682	0.686858	0		55.08	2.73	14.3	10.73	0.2409	3.9	7.17	4.94	0.6873	0.0244	0		99.8027
DI-60-B-4	DI-60	622102	3018954	RECALDEC	Antoniades et al.2018	post-caldera	56.6023	2.92392	13.5019	2.69216	8.97386	11.3963	0.184017	3.26321	6.54638	4.44076	0.871487	0		56.72	2.93	13.53	11.42	0.1844	3.27	6.56	4.45	0.8733	0.0672	0		100.005
DI-60-B-5	DI-60	622102	3018954	RECALDEC	Antoniades et al.2018	post-caldera	56.1571	2.65419	14.2887	2.51037	8.3679	10.6268	0.227901	3.50234	6.69535	4.84939	0.746667	0		56.28	2.66	14.32	10.65	0.2284	3.51	6.71	4.86	0.7483	0	0.0321		99.9989
DI-60-B-6	DI-60	622102	3018954	RECALDEC	Antoniades et al.2018	post-caldera	56.4411	2.49346	14.7992	2.41814	8.06045	10.2363	0.215023	3.17992	6.71316	4.8254	0.854137	0		55.91	2.47	14.66	10.14	0.213	3.15	6.65	4.78	0.8461	0.0123	0		98.8315
DI-60-B-7	DI-60	622102	3018954	RECALDEC	Antoniades et al.2018	post-caldera	55.2793	2.50356	14.7398	2.79933	7.99808	10.5169	0.163686	4.06199	6.84707	4.91662	0.690539	0		54.98	2.49	14.66	10.46	0.1628	4.04	6.81	4.89	0.6868	0.0673	0		99.2469
DI-60-B-8	DI-60	622102	3018954	RECALDEC	Antoniades et al.2018	post-caldera	55.8512	2.45943	14.2627	2.47399	8.24662	10.4727	0.104123	3.84034	7.1263	4.91886	0.71646	0		55.41	2.44	14.15	10.39	0.1033	3.81	7.07	4.88	0.7108	0.0428	0		99.007
DI-60-C-1	DI-60	622102	3018954	RECALDEC	Antoniades et al.2018	post-caldera	55.728	2.43829	14.2368	2.5682	8.56066	10.8715	0.242821	3.86902	6.82117	4.75567	0.779346	0		55.31	2.42	14.13	10.79	0.241	3.84	6.77	4.72	0.7735	0	0.0084		99.0029
DI-60-C-2	DI-60	622102	3018954	RECALDEC	Antoniades et al.2018	post-caldera	55.7341	2.53015	14.1688	2.59401	8.64672	10.9808	0.145635	3.85594	6.96296	4.63523	0.726456	0		55.07	2.5	14	10.85	0.1439	3.81	6.88	4.58	0.7178	0.0061	0		98.5578
DI-60-C-3	DI-60	622102	3018954	RECALDEC	Antoniades et al.2018	post-caldera	55.8917	2.47052	13.8929	2.63453	8.78177	11.1523	0.184539	3.67077	6.92145	4.741	0.81077	0		55.88	2.47	13.89	11.15	0.1845	3.67	6.92	4.74	0.8106	0.0794	0.0491		99.8437
DI-60-E-1	DI-60	622102	3018954	RECALDEC	Antoniades et al.2018	post-caldera	55.9583	2.33745	14.2655	2.3983	7.99434	10.1524	0.260731	4.01279	7.22302	4.78525	0.764336	0		55.78	2.33	14.22	10.12	0.2599	4	7.2	4.77	0.7619	0	0.0147		99.4566
DI-60-E-2	DI-60	622102	3018954	RECALDEC	Antoniades et al.2018	post-caldera	55.2389	2.4521	14.6408	2.8374	8.10685	10.66	0.176572	3.89874	6.98695	4.93498	0.726704	0		53.84	2.39	14.27	10.39	0.1721	3.8	6.81	4.81	0.7083	0	0.047		97.2374
DI-60-E-4	DI-60	622102	3018954	RECALDEC	Antoniades et al.2018	post-caldera	54.6086	2.35047	13.9933	2.80686	9.3562	11.8818	0.270503	4.13325	7.14105	4.58143	0.758326	0		54.83	2.36	14.05	11.93	0.2716	4.15	7.17	4.6	0.7614	0.0214	0		100.144
DI-60-E-6	DI-60	622102	3018954	RECALDEC	Antoniades et al.2018	post-caldera	55.9776	2.54945	14.6343	2.40904	8.03014	10.1978	0.216804	3.5331	6.98591	5.00857	0.655129	0		55.77	2.54	14.58	10.16	0.216	3.52	6.96	4.99	0.6527	0.0214	0		99.4101
DI-60-H-1	DI-60	622102	3018954	RECALDEC	Antoniades et al.2018	post-caldera	55.7662	2.58766	14.2625	2.53111	8.43702	10.7145	0.189728	3.90171	6.73197	4.90241	0.689774	0		55.17	2.56	14.11	10.6	0.1877	3.86	6.66	4.85	0.6824	0	0.0008		98.681
DI-60-H-2	DI-60	622102	3018954	RECALDEC	Antoniades et al.2018	post-caldera	55.5387	2.50891	14.5497	2.46594	8.21982	10.4387	0.195373	3.91955	7.00279	4.82639	0.772826	0		55.12	2.49	14.44	10.36	0.1939	3.89	6.95	4.79	0.767	0.0641	0.0174		99.0825
DI-60-H-3	DI-60	622102	3018954	RECALDEC	Antoniades et al.2018	post-caldera	55.6202	2.67905	13.8051	2.93485	8.38528	11.0261	0.221921	3.76866	6.90754	4.90826	0.769127	0		55.64	2.68	13.81	11.03	0.222	3.77	6.91	4.91	0.7694	0	0.0018		99.7432
DI-60-H-4	DI-60	622102	3018954	RECALDEC	Antoniades et al.2018	post-caldera	56.4809	2.58976	14.2084	2.50902	8.36338	10.621	0.217459	3.33544	6.72127	4.75628	0.818141	0		56.05	2.57	14.1	10.54	0.2158	3.31	6.67	4.72	0.8119	0	0		98.9877
DI-60-I-1	DI-60	622102	3018954	RECALDEC	Antoniades et al.2018	post-caldera	56.2657	2.32705	14.1553	2.55656	8.52187	10.8223	0.216141	3.6684	6.89984	4.61344	0.775648	0		55.37	2.29	13.93	10.65	0.2127	3.61	6.79	4.54	0.7633	0	0.0111		98.1672
DI-60-I-2	DI-60	622102	3018954	RECALDEC	Antoniades et al.2018	post-caldera	56.0166	2.60938	13.7967	2.60501	8.68336	11.0274	0.184356	3.51916	6.99833	4.79886	0.788212	0		56.03	2.61	13.8	11.03	0.1844	3.52	7	4.8	0.7884	0	0.0287		99.7916
DI-60-I-3	DI-60	622102	3018954	RECALDEC	Antoniades et al.2018	post-caldera	56	2.63175	13.8418	2.86083	8.17379	10.748	0.238666	3.56592	6.86063	4.9722	0.854415	0		55.75	2.62	13.78	10.7	0.2376	3.55	6.83	4.95	0.8506	0.0367	0.0201		99.3251
DI-60-J-1	DI-60	622102	3018954	RECALDEC	Antoniades et al.2018	post-caldera	55.9979	2.78437	14.633	2.39915	7.99717	10.1559	0.169166	3.5055	6.87079	4.93775	0.705207	0		55.91	2.78	14.61	10.14	0.1689	3.5	6.86	4.93	0.7041	0.0061	0		99.6092
DI-60-J-2	DI-60	622102	3018954	RECALDEC	Antoniades et al.2018	post-caldera	56.011	2.40476	14.4586	2.44985	8.16615	10.3705	0.225547	3.77748	6.92372	4.89971	0.683154	0		55.9	2.4	14.43	10.35	0.2251	3.77	6.91	4.89	0.6818	0	0.0418		99.5988
DI-60-J-3	DI-60	622102	3018954	RECALDEC	Antoniades et al.2018	post-caldera	56.0357	2.62794	14.6053	2.44022	8.13407	10.3298	0.322225	3.72965	6.75177	4.6191	0.734104	0		55.44	2.6	14.45	10.22	0.3188	3.69	6.68	4.57	0.7263	0.0183	0		98.7135
DI-60-K-1	DI-60	622102	3018954	RECALDEC	Antoniades et al.2018	post-caldera	55.7497	2.58128	13.7433	2.63444	8.78146	11.152	0.236248	4.07359	6.94728	4.49708	0.75563	0		55.29	2.56	13.63	11.06	0.2343	4.04	6.89	4.46	0.7494	0	0.0063		98.92
DI-60-K-2	DI-60	622102	3018954	RECALDEC	Antoniades et al.2018	post-caldera	55.4935	2.45921	13.828	2.71662	9.05539	11.4998	0.217197	4.20283	6.65196	4.54551	0.829782	0		55.06	2.44	13.72	11.41	0.2155	4.17	6.6	4.51	0.8233	0	0		98.9489
DI-60-K-3	DI-60	622102	3018954	RECALDEC	Antoniades et al.2018	post-caldera	52.0964	2.08991	15.2654	2.5046	7.15599	9.40965	0.246347	5.94666	9.67215	4.5029	0.519651	0		51.6	2.07	15.12	9.32	0.244	5.89	9.58	4.46	0.5147	0.0031	0.0441		98.846
DI-60-K-4	DI-60	622102	3018954	RECALDEC	Antoniades et al.2018	post-caldera	52.4011	2.08761	15.4463	2.26663	7.55545	9.59499	0.235559	5.98181	9.26378	4.32577	0.43599	0		52.21	2.08	15.39	9.56	0.2347	5.96	9.23	4.31	0.4344	0.0213	0.0334		99.4639
DI-60-K-5	DI-60	622102	3018954	RECALDEC	Antoniades et al.2018	post-caldera	52.2082	1.84524	15.7948	2.21979	7.39929	9.39668	0.210197	5.987	9.47691	4.38244	0.476052	0		52.06	1.84	15.75	9.37	0.2096	5.97	9.45	4.37	0.4747	0.0885	0.0442		99.6271
DI-60-L-1	DI-60	622102	3018954	RECALDEC	Antoniades et al.2018	post-caldera	55.9736	2.62486	14.2464	2.48976	8.29919	10.5395	0.240946	3.8371	6.91279	4.6486	0.726845	0		55.87	2.62	14.22	10.52	0.2405	3.83	6.9	4.64	0.7255	0	0.0204		99.5865
DI-60-L-2	DI-60	622102	3018954	RECALDEC	Antoniades et al.2018	post-caldera	55.9363	2.42066	14.3733	2.46055	8.20184	10.4159	0.21354	3.90721	6.87025	4.89154	0.724792	0		55.69	2.41	14.31	10.37	0.2126	3.89	6.84	4.87	0.7216	0	0.0175		99.3318
DI-64-A-GLASS-1	DI-64	622943	3.01442e+06	RECALDEC	Antoniades et al.2018	post-caldera	60.0534	2.32425	13.5276	2.80953	7.02382	9.55186	0.173198	2.39561	4.90336	5.50481	1.28446	0		58.91	2.28	13.27	9.37	0.1699	2.35	4.81	5.4	1.26		0	0.0579	97.8779
DI-64-A-GLASS-2	DI-64	622943	3.01442e+06	RECALDEC	Antoniades et al.2018	post-caldera	60.7735	2.40353	13.5211	2.48824	7.10926	9.3482	0.254774	2.26034	4.69456	5.08321	1.41143	0		59.42	2.35	13.22	9.14	0.2491	2.21	4.59	4.97	1.38		0	0.09	97.6191
DI-64-A-GLASS-3	DI-64	622943	3.01442e+06	RECALDEC	Antoniades et al.2018	post-caldera	59.9498	2.42902	13.7576	2.61332	7.46664	9.81814	0.230042	2.29634	4.9601	5.03154	1.26554	0		58.74	2.38	13.48	9.62	0.2254	2.25	4.86	4.93	1.24		0	0.0233	97.7488
DI-64-A-GLASS-4	DI-64	622943	3.01442e+06	RECALDEC	Antoniades et al.2018	post-caldera	59.9679	2.2695	14.3224	2.64609	6.61523	8.99621	0.223883	2.09571	5.14215	5.51018	1.20692	0		58.66	2.22	14.01	8.8	0.219	2.05	5.03	5.39	1.1806		0.0146	0.0336	97.6079
DI-64-A-GLASS-5	DI-64	622943	3.01442e+06	RECALDEC	Antoniades et al.2018	post-caldera	60.1478	2.58941	13.6811	2.55884	7.31097	9.61345	0.194002	2.31416	4.8424	4.97493	1.38646	0		59	2.54	13.42	9.43	0.1903	2.27	4.75	4.88	1.36		0	0.0428	97.8831
DI-6B-A-1	DI-6B	616510	3014678	RECALDEC	Antoniades et al.2018	post-caldera	55.8412	2.32036	14.2376	2.70613	7.73181	10.1668	0.0891505	3.77567	7.35797	5.15974	0.780372	0		54.87	2.28	13.99	9.99	0.0876	3.71	7.23	5.07	0.7668	0	0.0052		97.9997
DI-6B-A-2	DI-6B	616510	3014678	RECALDEC	Antoniades et al.2018	post-caldera	56.3053	2.24899	14.2503	2.46104	8.20348	10.4179	0.192424	3.68108	6.89824	5.04257	0.716549	0		55.83	2.23	14.13	10.33	0.1908	3.65	6.84	5	0.7105	0	0		98.9114
DI-6B-B-1	DI-6B	616510	3014678	RECALDEC	Antoniades et al.2018	post-caldera	55.6396	2.10436	14.3278	2.82206	8.06302	10.6023	0.182545	3.75562	7.1085	5.21559	0.780928	0		55.26	2.09	14.23	10.53	0.1813	3.73	7.06	5.18	0.7756	0	0.0379		99.0748
DI-6B-B-2	DI-6B	616510	3014678	RECALDEC	Antoniades et al.2018	post-caldera	55.5839	2.58483	14.4993	2.67411	7.64031	10.0465	0.214763	3.60462	7.23954	5.27063	0.688009	0		55.05	2.56	14.36	9.95	0.2127	3.57	7.17	5.22	0.6814	0.0702	0.0512		98.8955
DI-6B-B-3	DI-6B	616510	3014678	RECALDEC	Antoniades et al.2018	post-caldera	55.4949	2.34415	13.9743	2.85999	8.1714	10.7448	0.182401	3.79289	7.33426	5.08066	0.765017	0		55.16	2.33	13.89	10.68	0.1813	3.77	7.29	5.05	0.7604	0	0		99.1118
DI-6B-B-4	DI-6B	616510	3014678	RECALDEC	Antoniades et al.2018	post-caldera	55.4306	2.47539	13.8902	2.88894	8.25412	10.8536	0.20685	3.72811	7.35601	5.03095	0.738808	0		55.31	2.47	13.86	10.83	0.2064	3.72	7.34	5.02	0.7372	0	0.0169		99.5105
DI-6B-B-5	DI-6B	616510	3014678	RECALDEC	Antoniades et al.2018	post-caldera	56.4832	2.5558	14.1796	2.57443	8.58144	10.8979	0.258749	3.79281	7.35048	3.45544	0.768069	0		55.25	2.5	13.87	10.66	0.2531	3.71	7.19	3.38	0.7513	0.0123	0.0599		97.6366
DI-6B-B-6	DI-6B	616510	3014678	RECALDEC	Antoniades et al.2018	post-caldera	55.9263	2.32773	13.9664	2.83929	8.11227	10.6671	0.249978	3.69401	6.90223	5.19186	0.789911	0		55.26	2.3	13.8	10.54	0.247	3.65	6.82	5.13	0.7805	0.0092	0		98.5368
DI-6B-C-1	DI-6B	616510	3014678	RECALDEC	Antoniades et al.2018	post-caldera	56.1093	2.4083	14.0855	2.55056	8.50185	10.7969	0.205616	3.62257	6.86062	4.85707	0.798584	0		55.45	2.38	13.92	10.67	0.2032	3.58	6.78	4.8	0.7892	0	0		98.5725
DI-6B-C-2	DI-6B	616510	3014678	RECALDEC	Antoniades et al.2018	post-caldera	56.0456	2.39052	14.0291	2.86332	8.18092	10.7574	0.208867	3.63643	6.8373	5.00389	0.803966	0		55.33	2.36	13.85	10.62	0.2062	3.59	6.75	4.94	0.7937	0	0.0212		98.4612
DI-6B-C-5	DI-6B	616510	3014678	RECALDEC	Antoniades et al.2018	post-caldera	55.3848	2.38797	14.0469	2.87361	8.21033	10.796	0.285352	3.72242	7.05354	5.22745	0.807595	0		55.2	2.38	14	10.76	0.2844	3.71	7.03	5.21	0.8049	0	0.0534		99.4327
DI-6B-C-6	DI-6B	616510	3014678	RECALDEC	Antoniades et al.2018	post-caldera	55.6352	2.38813	14.2478	2.80927	8.02649	10.5543	0.284551	3.49112	7.01259	5.26197	0.842826	0		54.98	2.36	14.08	10.43	0.2812	3.45	6.93	5.2	0.8329	0.0427	0		98.5868
DI-6B-F-1	DI-6B	616510	3014678	RECALDEC	Antoniades et al.2018	post-caldera	55.8992	2.32703	14.1139	2.80073	8.00209	10.5222	0.205588	3.79407	7.1632	4.98793	0.706202	0		55.25	2.3	13.95	10.4	0.2032	3.75	7.08	4.93	0.698	0.0213	0		98.5826
DI-6B-F-2	DI-6B	616510	3014678	RECALDEC	Antoniades et al.2018	post-caldera	55.4747	2.44948	14.2552	2.73353	7.81009	10.2698	0.20409	3.75453	7.14767	5.38083	0.789857	0		55.26	2.44	14.2	10.23	0.2033	3.74	7.12	5.36	0.7868	0.0519	0		99.3921
DI-6B-F-3	DI-6B	616510	3014678	RECALDEC	Antoniades et al.2018	post-caldera	55.8303	2.25956	14.0437	2.76174	7.89068	10.3757	0.24085	3.84023	7.32582	5.046	0.761156	0		55.1	2.23	13.86	10.24	0.2377	3.79	7.23	4.98	0.7512	0	0		98.419
DI-6B-F-4	DI-6B	616510	3014678	RECALDEC	Antoniades et al.2018	post-caldera	55.6877	2.25665	14.2786	2.80129	8.00367	10.5243	0.208867	3.71386	7.25569	5.0294	0.764226	0		55.03	2.23	14.11	10.4	0.2064	3.67	7.17	4.97	0.7552	0.0336	0		98.5753
DI-6B-G-1	DI-6B	616510	3014678	RECALDEC	Antoniades et al.2018	post-caldera	55.6156	2.19694	14.3353	2.80634	8.01812	10.5433	0.244773	3.51109	7.283	5.30676	0.682054	0		55.44	2.19	14.29	10.51	0.244	3.5	7.26	5.29	0.6799	0	0		99.404
DI-6B-G-2	DI-6B	616510	3014678	RECALDEC	Antoniades et al.2018	post-caldera	55.9227	2.42264	13.7889	2.9206	8.34457	10.9726	0.18614	3.745	6.94491	4.76453	0.960073	0		55.4	2.4	13.66	10.87	0.1844	3.71	6.88	4.72	0.9511	0.1007	0.0188		98.8951
DI-18-B-2	DI-18	615927	3016139	RECALDEC	Antoniades et al.2018	pre-caldera	53.1504	1.85455	14.6559	2.34444	7.81479	9.92434	0.216531	5.87441	9.75393	3.95971	0.375321	0		53.02	1.85	14.62	9.9	0.216	5.86	9.73	3.95	0.3744	0	0.0475		99.5679
DI-18-B-2	DI-18	615927	3016139	RECALDEC	Antoniades et al.2018	pre-caldera	53.1504	1.85455	14.6559	2.34444	7.81479	9.92434	0.216531	5.87441	9.75393	3.95971	0.375321	0		53.02	1.85	14.62	9.9	0.216	5.86	9.73	3.95	0.3744	0	0.0475		99.5679
DI-18-C-1	DI-18	615927	3016139	RECALDEC	Antoniades et al.2018	pre-caldera	52.8875	2.08567	14.5292	2.33974	7.79912	9.90444	0.134712	5.8943	9.92459	4.01014	0.395069	0		52.49	2.07	14.42	9.83	0.1337	5.85	9.85	3.98	0.3921	0.0335	0.0085		99.0579
DI-18-C-1	DI-18	615927	3016139	RECALDEC	Antoniades et al.2018	pre-caldera	52.8875	2.08567	14.5292	2.33974	7.79912	9.90444	0.134712	5.8943	9.92459	4.01014	0.395069	0		52.49	2.07	14.42	9.83	0.1337	5.85	9.85	3.98	0.3921	0.0335	0.0085		99.0579
DI-18-F-1	DI-18	615927	3016139	RECALDEC	Antoniades et al.2018	pre-caldera	53.1762	2.05256	14.5782	2.39837	7.99456	10.1526	0.250312	5.61699	9.7221	3.78471	0.42603	0		53.11	2.05	14.56	10.14	0.25	5.61	9.71	3.78	0.4255	0.0602	0.0592		99.755
DI-18-F-1	DI-18	615927	3016139	RECALDEC	Antoniades et al.2018	pre-caldera	53.1762	2.05256	14.5782	2.39837	7.99456	10.1526	0.250312	5.61699	9.7221	3.78471	0.42603	0		53.11	2.05	14.56	10.14	0.25	5.61	9.71	3.78	0.4255	0.0602	0.0592		99.755
DI-18-F-2	DI-18	615927	3016139	RECALDEC	Antoniades et al.2018	pre-caldera	53.0911	2.03042	14.403	2.40533	8.01778	10.1821	0.229248	5.87122	9.53199	4.00083	0.419087	0		53.08	2.03	14.4	10.18	0.2292	5.87	9.53	4	0.419	0.0668	0.0719		99.877
DI-18-F-2	DI-18	615927	3016139	RECALDEC	Antoniades et al.2018	pre-caldera	53.0911	2.03042	14.403	2.40533	8.01778	10.1821	0.229248	5.87122	9.53199	4.00083	0.419087	0		53.08	2.03	14.4	10.18	0.2292	5.87	9.53	4	0.419	0.0668	0.0719		99.877
DI-18-F-3	DI-18	615927	3016139	RECALDEC	Antoniades et al.2018	pre-caldera	53.1389	2.07896	14.382	2.39863	7.99543	10.1537	0.223463	5.71462	9.76206	3.89679	0.409163	0		52.91	2.07	14.32	10.11	0.2225	5.69	9.72	3.88	0.4074	0.0333	0.0555		99.4188
DI-18-F-3	DI-18	615927	3016139	RECALDEC	Antoniades et al.2018	pre-caldera	53.1389	2.07896	14.382	2.39863	7.99543	10.1537	0.223463	5.71462	9.76206	3.89679	0.409163	0		52.91	2.07	14.32	10.11	0.2225	5.69	9.72	3.88	0.4074	0.0333	0.0555		99.4188
DI-18-G-1	DI-18	615927	3016139	RECALDEC	Antoniades et al.2018	pre-caldera	53.6628	2.12054	14.2553	2.60295	8.67651	11.0187	0.232244	5.42817	9.14165	3.32792	0.551948	0		52.89	2.09	14.05	10.86	0.2289	5.35	9.01	3.28	0.544	0.0834	0.0532		98.4395
DI-18-G-1	DI-18	615927	3016139	RECALDEC	Antoniades et al.2018	pre-caldera	53.6628	2.12054	14.2553	2.60295	8.67651	11.0187	0.232244	5.42817	9.14165	3.32792	0.551948	0		52.89	2.09	14.05	10.86	0.2289	5.35	9.01	3.28	0.544	0.0834	0.0532		98.4395
DI-18-G-2	DI-18	615927	3016139	RECALDEC	Antoniades et al.2018	pre-caldera	52.9873	2.12999	14.4355	2.45862	8.1954	10.4077	0.231271	5.66315	9.91304	3.52307	0.462642	0		52.49	2.11	14.3	10.31	0.2291	5.61	9.82	3.49	0.4583	0.0033	0		98.8208
DI-18-G-2	DI-18	615927	3016139	RECALDEC	Antoniades et al.2018	pre-caldera	52.9873	2.12999	14.4355	2.45862	8.1954	10.4077	0.231271	5.66315	9.91304	3.52307	0.462642	0		52.49	2.11	14.3	10.31	0.2291	5.61	9.82	3.49	0.4583	0.0033	0		98.8208
DI-18-G-3	DI-18	615927	3016139	RECALDEC	Antoniades et al.2018	pre-caldera	53.5335	1.9649	14.1353	2.53873	8.46243	10.7468	0.219247	5.40348	9.35333	3.89973	0.489421	0		53.4	1.96	14.1	10.72	0.2187	5.39	9.33	3.89	0.4882	0.0066	0.0174		99.521
DI-18-G-3	DI-18	615927	3016139	RECALDEC	Antoniades et al.2018	pre-caldera	53.5335	1.9649	14.1353	2.53873	8.46243	10.7468	0.219247	5.40348	9.35333	3.89973	0.489421	0		53.4	1.96	14.1	10.72	0.2187	5.39	9.33	3.89	0.4882	0.0066	0.0174		99.521
DI-1SUP-a-GLASS1	DI-1SUP	618127	301462	RECALDEC	Antoniades et al.2018	post-caldera	58.5472	2.55132	13.4431	3.05898	7.64746	10.4	0.218553	2.70501	5.60471	5.01042	1.21326	0		57.14	2.49	13.12	10.15	0.2133	2.64	5.47	4.89	1.1841		0.0259	0.066	97.3894
DI-1SUP-a-GLASS2	DI-1SUP	618127	301462	RECALDEC	Antoniades et al.2018	post-caldera	58.3408	2.51214	13.3879	3.03672	7.5918	10.3243	0.221191	2.9104	5.57572	5.18767	1.23565	0		57.13	2.46	13.11	10.11	0.2166	2.85	5.46	5.08	1.21		0	0.0612	97.6879
DI-1SUP-a-GLASS3	DI-1SUP	618127	301462	RECALDEC	Antoniades et al.2018	post-caldera	58.5883	2.48334	13.3569	3.08405	7.71013	10.4852	0.173629	2.73882	5.53896	5.03821	1.28766	0		57.33	2.43	13.07	10.26	0.1699	2.68	5.42	4.93	1.26		0.0992	0.0562	97.7054
DI-1SUP-a-GLASS4	DI-1SUP	618127	301462	RECALDEC	Antoniades et al.2018	post-caldera	58.5202	2.48478	13.2726	3.02269	7.55672	10.2766	0.210951	2.8529	5.59331	5.25587	1.23002	0		57.23	2.43	12.98	10.05	0.2063	2.79	5.47	5.14	1.2029		0	0.0734	97.5727
DI-1SUP-b-GLASS1	DI-1SUP	618127	301462	RECALDEC	Antoniades et al.2018	post-caldera	58.4056	2.48666	13.2039	3.09489	7.73723	10.522	0.235616	2.78464	5.51791	5.38433	1.1492	0		56.84	2.42	12.85	10.24	0.2293	2.71	5.37	5.24	1.1184		0.0011	0.0829	97.1018
DI-1SUP-b-GLASS2	DI-1SUP	618127	301462	RECALDEC	Antoniades et al.2018	post-caldera	58.3176	2.47768	13.4532	3.11684	7.79211	10.5967	0.171083	2.81554	5.57989	5.12941	1.14669	0		56.96	2.42	13.14	10.35	0.1671	2.75	5.45	5.01	1.12		0	0.0536	97.4207
DI-1SUP-b-GLASS3	DI-1SUP	618127	301462	RECALDEC	Antoniades et al.2018	post-caldera	58.2461	2.5498	13.4044	3.06319	7.65797	10.4143	0.185757	2.82629	5.62185	5.30441	1.14024	0		56.88	2.49	13.09	10.17	0.1814	2.76	5.49	5.18	1.1135		0.0406	0.022	97.4176
DI-1SUP-b-GLASS4	DI-1SUP	618127	301462	RECALDEC	Antoniades et al.2018	post-caldera	58.0414	2.56065	13.2199	3.1173	7.79326	10.5982	0.213591	2.66226	5.59888	5.58872	1.20411	0		57.12	2.52	13.01	10.43	0.2102	2.62	5.51	5.5	1.185		0	0.0366	98.1418
DI-26-A-1	DI-26	621609	3012507	RECALDEC	Antoniades et al.2018	post-caldera	67.9192	1.235	12.8403	2.4496	4.8992	7.10338	0.186878	0.834522	1.73817	5.43554	2.46157	0		67.6	1.2292	12.78	7.07	0.186	0.8306	1.73	5.41	2.45	0	0		99.2859
DI-26-A-2	DI-26	621609	3012507	RECALDEC	Antoniades et al.2018	post-caldera	67.6111	1.39733	12.9408	2.43009	4.86018	7.04679	0.124196	0.903052	1.87447	5.50311	2.35561	0		67.45	1.394	12.91	7.03	0.1239	0.9009	1.87	5.49	2.35	0.0571	0		99.576
DI-26-A-3	DI-26	621609	3012507	RECALDEC	Antoniades et al.2018	post-caldera	67.0584	1.65687	12.1861	2.7131	5.42619	7.86747	0.237224	0.955292	1.98936	5.5782	2.19929	0		67.08	1.6574	12.19	7.87	0.2373	0.9556	1.99	5.58	2.2	0	0		99.7604
DI-26-D-1	DI-26	621609	3012507	RECALDEC	Antoniades et al.2018	post-caldera	66.719	1.3382	13.0399	2.46354	4.92708	7.1438	0.249329	0.859067	1.88154	6.39923	2.12302	0		66.31	1.33	12.96	7.1	0.2478	0.8538	1.87	6.36	2.11	0	0		99.1417
DI-26-D-3	DI-26	621609	3012507	RECALDEC	Antoniades et al.2018	post-caldera	67.3814	1.18107	13.022	2.4159	4.8318	7.00564	0.260541	0.701675	1.84731	6.06685	2.29147	0		66.75	1.17	12.9	6.94	0.2581	0.6951	1.83	6.01	2.27	0	0		98.8233
	Project Reference
RECALDEC Project	CTM2009-05919-E
PEVOLDEC Project	CTM2011-13578-E
References
D. Antoniades, S. Giralt, A. Geyer, A.M. Álvarez-Valero, S. Pla-Rabes, I. Granados, E.J. Liu, M. Toro, J.L. Smellie, M. Oliva. (2018) The timing and widespread effects of the largest Holocene volcanic eruption in Antarctica. Scientific Reports. Accepted

## Sheet: S1_8_Average_glass
Table S1-8: Average glass and bulk rock composition for selected samples collected during the RECALDEC and PEVOLDEC projects.
				wt %
Sample	Analysis from	phase	Project	SiO2	TiO2	Al2O3	FeOt	MnO	MgO	CaO	Na2O	K2O	P2O5	Total
DI-1SUP	glass (average value)	post-caldera	RECALDEC	58.6762	2.52376	13.3881	10.5406	0.209082	2.76748	5.49589	5.18612	1.21272	0	100
DI-4SUP	bulk rock	post-caldera	RECALDEC	55.8239	2.03684	15.9945	9.41677	0.176447	3.45802	6.90772	5.02427	0.811499	0.349958	100
DI-4SUP	glass (average value)	post-caldera	RECALDEC	58.5028	2.53028	13.586	10.6671	0.212077	2.78937	5.661	4.91867	1.13278	0	100
DI-6A	bulk rock	?	RECALDEC	53.0977	1.7704	16.724	8.92738	0.164038	5.02598	9.2584	4.2532	0.506825	0.272114	100
DI-6A	glass (average value)	?	RECALDEC	53.9084	2.45748	14.5612	10.7635	0.216874	4.29468	8.02849	5.01717	0.752192	0	100
DI-6b	glass (average value)	?	RECALDEC	55.9489	2.3647	14.1809	10.6133	0.214595	3.71331	7.15487	5.03266	0.77679	0	100
DI-16B	bulk rock	pre-caldera	RECALDEC	51.8734	2.37789	16.2376	10.5462	0.186131	4.46964	9.38654	4.07903	0.467127	0.376384	100
DI-16B	glass (average value)	pre-caldera	RECALDEC	53.3539	2.82458	13.5022	11.9237	0.20879	5.15289	8.31527	4.08227	0.636396	0	100
DI-17	glass (average value)	pre-caldera	RECALDEC	53.2024	2.93193	13.4331	12.3254	0.21814	5.09706	8.23096	3.92721	0.633764	0	100
DI-18	bulk rock	pre-caldera	RECALDEC	51.3749	1.54145	18.3521	7.94716	0.145825	5.33658	10.8034	3.92105	0.336797	0.240744	100
DI-18	glass (average value)	pre-caldera	RECALDEC	53.3333	2.04445	14.4573	10.3356	0.217684	5.6975	9.66169	3.81051	0.442007	0	100
DI-26	bulk rock	post-caldera	RECALDEC	55.7963	2.00158	15.9525	9.39903	0.175548	3.14935	6.94359	5.11911	0.818333	0.644708	100
DI-26	glass (average value)	post-caldera	RECALDEC	67.5065	1.3656	12.8371	7.25234	0.212092	0.853121	1.87099	5.81033	2.29191	0	100
DI-29	bulk rock	syn-caldera	RECALDEC	53.7093	1.95092	16.4529	9.36851	0.178142	4.29474	8.52322	4.63204	0.594212	0.296012	100
DI-29	glass group 1 (average value)	syn-caldera	RECALDEC	54.1249	3.22018	13.5104	12.6858	0.230555	3.78829	7.53811	4.18841	0.713389	0	100
DI-29	glass group 2 (average value)	syn-caldera	RECALDEC	56.1656	1.66408	16.6628	8.05524	0.171843	4.09548	7.59516	4.9098	0.680005	0	100
DI-29	glass group 3 (average value)	syn-caldera	RECALDEC	51.9867	2.04411	14.9165	10.2155	0.185125	5.74058	9.90916	4.52014	0.482249	0	100
DI-37	bulk rock	syn-caldera	RECALDEC	50.5923	1.78131	18.0406	8.6808	0.155344	5.90717	10.0759	4.00788	0.47121	0.287543	100
DI-37	glass (average value)	syn-caldera	RECALDEC	50.7748	1.99771	16.4525	9.19271	0.182494	6.66803	9.79796	4.33557	0.598233	0	100
DI-39POM	bulk rock	post-caldera	RECALDEC	68.228	0.732375	14.9046	4.42533	0.149392	0.734641	1.98107	6.84459	1.82608	0.173954	100
DI-39POM	glass (average value)	post-caldera	RECALDEC	74.1464	0.766036	12.0711	4.27965	0.183574	0.464925	1.57671	4.62775	1.88386	0	100
DI-41	bulk rock	post-caldera	RECALDEC	68.2723	0.735806	14.8967	4.37163	0.150806	0.748875	2.00906	6.80746	1.83126	0.176105	100
DI-41	glass (average value)	post-caldera	RECALDEC	75.46	0.617842	11.5238	3.9768	0.0965935	0.460654	1.88427	4.19498	1.7851	0	100
DI-44	bulk rock	post-caldera	RECALDEC	57.4855	1.9493	16.0228	8.58083	0.177008	2.91215	6.0699	5.50331	0.924401	0.374819	100
DI-44	glass (average value)	post-caldera	RECALDEC	61.6745	2.00397	14.0967	8.85002	0.213957	1.99884	4.12888	5.5582	1.47493	0	100
DI-46	bulk rock	post-caldera	RECALDEC	56.201	2.02413	16.1813	8.96659	0.172296	3.30454	6.82184	5.16055	0.840946	0.326803	100
DI-46	glass (average value)	post-caldera	RECALDEC	51.0889	2.39749	14.5475	9.56964	0.187837	6.52198	11.256	3.93148	0.499206	0	100
DI-46	glass (average value)	post-caldera	RECALDEC	56.5497	2.29558	15.4023	9.82366	0.198102	3.24741	6.52027	5.00854	0.954473	0	100
DI-50	bulk rock	pre-caldera	RECALDEC	51.7104	1.87606	16.4688	9.48331	0.175699	5.42898	10.2295	4.00379	0.355027	0.268457	100
DI-50	glass group 1 (average value)	pre-caldera	RECALDEC	54.2721	2.46222	15.0455	10.8116	0.195995	4.00457	7.46226	5.2067	0.539042	0	100
DI-50	glass group 2 (average value)	pre-caldera	RECALDEC	52.9781	1.80218	15.4645	9.72575	0.224115	5.56764	9.1418	4.70178	0.394064	0	100
DI-53	bulk rock	?	RECALDEC	51.953	1.83189	16.1608	9.23893	0.171001	5.27532	10.5051	4.26575	0.332861	0.265361	100
DI-53	glass (average value)	?	RECALDEC	52.6857	2.00358	15.2281	9.62827	0.194757	5.69545	9.53491	4.56005	0.469137	0	100
DI-60	glass group 1 (average value)	post-caldera	RECALDEC	52.3577	2.01208	15.539	9.48935	0.231204	5.98585	9.49271	4.41381	0.478263	0	100
DI-60	glass group 2 (average value)	post-caldera	RECALDEC	55.9751	2.55242	14.2668	10.7593	0.212512	3.76627	6.91385	4.79568	0.758101	0	100
DI-64	bulk rock	post-caldera	RECALDEC	57.557	1.9228	15.9208	8.7151	0.17544	2.86882	6.03212	5.48157	0.938599	0.38769	100
DI-64	glass (average value)	post-caldera	RECALDEC	60.3368	2.40954	13.7981	9.49078	0.215712	2.27852	4.92145	5.23467	1.31442	0	100
DI-70	bulk rock	crystal mush/plutonic	RECALDEC	50.607	0.541848	25.3076	3.71462	0.101899	3.09051	13.3375	3.02701	0.206051	0.0658391	100
DI-70	glass (average value)	crystal mush/plutonic	RECALDEC	59.1166	1.79908	16.0284	7.21139	0.206967	2.76121	4.99708	6.64555	1.23375	0	100
DEI-2013-1-C2	bulk rock	post-caldera	PEVOLDEC	57.7202	1.91513	15.9215	8.72757	0.175247	2.8271	5.97566	5.43918	0.934941	0.363438	100
DEI-2013-1-C2	glass (average value)	post-caldera	PEVOLDEC	59.2864	2.47873	13.5354	10.3404	0.221475	2.47873	5.17553	5.1834	1.29999	0	100
DEI-2013-1-D5	bulk rock	post-caldera	PEVOLDEC	57.6997	1.91702	15.9307	8.72289	0.17652	2.82028	6.00363	5.43218	0.936838	0.360292	100
DEI-2013-1-D5	glass (average value)	post-caldera	PEVOLDEC	59.3711	2.48797	13.6234	10.1082	0.219767	2.35969	5.22979	5.29016	1.30995	0	100

## Sheet: S1_9_Sr_Isotopes
Table S1-9: Sr Isotope analyses of selected juvenile fragments collected during the RECALDEC and PEVOLDEC projects
		UTM WGS84 20S			ppm
Sample	x	y	phase	Project	Rb	Sr	Nd	Rb/Sr	87Rb/86Sr	87Sr/86Sr	±StdErr*10-06
DI-4SUP	619380	3013650	post-caldera	RECALDEC	12	349	23.1	0.0344	0.0994	0.703409	3
DI-31	616412	3014189	syn-caldera	RECALDEC	13	344	21.7	0.0378	0.1093	0.703522	3
DI-35	616365	3.01413e+06	syn-caldera	RECALDEC	7	406	17.2	0.0172	0.0499	0.70343	3
DI-39OBS	617160	3019177	post-caldera	RECALDEC	29	138	35.6	0.2101	0.6077	0.703423	2
DI-55	617784	3.02051e+06	post-caldera	RECALDEC	16	310	30.9	0.0516	0.1493	0.703412	3
DEI2013-4-EI	618766	3021381	post-caldera	PEVOLDEC	15	333	28	0.045	0.1303	0.703439	3
DEI2013-1-C2	622596	3013962	post-caldera	PEVOLDEC	14	336	25.9	0.0417	0.1205	0.703396	2
DEI2013-3A11	620275	3021466	post-caldera	PEVOLDEC	14	343	26.6	0.0408	0.118	0.703407	3
DI-41(white part)	617044	3019357	post-caldera	RECALDEC	29	138	34.8	0.2101	0.6078	0.703565	3
DI-41(black part)	617044	3019357	post-caldera	RECALDEC	29	138	34.8	0.2101	0.6077	0.703447	2
DI-16A	615927	3016139	pre-caldera	RECALDEC	3	403	21.3	0.0074	0.0215	0.703555	3
DI-18	615927	3016139	pre-caldera	RECALDEC	2	515	14.4	0.0039	0.0112	0.703764	3

## Sheet: S1_10_P_T_estimates
Table S2-9: P-T estimates for selected samples collected during the RECALDEC and PEVOLDEC projects. Results for Supplementary Material 8
Magma_reservoir	Sample	T (ºC)	P (kbar)	P (Pa)	Depth in km assuming average crustal density of 2650kg/m3	phase	Project
R2'	DI-1INF	1080	2.9	290000000	11.1553	post-caldera	RECALDEC
R2'	DI-2	1080	2.8	280000000	10.7707	post-caldera	RECALDEC
R2'	DI-3	1080	3.1	310000000	11.9247	post-caldera	RECALDEC
R2'	DI-4SUP	1080	2.9	290000000	11.1553	post-caldera	RECALDEC
R2'	DI-4INF	1080	2.6	260000000	10.0013	post-caldera	RECALDEC
R2'	DI-5INF	1080	2.9	290000000	11.1553	post-caldera	RECALDEC
R1	DI-6A	1140	5.1	5.1e+08	19.618	?	RECALDEC
R1	DI-7	1110.2	4.7	470000000	18.0794	dyke (post-caldera)	RECALDEC
R1	DI-9	1120.1	5.1	5.1e+08	19.618	dyke (post-caldera)	RECALDEC
R2'	DI-10	1090	3.5	350000000	13.4634	post-caldera	RECALDEC
R1	DI-11	1150	5	500000000	19.2334	pipe breccia	RECALDEC
M	DI-12	1150	6.5	650000000	25.0034	pre-caldera	RECALDEC
R1	DI-13D	1100	4	400000000	15.3867	dyke (pre-caldera)	RECALDEC
R1	DI-13E	1120	4.6	4.6e+08	17.6947	dyke (pre-caldera)	RECALDEC
M	DI-16A	1150	7.2	720000000	27.696	pre-caldera	RECALDEC
M	DI-16B	1120	7.2	720000000	27.696	pre-caldera	RECALDEC
M	DI-18	1180	8.2	8.2e+08	31.5427	pre-caldera	RECALDEC
?	DI-19	1120	4.8	480000000	18.464	post-caldera	RECALDEC
R3	DI-20	1050	2.1	210000000	8.07801	dyke (post-caldera)	RECALDEC
R1	DI-22	1100	4.6	4.6e+08	17.6947	dyke (pre-caldera)	RECALDEC
R1	DI-23	1130.1	5.1	5.1e+08	19.618	dyke (pre-caldera)	RECALDEC
R6	DI-24	980	0.6	60000000	2.308	post-caldera	RECALDEC
R3	DI-25	1050	2.1	210000000	8.07801	post-caldera	RECALDEC
R3	DI-26	1050	2.1	210000000	8.07801	post-caldera	RECALDEC
?	DI-29	1120	4.4	4.4e+08	16.9254	syn-caldera	RECALDEC
R2	DI-31	1099.6	3.1	310000000	11.9247	syn-caldera	RECALDEC
M	DI-33	1200	7.7	770000000	29.6194	post-caldera	RECALDEC
M	DI-34	1200	8.1	810000000	31.158	post-caldera	RECALDEC
?	DI-35	1120	4	400000000	15.3867	syn-caldera	RECALDEC
?	DI-36	1120	3.7	370000000	14.2327	syn-caldera	RECALDEC
M	DI-37	1180	8.7	8.7e+08	33.466	post-caldera	RECALDEC
R5	DI-39OBS	989.7	0.5	50000000	1.92334	post-caldera	RECALDEC
R5	DI-39POM	990.3	0.6	60000000	2.308	post-caldera	RECALDEC
R5	DI-41	990.3	0.6	60000000	2.308	post-caldera	RECALDEC
R5	DI-43	990.3	0.5	50000000	1.92334	post-caldera	RECALDEC
R4	DI-44	1050	2.1	210000000	8.07801	post-caldera	RECALDEC
R4	DI-45	1050	2	200000000	7.69334	post-caldera	RECALDEC
R4	DI-46	1080.1	2.8	280000000	10.7707	post-caldera	RECALDEC
R2	DI-47	1080.1	2.9	290000000	11.1553	post-caldera	RECALDEC
R1	DI-48	1100	5.1	5.1e+08	19.618	pre-caldera	RECALDEC
M	DI-49	1150	12	1200000000	46.1601	dyke	RECALDEC
M	DI-50	1150	7	700000000	26.9267	pre-caldera	RECALDEC
M	DI-52	1180	6.5	650000000	25.0034	?	RECALDEC
M	DI-53	1150	7.5	750000000	28.85	?	RECALDEC
R2	DI-54	1080	3.1	310000000	11.9247	post-caldera	RECALDEC
R4	DI-55	1050	1.6	160000000	6.15467	post-caldera	RECALDEC
R4	DI-56	1080	3.5	350000000	13.4634	post-caldera	RECALDEC
R4	DI-57	1050	1.7	170000000	6.53934	post-caldera	RECALDEC
?	DI-61	1120	4.1	4.1e+08	15.7714	post-caldera	RECALDEC
R3	DI-63	1050	2.1	210000000	8.07801	post-caldera	RECALDEC
R3	DI-64	1050	2.1	210000000	8.07801	post-caldera	RECALDEC
M	DI-66	1050	6.5	650000000	25.0034	pre-caldera	RECALDEC
M	DI-67	1080	10.2	1.02e+09	39.2361	crystal mush/plutonic	RECALDEC
R1	DI-69	1080	5	500000000	19.2334	crystal mush/plutonic	RECALDEC
R1	DI-70	1080	5.1	5.1e+08	19.618	crystal mush/plutonic	RECALDEC
R4	DEI-2013-3-A1	1080	2.8	280000000	10.7707	post-caldera	PEVOLDEC
R4	DEI-2013-3-A11	1050	2	200000000	7.69334	post-caldera	PEVOLDEC
R4	DEI-2013-3-B7	1050	2.1	210000000	8.07801	post-caldera	PEVOLDEC
R4	DEI-2013-4-E1	1050	2	200000000	7.69334	post-caldera	PEVOLDEC
R4	DEI-2013-4-F5	1050	1.8	180000000	6.92401	post-caldera	PEVOLDEC
R3	DEI-2013-1-C2	1050	2.1	210000000	8.07801	post-caldera	PEVOLDEC
R3	DEI-2013-1-D5	1050	2.1	210000000	8.07801	post-caldera	PEVOLDEC

[truncated: 2 more sheets: S1_11_fract_cryst_modelling, S1_12_magma_thermal_properties]
