# Supplementary material for: Deciphering the evolution of Deception Island’s magmatic system
Source: Sci Rep. 2019 Jan 23;9:373. doi: 10.1038/s41598-018-36188-4 (PMC6344569; doi:10.1038/s41598-018-36188-4)
Supplement: Supplementary file 2 — Supplementary Material 2 [file 41598_2018_36188_MOESM2_ESM.xlsx]

## Sheet: S2_1_Geochemistry bibliography
Table S2-1: Whole rock chemical analyses of Deception Island rock samples - Bibliographic data
	UTM WGS84 20S					wt %																ppm
Sample	x	y	Description	phase	Reference	SiO2	TiO2	Al2O3	Fe2O3	FeO	FeOt	MnO	MgO	CaO	Na2O	K2O	P2O5	H20+-	H20--	Sum	LOI (%)	Ag	As	Au	Be	Bi	Cd	Li	Mo	Pt	Ra	Se	Te	Tl	W	Sb	Sn	Ge	Co	Cs	Ce	Dy	Er	Eu	Gd	Hf	Ho	Lu	La
OG.232	nd.	nd.	Almost aphyric basaltic andesite with olivine; north of Cross Hill	post-caldera	Gonzalez and Katsui 1971	49.72	1.5	17.91	3.04	6.17	8.90539	0.18	6.1	10.64	3.77	0.5	0.33	0.22	0.12	99.5554
OG.229	nd.	nd.	Basaltic andesite with olivine; west coast	nd.	Gonzalez and Katsui 1971	50.18	1.54	17.75	3.56	5.79	8.99329	0.14	6.68	9.19	3.92	0.49	0.34	0.22	0.18	99.2233
OG.356	nd.	nd.	Aphyric basaltic andesite; Macaroni Point	nd.	Gonzalez and Katsui 1971	50.63	1.67	17.59	2.38	6.34	8.48152	0.17	5.56	10.22	4.12	0.44	0.29	0.34	0.14	99.1715
OG.244	nd.	nd.	Basaltic andesite with olivine; Pendulum Cove	nd.	Gonzalez and Katsui 1971	52.42	2.26	16.31	2.72	8.24	10.6875	0.3	3.6	7.64	5.25	0.61	0.48	0.42	0.11	99.5575
OG.354	nd.	nd.	Aphyric andesite; north of Mount Pond	nd.	Gonzalez and Katsui 1971	54.22	1.88	15.61	2.37	7.93	10.0625	0.17	3.63	7.82		0.85	0.27	0.19	0.23	94.5125
OG.226	nd.	nd.	Glassy pyroxene-dacite; Cross Hill	post-caldera	Gonzalez and Katsui 1971	66.21	0.62	15.52	1.02	4.13	5.0478	0.17	0.63	2.4	6.87	1.71	0.21	0.21	0.18	99.3878
Y-10	nd.	nd.	Andesitic bomb from the edge of crater 9; August 12,1970, eruption.	post-caldera	Gonzalez-Ferran et al. 1971	57.53	1.64	17	1.99	5.03	6.8206	0.17	2.2		6.27	1.2				92.8306	0.21
Y13	nd.	nd.	Andesitic bomb from the INACH crater; August 12, 1970,eruption.	post-caldera	Gonzalez-Ferran et al. 1971	56.9	1.8	15.1	1.88	6.59	8.28162	0.04	2.6	7.5	6.4					98.6216	0.18
1969 Fissure	nd.	nd.	1969 Fissure	post-caldera	Baker and McReath 1971	54.9	2.07	16.1	2.98	6.95	9.6314	0.18	3.67	7.25	5.02	0.73	0.29	0.09		99.8414
1967 Island	nd.	nd.	1967 Island	post-caldera	Baker and McReath 1971	61	1.26	15.7	1.19	5.5	6.57076	0.17	1.71	4.11	6.23	1.23	0.42	0.18		98.4008
1967 Land Centre	nd.	nd.	1967 Land Centre	post-caldera	Baker and McReath 1971	57.2	1.89	15.8	2.82	5.67	8.20744	0.18	2.73	5.76	5.58	0.96	0.36	0.23		98.6674
B.701.2 Crater I	nd.	nd.	South side of crater 1.	post-caldera	Baker and McReath 1971	59.3	1.61	15.8	2.24	5.4	7.41555	0.18	2.34	5.06	5.92	1.08	0.41	0.47		99.1156
B.702.1 Crater 2	nd.	nd.	South-west side of crater 2.	post-caldera	Baker and McReath 1971	59.5	1.62	16	2.31	5.33	7.40854	0.17	2.42	5.02	6.17	1.09	0.4	0.49		99.7985
B.704.1 Centre 3	nd.	nd.	South side of crater 3	post-caldera	Baker and McReath 1971	59.5	1.65	16.1	2.59	5.09	7.42048	0.17	2.39	5.17	5.91	1.08	0.42	0.55		99.8105
B.711.1 Crater 5	nd.	nd.	South-east side of crater S.	post-caldera	Baker and McReath 1971	59.3	1.75	15.9	2.89	5.13	7.73042	0.18	2.46	5.26	5.9	1.03	0.41	0.11		99.9204
B.710.1 Cross Hill	nd.	nd.	South side of Cross Hill.	post-caldera	Baker and McReath 1971	58.7	1.6	15.8	2.45	5.18	7.38451	0.17	2.29		5.89	1.09	0.42	0.5		93.3445
B.707.l Land centre	nd.	nd.	100m. west of largest new crater; north of land centre	post-caldera	Baker and McReath 1971	58	1.91	15.9	2.38		2.14152	0.18	2.72	5.73	5.46	0.98	0.37	0.37		93.3915
B.803.4	nd.	nd.	Outer Coast Tuff; 1 km south of the Argentine station.	syn-caldera	Baker et al. 1975	53.98	1.61	16.77	9.17		8.25117	0.16	4.32	7.9	5.08	0.72	0.29			99.0812
B.809.1	nd.	nd.	Outer Coast Tuff; south end of STONETHROW RIDGE.	syn-caldera	Baker et al. 1975	49.92	1.69	18.54	9.61		8.64708	0.16	6.28	8.84	4.16	0.54	0.26			99.0371
B.814.1	nd.	nd.	Pyroclast flow; Fumarole Bay.	nd.	Baker et al. 1975	51.33	1.47	18.57	8.67		7.80127	0.15	5.39	10	3.6	0.59	0.23			99.1313
B.825.1	nd.	nd.	Pyroclast flow; between Cathedral Crags and South East Point.	nd.	Baker et al. 1975	53.81	1.76	16.42	9.98		8.98	0.17	4.4	8.34	4.13	0.79	0.29			99.09
B.802.1	nd.	nd.	Tuff; 0.5 km. south of the Argentine station.	nd.	Baker et al. 1975	53.18	1.83	16.87	9.88		8.89002	0.17	4.56	8.12	4.4	0.7	0.29			99.01
B.556.l	nd.	nd.	South end of fissure	post-caldera	Baker et al. 1975	56.2	1.97	15.9	9.77		8.79105	0.17	3.12	6.47	5.36	0.85	0.34			99.171
B.561.1	nd.	nd.	0.5 km distance from the south end of fissure	post-caldera	Baker et al. 1975	55	1.95	15.6	9.7		8.72806	0.17	3.2	6.46	5.25	0.84	0.35			97.5481
B.567.1	nd.	nd.	1 km distance from the south end of fissure	post-caldera	Baker et al. 1975	55.4	2.03	15.8	10.2		9.17796	0.17	3.45	6.94	5.94	0.77	0.29			99.968
B.568.3	nd.	nd.	1.3 km distance from the south end of fissure	post-caldera	Baker et al. 1975	55.1	2.04	16	10.2		9.17796	0.17	3.66	7.3	5.01	0.75	0.28			99.488
B.571.1	nd.	nd.	3 km distance from the south end of fissure	post-caldera	Baker et al. 1975	54.9	2.07	16.1	10.7		9.62786	0.17	3.67	7.25	5.02	0.73	0.29			99.8279
B.571.1*	nd.	nd.	3 km distance from the south end of fissure	post-caldera	Baker et al. 1975	54.8	1.95	16.83	2.34	7.39	9.49553	0.17	3.31	7.27	4.83	0.65	0.3	0.11	0.06	99.6055
B.560	nd.	nd.	4.4 km distance from the south end of fissure	post-caldera	Baker et al. 1975	59.1	1.73	16	8.25		7.42335	0.18	2.3	5.23	5.72	1.04	0.41			99.1334
B.701.2	nd.	nd.	South side of crater 1.	post-caldera	Baker et al. 1975	59.3	1.61	15.8	2.24	5.4	7.41555	0.18	2.34	5.06	5.92	1.08	0.41	0.47		99.1156
B.702.1	nd.	nd.	South-west side of crater 2.	post-caldera	Baker et al. 1975	59.5	1.62	16	2.31	5.33	7.40854	0.17	2.42	5.02	6.17	1.09	0.4	0.49		99.7985
B.704.1	nd.	nd.	South side of crater 3	post-caldera	Baker et al. 1975	59.5	1.65	16.1	2.59	5.09	7.42048	0.17	2.39	5.17	5.91	1.08	0.42	0.55		99.8105
B.711.1	nd.	nd.	South-east side of crater S.	post-caldera	Baker et al. 1975	59.3	1.75	15.9	2.89	5.13	7.73042	0.18	2.46	5.26	5.9	1.03	0.41	0.11		99.9204
B.710.1	nd.	nd.	South side of Cross Hill.	post-caldera	Baker et al. 1975	58.7	1.6	15.8	2.45	5.18	7.38451	0.17	2.29		5.89	1.09	0.42	0.5		93.3445
B.707.l	nd.	nd.	100 m west of largest new crater; north of land centre	post-caldera	Baker et al. 1975	58	1.91	15.9	2.38			0.18	2.72	5.73	5.46	0.98	0.37	0.37		91.25
1048	nd.	nd.	nd.	nd.	Keller et al. 1992	50.9	1.58	17.3		8.4	8.4	0.15	6.1	10.3	4.1	0.47	0.25			99.55
1049	nd.	nd.	nd.	nd.	Keller et al. 1992	52.7	2.09	15.9		9.5	9.5	0.18	4.3	8.5	4.8	0.59	0.37			98.93
1050	nd.	nd.	nd.	nd.	Keller et al. 1992	60	1.68	16		7.7	7.7	0.17	2.3	5.3	6.1	1.04	0.41			100.7
1051	nd.	nd.	nd.	nd.	Keller et al. 1992	51.6	2.44	15.2		11	11	0.19	4.9	9.1	4.7	0.5	0.36			99.99
1055	nd.	nd.	nd.	nd.	Keller et al. 1992	68.9	0.6	14.5		4.3	4.3	0.15	0.3	1.8	7.2	1.89	0.12			99.76
1057	nd.	nd.	nd.	nd.	Keller et al. 1992	69.2	0.59	14.8		4.4	4.4	0.15	0.3	1.8	7.3	1.9	0.12			100.56
1060	nd.	nd.	nd.	nd.	Keller et al. 1992	57.8	1.86	15.6		8.6	8.6	0.17	2.6		5.9	0.96	0.37			93.86
1063	nd.	nd.	nd.	nd.	Keller et al. 1992	52.8	2.31	15.4		10.8	10.8	0.19	4.3	8.6	4.9	0.53	0.53			100.36
1065	nd.	nd.	nd.	nd.	Keller et al. 1992	52.3	2.31	15.2		10.6	10.6	0.19	4.4	8.6	4.6	0.54	0.34			99.08
1066	nd.	nd.	nd.	nd.	Keller et al. 1992	59.9	1.6	15.8		7.3	7.3	0.17	2.1	5.1	6.2	1.08	0.44			99.69
1067	nd.	nd.	nd.	nd.	Keller et al. 1992	61.7	1.29	15.8		6.7	6.7	0.17	1.6	4.3	6.6	1.22	0.45			99.83
1075	nd.	nd.	nd.	nd.	Keller et al. 1992	63.9	1.12	15.6		6.7	6.7	0.17	1.2	3.6	6.7	1.43	0.42			100.84
1079	nd.	nd.	nd.	nd.	Keller et al. 1992	69	0.63	14.8		4.5	4.5	0.15	0.4	1.9	7.3	1.88	0.13			100.69
1081	nd.	nd.	nd.	nd.	Keller et al. 1992	54.2	1.81	16.3		9.2	9.2	0.17	4.7	8.8	4.8	0.57	0.29			100.84
1082	nd.	nd.	nd.	nd.	Keller et al. 1992	53.8	1.82	16.2				0.17	4.6	8.9	4.4	0.51	0.29			90.69
1084	nd.	nd.	nd.	nd.	Keller et al. 1992	56.7	1.85	15.1		8.9	8.9	0.17	3.1	6.6	5.4	0.87	0.31			99
1085	nd.	nd.	nd.	nd.	Keller et al. 1992	56.4	1.82	15.6		8.6	8.6	0.17	3.1	6.6	5.1	0.91	0.32			98.62
1087	nd.	nd.	nd.	nd.	Keller et al. 1992	53.7	1.82	16.2		8.8	8.8	0.17	4.6	8.9	4.6	0.55	0.29			99.63
1088	nd.	nd.	nd.	nd.	Keller et al. 1992	59.7	1.28	15.5				0.13	4.2	8.3	3.9	0.53	0.21			93.75
1092	nd.	nd.	nd.	nd.	Keller et al. 1992	54.2	1.59	16.9				0.16	4.7	9.3	4.5	0.51	0.24			92.1
5448	nd.	nd.	Fumarole Bay	nd.	Aparicio et al. 1997	47	0.3	26.62	0.98	3.01	3.8918	0.06	4.5	14.44	2.78	0.15	0.02			99.7618																					8
5440	nd.	nd.	Kendall Terrace	nd.	Aparicio et al. 1997	48	1.21	19.48	3.7	3.58	6.90926	0.13	6.12	11.85	3.32	0.21	0.2			97.4293	1.98																				49								18
5441	nd.	nd.	Kendall Terrace	nd.	Aparicio et al. 1997	49.5	0.77	18.1	0.7	5.65	6.27986	0.1	12.31	10.37	2.17	0.1	0.04			99.7399																					19								5
5443	nd.	nd.	Irizar Lake	nd.	Aparicio et al. 1997	51.2	1.2	17.53	2.48	5.55	7.7815	0.13	6.72	9.8	3.43	0.13	0.15			98.0715	1.18																				6								5
6592J	nd.	nd.	Irizar Lake	nd.	Aparicio et al. 1997	49.02	0.88	21.3	2.19	4.08	6.05056	0.11	6.01	12.49	2.65	0.14	0.13			98.7806	0.61																				22								9
6595	nd.	nd.	Irizar Lake	nd.	Aparicio et al. 1997	52	1.73	17.1	3.93	4.92	8.45621	0.15	6.22	9.71	3.77	0.3	0.09			99.5262	0.08																				17								8
6597	nd.	nd.	Irizar Lake	nd.	Aparicio et al. 1997	51	1.27	17.97	2.13	6.73	8.64657	0.15	6.34	9.87	3.65	0.39	0.25			99.5366																					22								9
6598	nd.	nd.	Irizar Lake	nd.	Aparicio et al. 1997	50.3	1.47	17.68	3.63	5.15	8.41627	0.15	6.48	10.07	4.28	0.27	0.24			99.3563																					22								9
6601	nd.	nd.	Irizar Lake	nd.	Aparicio et al. 1997	51	1.53	17.68	2.82	5.92	8.45744	0.15	6.52	9.87	3.75	0.33	0.25			99.5374																					5								5
6717	nd.	nd.	Crater Lake	post-caldera	Aparicio et al. 1997	47.58	0.82	21.07	1.51	4.14	5.4987	0.1	5.96	14.09	2.99	0.23	0.14			98.4787	1.03																				28								13
7355	nd.	nd.	Irizar Lake	nd.	Aparicio et al. 1997	51.25	1.5	15.16	4.84	2.52	6.87503	0.15	4.46	6.41	4.63	0.55	0.27			91.255	8.21																				14								8
7364	nd.	nd.	Irizar Lake	nd.	Aparicio et al. 1997	49.55	1.24	16.05	3.91	2.63	6.14822	0.1	5.35	8.6	2.61	0.42	0.17			90.2382	8.68																				22								9
7364A	nd.	nd.	Irizar Lake	nd.	Aparicio et al. 1997	49.92	1.14	15.16	4.79	1.7	6.01004	0.09	5.51	7.66	2.3	0.39	0.15			88.33	10.62																				32								14
7379	nd.	nd.	Irizar Lake	nd.	Aparicio et al. 1997	51.75	1.43	15.91	nd.	7.5	7.5	0.13	3.35	6.85	4.61	0.45	0.26			92.24	7.67																				30								17
7514	nd.	nd.	OBELISCO	nd.	Aparicio et al. 1997	51.5	1.47	14.98	5.95	2.87	8.22381	0.14	4.18	6.44	5.37	0.4	0.27			92.9738	6.01																				18								12
7517	nd.	nd.	Irizar Lake	nd.	Aparicio et al. 1997	52	1.21	18.43	1.69	6.16	7.68066	0.11	4.96	10.46	3.07	0.23	0.23			98.3807	1.17																				28								10
7643	nd.	nd.	PTA. DESCUBIERTA	nd.	Aparicio et al. 1997	55.6	1.92	14.43	7.34	3.45	10.0545	0.17	3.23	8.38	3.71	0.51	0.27			98.2745	0.92																				28								10
5435	nd.	nd.	Fumarole Bay	nd.	Aparicio et al. 1997	54.6	1.84	16.83	2.31	6.42	8.49854	0.17	4.06	8.09	4.73	0.31	0.24			99.3685																					31								10
5436	nd.	nd.	Fumarole Bay	nd.	Aparicio et al. 1997	54	1.52	16.41	2.96	5.6	8.26341	0.15	5.51	9.71	3.63	0.2	0.19			99.5834																					34								12
5437	nd.	nd.	Fumarole Bay	nd.	Aparicio et al. 1997	55.6	1.83	16.66	2.68	6.02	8.43146	0.16	3.98	7.84	4.63	0.34	0.25			99.7215																					37								15
5438	nd.	nd.	Fumarole Bay	nd.	Aparicio et al. 1997	54.36	2.2	15.26	4.09	5.86	9.54018	0.18	3.55	7.81	4.93	0.66	0.36			98.8502																					30								11
5449	nd.	nd.	Fumarole Bay	nd.	Aparicio et al. 1997	52.5	1.53	20.57	2.74	4.98	7.44545	0.08	3.36	8.55	4.72	0.17	0.26			99.1855	0.2																				35								9
5450	nd.	nd.	Fumarole Bay	nd.	Aparicio et al. 1997	55.6	1.53	16.87	5.79	3.02	8.22984	0.15	3.58	7.37	4.87	0.43	0.3			98.9298																					17								8
6594	nd.	nd.	Irizar Lake	nd.	Aparicio et al. 1997	53.1	1.88	16.06	1.83	8.26	9.90663	0.18	4.59	8.71	4.61	0.38	0.29			99.7066																					20								8
6596	nd.	nd.	Irizar Lake	nd.	Aparicio et al. 1997	52.65	2.06	15.93	2.94	8.18	10.8254	0.2	4.37	8.48	4.54	0.32	0.33			99.7054																					33								12
6599	nd.	nd.	Irizar Lake	nd.	Aparicio et al. 1997	54	2.64	15.4	2.57	8.69	11.0025	0.2	3.73	6.87	4.9	0.56	0.41			99.7125																					23								10
6600	nd.	nd.	Irizar Lake	nd.	Aparicio et al. 1997	53	1.57	17.5	2.25	6.26	8.28455	0.15	5.43	8.37	4.23	0.42	0.24			99.1946																					33								13
6602	nd.	nd.	Murature	post-caldera	Aparicio et al. 1997	56.4	1.92	15.92	1.23	7.93	9.03675	0.16	3.7	6.66	4.66	0.67	0.32			99.4468																					12								5
6468	nd.	nd.	Cerro Caliente	post-caldera	Aparicio et al. 1997	55.38	0.97	17.62	1.34	5.28	6.48573	0.13	4.51	9.95	3.77	0.46	0.17			99.4457																					28								10
6469	nd.	nd.	Cerro Caliente	post-caldera	Aparicio et al. 1997	53.2	1.99	14.66	3.04	8.98	11.7154	0.2	4.04	7.65	4.91	0.44	0.38			99.1854																					32								11
6473	nd.	nd.	MURO IAMENTOS?	nd.	Aparicio et al. 1997	54.94	1.58	14.37	2.77	8.68	11.1724	0.21	3.5	7.21	5.22	0.53	0.42			99.1524																					22								10
658BA	nd.	nd.	1842 Eruption	post-caldera	Aparicio et al. 1997	54.5	1.66	16.37	2.49	6.49	8.7305	0.16	4.76	8.04	4.71	0.48	0.26			99.6705																					26								9
7357	nd.	nd.	Irizar Lake	nd.	Aparicio et al. 1997	55.81	1.51	15.91	1.21	6.71	7.79876	0.15	4.79	8.86		0.35	0.3			95.4788																					25								11
7364B	nd.	nd.	Irizar Lake	nd.	Aparicio et al. 1997	51.7	1.18	17.05	2.16	4.31	6.25357	0.11	5.14	9.84	3.06	0.23	0.25			94.8136	2.93																				22								10
7365	nd.	nd.	Fumarole Bay	nd.	Aparicio et al. 1997	53.23	1.49	36.68	1.26	6.47	7.60375	0.14	6.11	10.01	2.62	0.21	0.3			118.394																					19								10
7376	nd.	nd.	Irizar Lake	nd.	Aparicio et al. 1997	53.2	1.29	17.62	2.47	3.99	6.21251	0.3	5.32	10.27	3.17	0.12	0.32			97.8225	1.63																				52								21
7377	nd.	nd.	Irizar Lake	nd.	Aparicio et al. 1997	56	2.64	12.98	2.83	7.27	9.81643	0.19	3.8	6.87	3.79	0.54	0.54			97.1664	2.46																				24								9
7360	nd.	nd.	F	nd.	Aparicio et al. 1997	52.75	1.33	17.99	2.69	4.38	6.80046	0.14	5.18	9.95	3.17	0.29	0.24			97.8405	1.26																				32								31
7361	nd.	nd.	Fumarole Bay	nd.	Aparicio et al. 1997	53.63	1.35	38.2	2.18	5.04	7.00156	0.14	4.65	9.94	2.83	0.38	0.23			118.352	1.41
V-2	nd.	nd.	OBELISCO?	nd.	Aparicio et al. 1997	54.8	1.26	15.49	3.29	5.27	8.23034	0.13	3.57	2.47	4.63	0.5	0.26			91.3403	2.99																				20								14
7516	nd.	nd.	PT DESCUBIERTA	nd.	Aparicio et al. 1997	55.3	1.63	15.94	2.45	6.98	9.18451	0.14	4.53	8.01	4.06	0.28	0.29			99.3645	0.21																				30								11
7642	nd.	nd.	1969	post-caldera	Aparicio et al. 1997	57	1.99	15.16	2.16	7.15	9.09357	0.16	3.48	7.17	4.43	0.72	0.31			99.5136																					50								18
6467	nd.	nd.	MURO LAMENTOS?	nd.	Aparicio et al. 1997	58.84	1.5	15.23	0.43	8.17	8.55691	0.19	2.33	5.92	5.96	0.85	0.47			99.8469																					32								13
6471A	nd.	nd.	Murature	nd.	Aparicio et al. 1997	57.21	1.29	15.84	1.54	7.02	8.40569	0.16	3.75	6.85	4.9	0.69	0.29			99.3857																					60								22
6471B	nd.	nd.	Murature	nd.	Aparicio et al. 1997	57.7	1.44	13.71	2.99	7.87	10.5604	0.19	2.59	5.91	5.39	1.06	0.5			99.0504																					52								23
6589B	nd.	nd.	1967 Eruption	post-caldera	Aparicio et al. 1997	61.7	1.26	15.85	1.46	5.79	7.10371	0.18	1.82	4.57	5.89	1.03	0.42			99.8237																					12								7
6590H	nd.	nd.	Kendall Terrace	nd.	Aparicio et al. 1997	58.3	1.23	16.7	2.68	5.84	8.25146	0.35	3.14	7.15	2.15	0.29	0.19			97.7515	1.74																				72								26
6591I	nd.	nd.	PT. LIANA	nd.	Aparicio et al. 1997	63	1.03	15.6	2.16	4.67	6.61357	0.18	1.15	3.75	6.23	1.27	0.35			99.1736	0.59																				46								17
7369	nd.	nd.	Kroner Lake	post-caldera	Aparicio et al. 1997	59.78	1.88	15.57	1.13	6.48	7.49677	0.15	2.35	6.02	5.04	0.7	0.41			99.3968																					51								9
7372	nd.	nd.	1970	post-caldera	Aparicio et al. 1997	61.6	1.65	15.25	1.09	5.74	6.72078	0.18	1.84	6.34		0.62	0.55			94.7508	0.07																				21								28
5444	nd.	nd.	Cross Hill	post-caldera	Aparicio et al. 1997	69	0.65	14.81	0.2	3.51	3.68996	0.11	0.63	3.67	6.71	1.73	0.11			101.11	0.21																				82								31
5445	nd.	nd.	Cross Hill	post-caldera	Aparicio et al. 1997	67.11	0.56	14.27	0.64	3.12	3.69587	0.12	0.57	1.82	6.55	1.84	0.08			96.6159	3.21																				65								27
5446	nd.	nd.	Cross Hill	post-caldera	Aparicio et al. 1997	68.5	0.63	15.1	0.65	3.25	3.83487	0.11	0.64	2.11	6.54	1.65	0.14			99.2549	0.28																				70								26
671B	nd.	nd.	Cross Hill	post-caldera	Aparicio et al. 1997	69	0.55	15.15	0.07	3.61	3.67299	0.14	0.55	2.06	6.74	1.88	0.17			99.913																					71								26
5447	nd.	nd.	Cross Hill	post-caldera	Aparicio et al. 1997	68.67	0.8	15.13	0.29	3.62	3.88094	0.12	0.62	2.18	6.48	1.71	0.09			99.6809	0.28																				48								16
6445	nd.	nd.	Cross Hill	post-caldera	Aparicio et al. 1997	66.8	0.51	14.67	3.31	2.14	5.11834	0.06	0.49	2.09	7.88	1.32	0.11			99.0483	0.48																				71								27
6472	nd.	nd.	Cross Hill	post-caldera	Aparicio et al. 1997	68.03	0.51	14.46	0.81	3.48	4.20884	0.16	0.7	2.28	7.03	1.9	0.14			99.4188																					75								27
7371	nd.	nd.	Cross Hill	post-caldera	Aparicio et al. 1997	67.67	0.8	14.66		4.22	4.22	0.12	0.51	2.49	5.97	1.78	0.16			98.38	1.49																				69								27
7370	nd.	nd.	Cross Hill	post-caldera	Aparicio et al. 1997	70.9	0.7	14.34		3.59	3.59	0.1	0.35	1.74	6.05	1.79	0.19			99.75																					69								28
7367	nd.	nd.	Cross Hill	post-caldera	Aparicio et al. 1997	69.44	0.56	14.87	0.63	3.23	3.79687	0.14	0.61	1.93	6.33	1.87	0.15			99.6969																					7
5442	nd.	nd.	Kendall Terrace	crystal mush/plutonic	Aparicio et al. 1997	45.6	0.38	25.82	1.14	3.22	4.24577	0.06	5.96	13.78	3.51	0.05	0.02			99.4258	0.07																				5								5
6444	nd.	nd.	Chacao crater	crystal mush/plutonic	Aparicio et al. 1997	50.27	0.38	23	0.97	3.87	4.74281	0.09	5.91	12.82	2.08	0.18	0.03			99.5028																					12								7
7515	nd.	nd.	CRATER SUCIO	crystal mush/plutonic	Aparicio et al. 1997	47.7	0.2	24.33	1.84	3.61	5.26563	0.08	6.56	13.45	1.82	0.02	0.07			99.4956	0.09																				66								24
5439	nd.	nd.	Crater Lake	crystal mush/plutonic	Aparicio et al. 1997	68	0.64	15.63	1.9	2.04	3.74962	0.12	0.86	2.33	6.4	1.53	0.14			99.3996	0.27																				13								10
6470	nd.	nd.	Kendall Terrace	nd.	Aparicio et al. 1997	64.86	0.45	15.87	2.03	2.62	4.44659	0.1	2.13	5.33	4.1	1.8	0.09			99.1766	0.37																				14								0
B. 751.5a	nd.	nd.	nd.	pre-caldera	Smellie et al. 2002	51.95	1.52	16.84	9.46		8.51211	0.16	6.07	9.82	3.92	0.35	0.2			99.3421	-0.16																				29								2
B.751.6b	nd.	nd.	nd.	pre-caldera	Smellie et al. 2002	52.72	2.05	15.56	10.83		9.74483	0.18	4.97	8.81	4.63	0.5	0.28			99.4448	-0.52																				32								4
B.791.2	nd.	nd.	nd.	pre-caldera	Smellie et al. 2002	53.46	2.3	15.17	11.84		10.6536	0.19	3.88	7.53	4.96	0.62	0.37			99.1336	-0.1																				29								2
B.791.5	nd.	nd.	nd.	pre-caldera	Smellie et al. 2002	53.75	2.34	14.98	11.91		10.7166	0.2	3.64	7.16		0.69	0.39			93.8666	-0.14																				34								2
B.791.7	nd.	nd.	nd.	pre-caldera	Smellie et al. 2002	52.57	2.24	15.42	11.9		10.7076	0.19	4.49	8.2		0.54	0.33			94.6876	-0.29																				16								6
B.791.1	nd.	nd.	nd.	pre-caldera	Smellie et al. 2002	54.67	2.05	16	10.33		9.29493	0.18	3.53	7.03	5.12	0.74	0.33			98.9449	0.06																				31								2
B.753.13	nd.	nd.	Fumarole Bay	pre-caldera	Smellie et al. 2002	52.11	2.3	15.66	11.26		10.1317	0.18	4.65	8.49	4.3	0.62	0.35			98.7917	nd.																				31								0
B.760.38	nd.	nd.	Fumarole Bay	pre-caldera	Smellie et al. 2002	50.92	1.92	16.17	10.28		9.24994	0.17	5.58	9.54	4.31	0.47	0.26			98.5899	0.38																				33								0
B.786.6	nd.	nd.	Fumarole Bay	pre-caldera	Smellie et al. 2002	51.56	2.23	15.85	11.13		10.0148	0.18	4.83	9.03	4.4	0.59	0.35			99.0348	0.09																				36								5
B.793.9	nd.	nd.	Fumarole Bay	pre-caldera	Smellie et al. 2002	53.12	2.42	15.67	11.55		10.3927	0.18	3.86	7.22	5.089	0.57	0.38			98.9017	-0.03																				33								3
B.867.3	nd.	nd.	Fumarole Bay	pre-caldera	Smellie et al. 2002	51.62	2.4	15.73	12.13		10.9146	0.19	4.39	8.62	4.63	0.45	0.3			99.2446	-0.11																				2								6
B.751.2	nd.	nd.	Outer Coast Tuff	syn-caldera	Smellie et al. 2002	51.69	1.73	17.04	9.7		8.72806	0.16	5.74	9.65	4.1	0.44	0.25			99.5281	-0.05																				30								3
B.751.3	nd.	nd.	Outer Coast Tuff	syn-caldera	Smellie et al. 2002	51.75	2.51	15.27	12.39		11.1485	0.19	4.21	8.07	4.92	0.51	0.35			98.9285	-0.33																				60								8
B.789.9	nd.	nd.	Outer Coast Tuff	syn-caldera	Smellie et al. 2002	56.05	1.46	16.42	8.21		7.38736	0.16	4.06	6.99	5.12	0.88	0.25			98.7774	0.72																				30								3
B.789.11	nd.	nd.	Outer Coast Tuff	syn-caldera	Smellie et al. 2002	53.893	1.26	18.32	7.41		6.66752	0.13	5.09	9.19	4.18	0.61	0.2			99.5405	-0.15																				32								14
B.793.3	nd.	nd.	Outer Coast Tuff	syn-caldera	Smellie et al. 2002	56.17	1.46	16.82	8.44		7.59431	0.16	4.04	7.52	4.97	0.87	0.25			99.8543	-0.17																				29								8
B.822.7	nd.	nd.	Outer Coast Tuff	syn-caldera	Smellie et al. 2002	54.41	1.47	17.42	8.65		7.78327	0.15	4.41	8.53	4.7	0.61	0.21			99.6933	-0.25																				41								13
B.823.2	nd.	nd.	Outer Coast Tuff	syn-caldera	Smellie et al. 2002	56.68	1.37	16.82	7.89		7.09942	0.15	3.62	7.15	5.26	0.86	0.22			99.2294	-0.02																				17								2
B.837.5	nd.	nd.	Outer Coast Tuff	syn-caldera	Smellie et al. 2002	48.76	0.7	21.57	6.09		5.47978	0.09	8.19	12.43	2.37	0.22	0.08			99.8898	0.02																				105								33
B.839.1	nd.	nd.	Outer Coast Tuff	syn-caldera	Smellie et al. 2002	66.07	0.52	13.94	4.26		3.83315	0.16	0.34	1.17	7.08	2.23	0.06			95.4031	4.16																				85								27
B.848.6	nd.	nd.	Outer Coast Tuff	syn-caldera	Smellie et al. 2002	66.12	0.52	14.32	4.32		3.88714	0.16	0.35	1.54	7.12	2.15	0.07			96.2371	3.71																				36								8
B.858.6	nd.	nd.	Outer Coast Tuff	syn-caldera	Smellie et al. 2002	53.25	1.71	16.88	9.58		8.62008	0.16	4.36	8.09	4.47	0.55	0.22			98.3101	0.74																				33								3
B.859.3	nd.	nd.	Outer Coast Tuff	syn-caldera	Smellie et al. 2002	49.98	1.72	18.17	9.65		8.68307	0.16	6.34	10.01	3.83	0.47	0.25			99.6131	-0.3																				25								5
B.863.1	nd.	nd.	Outer Coast Tuff	syn-caldera	Smellie et al. 2002	54.67	1.48	17.08	8.66		7.79227	0.15	4.34	8.25	4.86	0.58	0.22			99.4223	-0.22																				79								14
B.868.1	nd.	nd.	Outer Coast Tuff	syn-caldera	Smellie et al. 2002	55.16	1.43	16.92	8.42		7.57632	0.16	4.03	7.85	4.86	0.72	0.22			98.9263	0.12																				17								7
B.775.4b	nd.	nd.	Kirkwood	post-caldera	Smellie et al. 2002	55.13	2.06	15.91	10.73		9.65485	0.18	3.56		5.17	0.77	0.31			92.7449	-0.48																				42								6
B.797.1	nd.	nd.	Kirkwood	post-caldera	Smellie et al. 2002	55.59	1.99	16.2	10.28		9.24994	0.17	3.44	7.09	5.23	0.77	0.32			100.05	-0.41																				37								7
B.797.4	nd.	nd.	Kirkwood	post-caldera	Smellie et al. 2002	58.69	1.69	15.97	8.54		7.68429	0.17	2.48	5.39	5.86	1.05	0.43			99.4143	-0.19																				32								7
B.799.9	nd.	nd.	Kirkwood	post-caldera	Smellie et al. 2002	54.85	2.04	15.93	10.61		9.54688	0.18	3.61	7.27	5.23	0.78	0.3			99.7369	-0.33																				27								0
B.753.4	nd.	nd.	Kendall Terrace	post-caldera	Smellie et al. 2002	50.17	1.61	17.73	9.42		8.47612	0.15	6.47	10.26	3.73	0.44	0.25			99.2861	-0.33																				35								13
B.753.6	nd.	nd.	Kendall Terrace	post-caldera	Smellie et al. 2002	54.9	1.95	16.18	10.04		9.03399	0.18	3.54	7.06	5.2	0.79	0.34			99.174	-0.46																				35								4
B.753.9	nd.	nd.	Kendall Terrace	post-caldera	Smellie et al. 2002	53.39	2.26	16.06	10.97		9.87081	0.19	3.82	7.44	5.19	0.69	0.36			99.2708	-0.37																				21								0
B.791.14	nd.	nd.	Kendall Terrace	post-caldera	Smellie et al. 2002	50.34	1.65	17.54	9.41		8.46712	0.15	6.3	10.12	3.92	0.46	0.27			99.2171	-0.22																				13								0
B.773.1	nd.	nd.	Kendall Terrace	post-caldera	Smellie et al. 2002	52.82	1.99	16.74	10.58		9.51988	0.17	4.48	8.63	4.73	0.6	0.32			99.9999	-0.39																				40								10
B.773.2	nd.	nd.	Kendall Terrace	post-caldera	Smellie et al. 2002	55.33	2.33	15.43	10.9		9.80782	0.17	3.33	6.85	5.24	0.84	0.43			99.7578	-0.39																				31								6
B.783.2	nd.	nd.	Baily Head	post-caldera	Smellie et al. 2002	54.57	2.17	15.92	10.75		9.67285	0.18	3.83	7.43	5.02	0.71	0.37			99.8728	-0.5																				18								2
B.792.1	nd.	nd.	Baily Head	post-caldera	Smellie et al. 2002	52.83	1.82	16.56	10		8.998	0.17	4.95	8.83	4.44	0.54	0.28			99.418	-0.11																				30								5
B.793.6	nd.	nd.	Baily Head	post-caldera	Smellie et al. 2002	52	1.62	16.59	9.41		8.46712	0.16	4.64	8.53	4.41	0.54	0.3			97.2571	1.53																				29								3
B.855.2	nd.	nd.	Baily Head	post-caldera	Smellie et al. 2002	53.33	1.6	17.19	9.31		8.37714	0.15	4.46	8.81	4.57	0.5	0.24			99.2271	0.08																				27								9
B.843.3	nd.	nd.	Baily Head	post-caldera	Smellie et al. 2002	50.77	2.32	15.31	11.74		10.5637	0.19	4.41	8.19	4.81	0.64	0.35			97.5537	nd.																				48								12
B.767.1	nd.	nd.	Telefon Bay	post-caldera	Smellie et al. 2002	59.59	1.6	16.07	8.27		7.44135	0.17	2.34	5.13	6.02	1.07	0.44			99.8713	-0.32																				50								6
B.770.2	nd.	nd.	Telefon Bay	post-caldera	Smellie et al. 2002	58.75	1.76	16.01	8.73		7.85525	0.17	2.47	5.44	5.98	1.02	0.42			99.8753	-0.36																				43								6
B.856.1	nd.	nd.	Telefon Bay	post-caldera	Smellie et al. 2002	57.85	1.89	16.13	9.06		8.15219	0.17	2.67	5.73	5.86	0.97	0.36			99.7822	-0.28																				52								17
B.856.4	nd.	nd.	Telefon Bay	post-caldera	Smellie et al. 2002	57.7	1.92	16.09	8.67		7.80127	0.16	2.68	5.68	5.66	0.93	0.37			98.9913	-0.35																				54								8
B.768.2b	nd.	nd.	Telefon Bay	post-caldera	Smellie et al. 2002	61.13	1.36	16.02	7.65		6.88347	0.17	1.91	4.44	6.38	1.19	0.47			99.9535	-0.21																				32								6
B.782.2	nd.	nd.	Telefon Bay	post-caldera	Smellie et al. 2002	56.17	2.04	15.84	10.07		9.06099	0.17	3.23	6.61	5.47	0.84	0.35			99.781	-0.38																				52								16
B.856.3	nd.	nd.	Telefon Bay	post-caldera	Smellie et al. 2002	57.55	1.91	16.08	9.1		8.18818	0.17	2.74	5.78	5.75	0.94	0.36			99.4682	-0.38																				16								0
B.785.2	nd.	nd.	Vapour Col	post-caldera	Smellie et al. 2002	52.85	1.79	16.67	9.9		8.90802	0.16	3.54	9.26	4.41	0.5	0.27			98.358	-0.46																				13								5
B.789.17	nd.	nd.	Vapour Col	post-caldera	Smellie et al. 2002	52.53	1.8	16.48	9.96		8.96201	0.16	4.88	9.08	4.49	0.53	0.27			99.182	-0.43																				31								2
B.799.3	nd.	nd.	Vapour Col	post-caldera	Smellie et al. 2002	53.75	2.48	15.39	11.28		10.1497	0.19	5.05	7.18	5.5	0.68	0.45			100.82	-0.47																				34								8
B.799.5	nd.	nd.	Crater Lake	post-caldera	Smellie et al. 2002	55.75	1.86	15.83	9.81		8.82704	0.17	3.33	6.76	5.37	0.87	0.33			99.097	-0.48																				30								3
B.799.1	nd.	nd.	Crater Lake	post-caldera	Smellie et al. 2002	56.23	1.93	15.95	9.96		8.96201	0.17	3.3	6.66	5.37	0.87	0.34			99.782	-0.46																				41								14
B.800.7	nd.	nd.	Crater Lake	post-caldera	Smellie et al. 2002	56.13	1.93	15.75	9.91		8.91702	0.17	3.22	6.5	5.52	0.93	0.33			99.397	-0.36																				48								2
B.801.1	nd.	nd.	Crater Lake	post-caldera	Smellie et al. 2002	55.82	1.91	15.66	9.95		8.95301	0.17	3.25	6.43	5.36	0.94	0.33			98.823	-0.3																				66								16
B.795.8	nd.	nd.	Collins Point	post-caldera	Smellie et al. 2002	61.61	1.27	15.49	7.77		6.99145	0.18	1.71	4.13	6.37	1.35	0.41			99.5114	-0.25																				29								3
B.795.1	nd.	nd.	Collins Point	post-caldera	Smellie et al. 2002	53		16	11		9.8978	0.2	4.3	8.3	4.8	0.6	0.3			97.3978																					13								4
B.795.12	nd.	nd.	Collins Point	post-caldera	Smellie et al. 2002	53.71	2.34	15.28	11.6		10.4377	0.19	3.68	7.37	5.18	0.67	0.41			99.2677	-0.18																				46								9
B.809.5	nd.	nd.	Kroner Lake	post-caldera	Smellie et al. 2002	57.9	1.83	15.77	9.19		8.26916	0.17	2.65	5.54	5.78	1.03	0.38			99.3192	-0.4																				52								11
B.841.2	nd.	nd.	Kroner Lake	post-caldera	Smellie et al. 2002	57.29	1.91	15.99	9.46		8.51211	0.17	2.83	5.97	5.45	0.92	0.34			99.3821	-0.34																				44								10
B.766.1	nd.	nd.	Cross Hill	post-caldera	Smellie et al. 2002	55.98	1.86	15.83	9.72		8.74606	0.17	3.25	6.6	5.46	0.91	0.33			99.1361	-0.4																				6								4
B.780.13	nd.	nd.	Cross Hill	post-caldera	Smellie et al. 2002	52.18	1.83	16.51	10.11		9.09698	0.16	5.2	9.35	4.49	0.48	0.28			99.577	-0.41																				19								4
B.764.1	nd.	nd.	Cross Hill	post-caldera	Smellie et al. 2002	53	2.3	15	12		10.7976	0.2	4.1	7.8	5.1	0.6	0.4			99.2976	nd.																				45								6
B.763.2	nd.	nd.	Cross Hill	post-caldera	Smellie et al. 2002	54.8	1.99	16.04	10.26		9.23195	0.17	3.91	7.64	4.9	0.74	0.35			99.7719	-0.31																				27								11
B.763.4	nd.	nd.	Cross Hill	post-caldera	Smellie et al. 2002	54.31	1.95	15.97	10.1		9.08798	0.17	3.98	7.71	4.81	0.73	0.34			99.058	0.14				2											1.8	1	1	25		28	5.3	3.3	1.58	5.3	4.2	1.1	0.43	11
DI-01A	616584	3014628	nd.	post-caldera	Kraus et al. 2013	53.8423	1.90285	16.7873		9.29777	9.29777	0.175631	4.59012	8.50141	3.9544	0.614171	0.334023			100					2											2.4	1	1	25		28.3	5.4	3.4	1.59	5.4	4.3	1.1	0.44	11.1
DI-01B	616614	3014598	nd.	post-caldera	Kraus et al. 2013	53.581	1.86129	16.7441		9.06894	9.06894	0.1642	4.80717	8.73932	3.92135	0.788591	0.324079			100					2											2.6	1	1	26		28.8	5.5	3.6	1.68	5.5	4.5	1.2	0.47	11.3
DI-02	616622	3014430	nd.	post-caldera	Kraus et al. 2013	53.5499	1.87282	16.6728		9.19808	9.19808	0.163995	4.70119	8.64801	4.26387	0.601315	0.32799			100					2											2.6	2	2	31		28.6	5.5	3.5	1.68	5.5	4.1	1.2	0.46	11.3
DI-04A	616408	3014007	nd.	post-caldera	Kraus et al. 2013	53.3289	1.86404	16.655		9.2009	9.2009	0.166653	4.93786	9.03218	3.91943	0.576084	0.318904			100					2											1.6	1	1	32		24.4	4.4	2.8	1.4	4.5	3.4	0.9	0.37	9.8
DI-04B	616408	3014007	nd.	nd.	Kraus et al. 2013	51.1018	1.60032	18.0914		8.67233	8.67233	0.153607	5.84308	10.1099	3.76487	0.401586	0.261031			100					2											2.1	1	1	26		27.3	5.2	3.3	1.6	5.2	4.1	1.1	0.43	10.9
DI-05A	616426	3014091	nd.	post-caldera	Kraus et al. 2013	54.2547	1.89428	17.0016		9.25341	9.25341	0.169035	4.27494	8.65894	3.51156	0.719761	0.261731			100					2											2.3	1	2	28		28.6	5.4	3.4	1.64	5.3	4.3	1.1	0.45	11.2
DI-05B	616426	3014091	nd.	post-caldera	Kraus et al. 2013	53.8105	1.80654	16.949		9.15042	9.15042	0.16746	4.25247	8.70792	4.30321	0.5582	0.294324			100					2										38			1	34		25	5.1	3.2	1.52	4.7	4	1.1	0.41	11
DI-06	616423	3014104	nd.	post-caldera	Kraus et al. 2013	52.5408	1.8573	16.6661		9.47076	9.47076	0.170216	5.07417	9.37267	4.02917	0.517113	0.301649			100					2										57		16	2	35		27.7	5.2	3.2	1.6	4.9	4.1	1.1	0.46	11.5
DI-07	616452	3014142	nd.	nd.	Kraus et al. 2013	53.6091	1.81886	16.4519		9.17027	9.17027	0.168471	4.82534	8.87072	4.26377	0.530371	0.291184			100			17		2										34			1	26		27	5.1	3.1	1.5	4.6	4.4	1	0.47	11.2
DI-08A	616546	3014181	nd.	syn-caldera	Kraus et al. 2013	55.3801	1.69496	16.6332		7.89	7.89	0.163847	4.599	6.59906	6.13577	0.644086	0.259895			100					2											1.4	2	1	25		36.7	7.6	4.8	2.15	7.5	6	1.6	0.64	14
DI-08B	616546	3014181	nd.	nd.	Kraus et al. 2013	54.9269	2.41658	15.7093		10.3579	10.3579	0.192193	3.13579	6.86839	5.20945	0.79912	0.384387			100					2									0.1		2.6	1	1	23	0.5	27.4	5.2	3.4	1.53	5.3	4.5	1.1	0.46	10.8
DI-09A	616518	3014207	nd.	syn-caldera	Kraus et al. 2013	55.3923	1.74001	17.0541		8.38566	8.38566	0.161835	3.92869	6.84172	5.53588	0.669663	0.290187			100					2											1.8	1	2	30		20.6	5.1	3.2	1.5	5.1	3.6	1.1	0.42	7.7
DI-09B	616518	3014207	nd.	nd.	Kraus et al. 2013	52.376	1.63162	16.7574		8.30094	8.30094	0.133403	5.61318	10.703	3.90973	0.359161	0.215497			100					2											3.5		1	32		23.9	4.3	2.8	1.42	4.4	3.3	0.9	0.37	9.7
DI-10	616628	3014371	nd.	nd.	Kraus et al. 2013	50.649	1.51076	17.9124		8.35492	8.35492	0.146823	6.47035	10.6118	3.6959	0.394904	0.253144			100		2.9			2				3							1.1	2	1	33	0.5	34.1	6.8	4.3	2.09	6.9	4.8	1.4	0.55	13.2
DI-11	616641	3014552	nd.	post-caldera	Kraus et al. 2013	53.1218	2.60315	15.493		10.8397	10.8397	0.19179	4.0156	8.07115	4.66489	0.559387	0.439518			100			8		3				3					0.3	1	2.8	4	2	2	1.7	59.1	10.1	6.7	2.16	9.2	10.3	2.1	1.01	24.6
DI-12B	616825	3018516	nd.	post-caldera	Kraus et al. 2013	68.6716	0.761312	14.7248		4.34588	4.34588	0.148374	0.736753	2.04654	6.54892	1.83165	0.184188			100					1										2	1.7	1	1	28	0.8	24.1	4.7	3	1.46	4.8	3.3	1	0.37	9.5
DI-13A	616909	3019484	nd.	post-caldera	Kraus et al. 2013	53.695	1.82909	16.1085		8.89407	8.89407	0.177829	6.88219	4.03001	6.48959	1.60508	0.288683			100		0.5	6.5		3				2.5					0.35	1	2.8	4	2	2.5	1.7	61.7	9.75	6.75	2.115	8.95	11.95	2.15	0.985	25.2
DI-13B	616909	3019484	nd.	post-caldera	Kraus et al. 2013	68.0861	0.754439	15.1039		4.17471	4.17471	0.145744	0.640466	1.80541	7.30232	1.80036	0.186592			100		0.9			2				2								1	1	31		24.5	4.6	2.9	1.44	4.4	3.6	1	0.37	9.9
DI-13C	616909	3019484	nd.	post-caldera	Kraus et al. 2013	50.572	1.64994	17.6034		8.66025	8.66025	0.157567	6.23243	10.558	3.8338	0.461662	0.270975			100					2										39	0.6		1	34		24.2	5.3	3.3	1.5	4.8	3.8	1.1	0.43	10.9
DI-14	623982	3013052	nd.	syn-caldera	Kraus et al. 2013	53.3642	2.01394	16.5536		10.1768	10.1768	0.185758	5.5257	7.72423	3.35069	0.799463	0.305677			100					2										26			1	29		22	4.7	2.8	1.39	4.3	3.5	1	0.4	8.8
DI-15A	623870	3012987	nd.	pre-caldera	Kraus et al. 2013	52.945	1.99867	16.076		9.90693	9.90693	0.181697	5.114	8.44713	4.47626	0.553516	0.300824			100					2										56	0.9		1	51		25.8	5.6	3.5	1.67	5.3	3.8	1.2	0.45	10.5
DI-15B	623870	3012987	nd.	pre-caldera	Kraus et al. 2013	52.5288	2.03595	16.0523		10.3448	10.3448	0.179198	5.05209	8.7656	4.27485	0.442598	0.323852			100					1											1.9	1	1	32		26.7	4.9	3.1	1.53	5	3.6	1	0.4	10.6
DI-16A	615832	3017759	nd.	post-caldera	Kraus et al. 2013	52.3309	1.72097	16.767		8.76269	8.76269	0.164108	5.38748	10.03	4.03791	0.496641	0.302303			100			12		2										182			1	44	0.5	38.1	7.4	4.4	2.07	6.7	5.7	1.5	0.66	15.4
DI-16B	615832	3017759	nd.	nd.	Kraus et al. 2013	56.5977	2.35089	15.7227		8.58394	8.58394	0.190396	3.367	6.70394	5.18077	0.911896	0.390813			100		4			2				3							3.8	2	2	29		36.1	6.3	4	1.88	6.3	5.3	1.3	0.53	14.4
DI-17	615784	3017715	nd.	pre-caldera	Kraus et al. 2013	55.0962	1.88924	16.4151		8.96184	8.96184	0.175228	4.01817	7.8752	4.59219	0.654589	0.322259			100		2.4	7		2				14						1	4.5	2	2	33	0.8	43.8	6.9	4.4	2.04	6.9	5.9	1.4	0.59	17.7
DI-18	615474	3016858	nd.	post-caldera	Kraus et al. 2013	55.6951	1.86905	16.0859		8.93528	8.93528	0.29099	3.48985	7.25441	5.07707	0.946227	0.356107			100																2.1		1	26		16.2	2.8	1.8	1	2.9	2.3	0.6	0.24	6.6
DI-19	615732	3016564	nd.	pre-caldera	Kraus et al. 2013	51.2543	1.18784	19.43		6.94259	6.94259	0.125468	6.71899	10.7879	3.01358	0.328328	0.211068			100					2										115	0.6		1	42	0.7	33.9	6.7	4.1	1.91	6.3	5.2	1.4	0.54	14.6
DI-20A	615731	3016556	nd.	nd.	Kraus et al. 2013	53.0454	2.41982	15.5108		11.32	11.32	0.194662	4.27636	8.36633	3.82076	0.652325	0.393466			100			14		2										76	7.9	2	1	32		32.1	6.1	3.6	1.78	5.6	4.4	1.2	0.51	13.1
DI-20B	615731	3016556	nd.	nd.	Kraus et al. 2013	54.3982	2.59765	16.1003		9.54377	9.54377	0.211707	4.09654	8.12957	3.91659	0.698635	0.306976			100					1											1.7		1	28		20.6	3.6	2.3	1.15	3.7	2.8	0.8	0.3	8.4
DI-21	615693	3016516	nd.	pre-caldera	Kraus et al. 2013	53.7062	1.21135	17.5276		7.34844	7.34844	0.138642	6.25409	10.1199	3.13716	0.333956	0.222637			100		0.7			2				3						3	2.3	1	2	33		30.5	5.6	3.4	1.7	5.5	4.1	1.1	0.44	12.3
DI-22B	617681	3014905	nd.	post-caldera	Kraus et al. 2013	53.7145	1.80482	16.4307		8.88902	8.88902	0.160724	4.88314	9.1111	4.16654	0.542571	0.296878			100					2											2	2	1	26	0.6	33.6	6.2	4	1.78	6	5.3	1.3	0.51	13.7
DI-23	617642	3014855	nd.	post-caldera	Kraus et al. 2013	55.8475	2.07439	15.7206		9.59831	9.59831	0.17812	3.61243	7.35494	4.49302	0.770517	0.350235			100																			23		23.32	6.25	3.7	1.58	5.22	4.78	1.3	0.54	12.52
MU3	615261	3017958	Basaltic Shield	pre-caldera	Gale et al. 2014	53.29	4.85	15.41	9.2		8.27816	0.16	3.56	7.07	4.55	0.68	0.29			98.1382	0.56																		71		76.66	4.78	2.81	1.48	4.41	3.11	0.98	0.39	27.57
FU7	615866	3017238	Baily Head	nd.	Gale et al. 2014	63.38	2.02	3.79	7.07		6.36159	0.13	8.03	11.83	2.05	0.36	0.38			98.3316	0.27																		21		69.23	3.81	2.24	1.2	3.54	2.54	0.78	0.31	8.84
FU2	615890	3016015	Baily Head	nd.	Gale et al. 2014	63.68	1.59	4.71	5.69		5.11986	0.1	6.55	11.75	2.55	0.21	0.3			96.5599	2.44																		77		120.21	7.41	4.35	2.13	6.72	4.71	1.52	0.59	42.16
BA5	616642	3014530	Baily Head	nd.	Gale et al. 2014	64.54	3.03	4.24	9.94		8.94401	0.17	4.82	8.31	2.3	0.43	0.48			97.264	0.56																		3		214.18	10.16	6.58	2.04	8.63	11.15	2.16	1.03	80.01
BALL5	622856	3014858	Baily Head	nd.	Gale et al. 2014	82.45	0.78	4.7	4.28		3.85114	0.13	0.84	2.33	2.55	1.49	0.18			99.3011	0.01																		2		199.42	9.84	6.38	1.96	8.47	10.96	2.09	1.01	74.2
CO1	620269	3013179	Baily Head	nd.	Gale et al. 2014	82.53	0.69	4.71	3.71		3.33826	0.12	0.69	2.2	2.56	1.53	0.19			98.5583	nd.																		6		107.87	10.03	6.28	2.32	8.72	9.19	2.11	0.95	67.19
PC2	622058	3012532	Pendulum Cove	post-caldera	Gale et al. 2014	76.3	3.61	3.49	6.35		5.71373	0.17	1.7	4.36	1.85	1.31	0.48			98.9837	0.13																		21		58.97	6.34	3.79	1.78	5.71	4.48	1.31	0.54	35.56
PC3	621527	3012714	Pendulum Cove	post-caldera	Gale et al. 2014	62.59	7.21	3.81	8.72		7.84626	0.16	4.28	8.4	2.03	0.61	0.49			97.4263	0.59																		80		126.14	7.68	4.5	2.2	6.97	4.9	1.57	0.62	44.35
BA3	616613	3014696	Dyke	dyke	Gale et al. 2014	65.32	3.07	3.83	10.29		9.25894	0.18	4.92	8.67	2.08	0.43	0.49			98.2489	0.04																		39		89.88	6.22	3.71	1.79	5.56	4.11	1.29	0.53	31.2
FU3	615533	3015849	Dyke	dyke	Gale et al. 2014	67.18	2.48	4.1	8.4		7.55832	0.15	5.07	9.06	2.22	0.42	0.39			98.6283	0.11																		22		110.29	7.03	4.09	2.09	6.65	4.11	1.43	0.56	38.89
FU5	615515	3015972	Dyke	dyke	Gale et al. 2014	64.81	2.76	3.83	8.21		7.38736	0.15	4.8	8.9	2.08	0.44	0.62			95.7774	1.65																		14		146.43	7.71	4.7	2.06	7.05	6.25	1.61	0.68	53.97
C70	620069	3021226	1970	post-caldera	Gale et al. 2014	71.34	2.2	4.97	7.01		6.3076	0.15	3.3	6.21	2.69	0.73	0.47			98.3676	0.18																				31								13
DE-32	nd.	nd.	1842 Eruption	post-caldera	De Rosa et al. 1995	54.32	2.05	16.48	3.41	6.49	9.55832	0.18	4.01	6.99	5.2	0.67	0.21			99.6683																					5								10
DE-13	nd.	nd.	1842 Eruption	post-caldera	De Rosa et al. 1995	52.52	1.69	17.46	1.43	8.11	9.39671	0.16	4.46	8.64	4.78	0.48	0.26			99.8467																					36								13
DE-33	nd.	nd.	1842 Eruption	post-caldera	De Rosa et al. 1995	53.02	1.94	16.17	2.98	6.34	9.0214	0.17	6.91	6.55	5.08	0.65	0.2			99.7114																					26								10
DE-46	nd.	nd.	1842 Eruption	post-caldera	De Rosa et al. 1995	51.26	2.34	16.46	3.75	6.33	9.70425	0.19	6.05	7.92	4.98	0.48	0.24			99.6243																					26								10
DE-87	nd.	nd.	1842 Eruption	post-caldera	De Rosa et al. 1995	51.74	1.68	17.4	2.48	6.1	8.3315	0.16	6.72	8.4	4.67	0.46	0.19			99.7515																					37								14
DE-57	nd.	nd.	1842 Eruption	post-caldera	De Rosa et al. 1995	54.32	2.23	16.02	4.19	5.69	9.46016	0.18	4.44	6.56	5.37	0.7	0.3			99.5802																					43								19
DE-56	nd.	nd.	1967 Eruption	post-caldera	De Rosa et al. 1995	58.49	1.85	16.08	2.09	6.35	8.23058	0.18	2.24	5.48	6.01	0.92	0.3			99.7806																					49								18
DE-86	nd.	nd.	1967 Eruption	post-caldera	De Rosa et al. 1995	59.15	1.7	15.83	2.93	5.53	8.16641	0.19	2.04	4.92	6.39	0.99	0.32			99.6964																					21								11
DE-6	nd.	nd.	1969 Eruption	post-caldera	De Rosa et al. 1995	53.25	1.55	17.28	4.75	4.09	8.36405	0.16	4.94	8.79	4.51	0.5	0.18			99.5241																					23								12
DE-6**	nd.	nd.	1969 Eruption	post-caldera	De Rosa et al. 1995	53.51	1.6	17.41	4.5	4.18	8.2291	0.16	4.72	8.61	4.63	0.49	0.19			99.5491																					39								16
DE-23	nd.	nd.	1970 Eruption	post-caldera	De Rosa et al. 1995	55.91	2.18	16.41	2.14	7.69	9.61557	0.28	2.39	6.68	5.32	0.76	0.24			99.7856																					45								18
DE-64	nd.	nd.	1970 Eruption	post-caldera	De Rosa et al. 1995	58.68	1.76	16.2	2.74	5.35	7.81545	0.18	2.93	5.03	5.93	0.92	0.29			99.7355																					30								17
DE-30	nd.	nd.	1970 Eruption	post-caldera	De Rosa et al. 1995	57.47	2.04	16.19	2.72	6.49	8.93746	0.24	2.35	5.89	5.43	0.87	0.29			99.7075
References Aparicio, A., Menegatti, N., Petrinovic, I., Risso, C. and Viramonte, J.G., 1997. El volcanismo de Isla Decepción (Península Antártida). Baker, P.E. and McReath, I., 1971. 1970 Volcanic Eruption at Deception Island. Nature physical science, 231(3): 5-9. http://dx.doi.org/10.1038/physci231005a0 Baker, P.E., McReath, I., Harvey, M.R., Roobol, M.J. and Davies, T.G., 1975. The geology of t…
[truncated: 23 more columns]

## Sheet: S2_2_fract_cryst_modelling
Table S2-2: Major element results of fractional crystallization modelling using MELTS normalized to anhydrous 100 wt. %. Results for Supplementary Material 8
Sample: 751.5a Modelling conditions: P=3kbar ,H2O=0.5 wt %, fO2 1 log unit above Quartz-Fayalite-Magnetite buffer - First Section (<56 wt. % SiO2)
wt %
SiO2	TiO2	Al2O3	FeOt	MnO	MgO	CaO	Na2O	K2O	P2O5	Total
52.2942	1.53004	16.9517	8.56858	0.160882	6.11019	9.88512	3.94579	0.352389	0.201077	100
52.3141	1.54689	16.7893	8.66278	0.162608	6.17738	9.83555	3.95226	0.355843	0.20331	100
52.3351	1.56587	16.6065	8.76937	0.164638	6.25332	9.78065	3.95897	0.359806	0.205747	100
52.356	1.58547	16.4286	8.87701	0.166669	6.32514	9.7221	3.96669	0.36387	0.208386	100
52.4126	1.61939	16.3907	9.01131	0.171432	6.25905	9.52019	4.0275	0.373604	0.214265	100
52.4669	1.65332	16.3525	9.1448	0.176198	6.19234	9.32309	4.08724	0.383443	0.220248	100
52.5188	1.68736	16.3137	9.27773	0.180965	6.125	9.13074	4.14607	0.393386	0.226232	100
52.5687	1.72173	16.2743	9.40978	0.185836	6.05656	8.94321	4.20425	0.403334	0.23232	100
52.6162	1.75651	16.2342	9.54148	0.190708	5.98668	8.76068	4.26174	0.413386	0.23841	100
52.6614	1.79202	16.1925	9.67294	0.195785	5.91379	8.58438	4.31887	0.423646	0.244706	100
52.6962	1.84127	16.1071	9.81555	0.201985	5.79511	8.46965	4.38424	0.436356	0.252532	100
52.7293	1.89054	16.0206	9.9568	0.208389	5.67798	8.35848	4.44843	0.449072	0.260462	100
52.7614	1.93943	15.934	10.0962	0.214696	5.56333	8.2493	4.51145	0.461895	0.268295	100
52.7924	1.98804	15.8474	10.2341	0.221006	5.45124	8.14197	4.57317	0.474521	0.276232	100
52.8227	2.03617	15.7608	10.37	0.227318	5.34142	8.03652	4.63372	0.487255	0.284173	100
52.852	2.08391	15.6742	10.5041	0.233734	5.23396	7.93281	4.69306	0.499993	0.292117	100
52.8809	2.13127	15.5878	10.6365	0.240153	5.12858	7.83068	4.75133	0.512636	0.300166	100
52.9094	2.17804	15.5015	10.7668	0.246473	5.02527	7.73031	4.80871	0.525386	0.308117	100
52.938	2.22423	15.4153	10.8951	0.252899	4.92394	7.63133	4.86501	0.538041	0.316174	100
52.9665	2.26983	15.3293	11.0212	0.259326	4.82437	7.53389	4.92051	0.550801	0.324233	100
52.9957	2.31475	15.2436	11.1447	0.265857	4.72668	7.43784	4.97514	0.563468	0.332297	100
53.0258	2.35878	15.1583	11.2655	0.272291	4.63046	7.34316	5.02909	0.576241	0.340364	100
53.0576	2.40171	15.0733	11.3831	0.278829	4.53583	7.24965	5.08246	0.589021	0.348536	100
53.0919	2.44335	14.9889	11.4966	0.285471	4.44236	7.15732	5.13534	0.601908	0.356813	100
53.1307	2.4831	14.9053	11.6046	0.292117	4.34997	7.06617	5.18806	0.614903	0.365096	100
53.1827	2.5187	14.8232	11.6993	0.298968	4.25714	6.9761	5.24202	0.628208	0.373685	100
53.3125	2.53262	14.756	11.7169	0.306425	4.15325	6.89072	5.30574	0.642825	0.383082	100
53.8646	2.43837	14.7129	11.3678	0.319344	3.99144	6.808	5.43016	0.66816	0.399154	100
54.3067	2.36897	14.6584	11.1141	0.330957	3.85134	6.72783	5.53712	0.690886	0.41362	100
54.7291	2.30261	14.5961	10.8795	0.342579	3.71923	6.64904	5.64005	0.713631	0.428199	100
55.1339	2.23887	14.5269	10.6616	0.354211	3.5944	6.5719	5.73933	0.73619	0.442687	100
55.5232	2.17747	14.452	10.4583	0.36575	3.47595	6.49633	5.83518	0.758668	0.457188	100
55.8981	2.11829	14.372	10.2679	0.3774	3.36344	6.42239	5.92787	0.78096	0.471699	100
Sample: 751.5a Modelling conditions: P=3kbar ,H2O=0.5 wt %, fO2 1 log unit above Quartz-Fayalite-Magnetite buffer - Second Section (>56 wt. % SiO2)
wt %
SiO2	TiO2	Al2O3	FeOt	MnO	MgO	CaO	Na2O	K2O	P2O5	Total
56.26	2.06102	14.2876	10.089	0.388958	3.25619	6.35021	6.01764	0.80317	0.486223	100
56.61	2.00566	14.1992	9.92049	0.400524	3.15377	6.27964	6.10464	0.825396	0.500655	100
56.9488	1.95201	14.1075	9.76146	0.412099	3.05598	6.21081	6.18889	0.847436	0.515098	100
57.2711	1.89278	14.0095	9.63027	0.423077	2.96144	6.14193	6.27074	0.869501	0.529659	100
57.5743	1.82473	13.9046	9.53571	0.432956	2.86945	6.07224	6.35005	0.8916	0.544342	100
57.8684	1.76009	13.7982	9.44499	0.442841	2.78106	6.00486	6.42708	0.913511	0.558934	100
58.1539	1.69846	13.6907	9.35781	0.452833	2.69607	5.93967	6.50182	0.935334	0.573433	100
58.4316	1.63973	13.5819	9.2739	0.462731	2.61408	5.87657	6.57458	0.956968	0.587942	100
58.7015	1.58362	13.4723	9.19306	0.472736	2.53509	5.81537	6.64545	0.978513	0.602357	100
58.9647	1.53011	13.3617	9.11493	0.482647	2.45879	5.75617	6.71434	0.99987	0.616783	100
59.2212	1.47881	13.2504	9.03944	0.492565	2.38521	5.69868	6.78147	1.02104	0.631118	100
59.4714	1.42972	13.1385	8.96637	0.502591	2.31391	5.64298	6.8469	1.04212	0.645462	100
59.7156	1.38264	13.026	8.8956	0.512623	2.24502	5.58898	6.91074	1.06311	0.659712	100
59.9543	1.33756	12.9129	8.82701	0.522561	2.17822	5.53648	6.97291	1.08402	0.673974	100
60.1875	1.29419	12.7996	8.76024	0.532606	2.11362	5.48567	7.03368	1.10473	0.688243	100
60.4155	1.25262	12.6857	8.69554	0.542658	2.05081	5.43626	7.09297	1.12536	0.702522	100
60.6388	1.21256	12.5717	8.63252	0.552718	1.99001	5.38826	7.15089	1.1459	0.716709	100
60.8573	1.174	12.4574	8.57116	0.562784	1.9309	5.34176	7.20751	1.16635	0.730803	100
61.0714	1.13694	12.3429	8.51148	0.572856	1.87359	5.29655	7.26274	1.18661	0.745009	100
61.2811	1.10129	12.2283	8.45319	0.583038	1.81777	5.25254	7.31679	1.20688	0.759122	100
61.4867	1.06685	12.1135	8.39638	0.593124	1.76355	5.20994	7.36976	1.22697	0.773245	100
61.6882	1.0337	11.9988	8.34094	0.603317	1.71083	5.16842	7.42141	1.24706	0.787375	100
61.9193	1.00106	11.8882	8.2878	0.613932	1.65788	5.10476	7.47695	1.268	0.782119	100
62.1575	0.969523	11.779	8.23631	0.624658	1.60593	5.03445	7.53298	1.28916	0.770429	100
62.3911	0.93909	11.6696	8.18604	0.635495	1.55537	4.96604	7.58772	1.31023	0.759242	100
62.6201	0.909758	11.5602	8.13693	0.646337	1.50631	4.8994	7.64125	1.33121	0.748557	100
62.8447	0.88143	11.4505	8.08904	0.657187	1.45865	4.83437	7.6936	1.352	0.738479	100
63.0655	0.854107	11.3409	8.04209	0.667943	1.41219	4.77103	7.74486	1.37271	0.728702	100
63.282	0.827789	11.2311	7.99613	0.678807	1.36703	4.70929	7.79503	1.39333	0.719429	100
63.4954	0.802271	11.1214	7.95078	0.689474	1.32316	4.64904	7.8442	1.41375	0.71056	100
63.7554	0.779098	11.0026	7.87033	0.690837	1.27621	4.59554	7.89286	1.43533	0.701792	100
64.0118	0.756628	10.8838	7.79018	0.692099	1.23035	4.54397	7.94096	1.45682	0.693431	100
64.2657	0.734964	10.7652	7.70961	0.693057	1.1858	4.4938	7.98819	1.47833	0.685372	100
64.5169	0.714106	10.6469	7.62871	0.693811	1.14245	4.44504	8.03474	1.49976	0.677616	100
64.7657	0.69385	10.5288	7.5475	0.69426	1.1003	4.3977	8.08062	1.5211	0.670164	100
65.012	0.674399	10.4111	7.46595	0.694401	1.05924	4.35165	8.12582	1.54235	0.663117	100
65.256	0.65545	10.2937	7.384	0.694338	1.0195	4.3068	8.17035	1.56362	0.656271	100
65.4975	0.637206	10.1767	7.30173	0.69407	0.980751	4.26316	8.21429	1.5848	0.649728	100
65.7369	0.619463	10.0602	7.21914	0.693598	0.943108	4.22073	8.25756	1.6058	0.64349	100
65.9739	0.602427	9.94421	7.13624	0.692817	0.906568	4.17929	8.30024	1.62681	0.637453	100
66.2087	0.58579	9.82875	7.05301	0.691933	0.87103	4.13896	8.34234	1.64773	0.63172	100
66.4413	0.569758	9.71385	6.96949	0.69074	0.836598	4.09952	8.38397	1.66857	0.626189	100
66.6716	0.554126	9.59957	6.88585	0.689444	0.803066	4.06119	8.425	1.68932	0.62086	100
66.8996	0.539099	9.48592	6.80189	0.68794	0.770641	4.02365	8.46543	1.70998	0.615834	100
67.1257	0.524476	9.37296	6.71775	0.686233	0.739123	3.98702	8.50531	1.73045	0.611013	100
67.3495	0.510252	9.26061	6.6334	0.68442	0.708609	3.95129	8.54469	1.75094	0.606291	100
67.5711	0.496533	9.1491	6.54894	0.682398	0.678897	3.91635	8.58357	1.77123	0.601874	100
67.7905	0.483113	9.03833	6.46449	0.68017	0.650194	3.88221	8.62197	1.79143	0.597556	100
68.0077	0.470198	8.92831	6.37992	0.677939	0.622397	3.84876	8.65977	1.81155	0.593441	100
68.2229	0.457584	8.81914	6.29528	0.675501	0.595406	3.81612	8.69709	1.83147	0.58953	100
68.4355	0.445474	8.71088	6.21061	0.672955	0.56932	3.78416	8.73398	1.8513	0.58582	100
68.6462	0.433564	8.6034	6.12598	0.670409	0.544044	3.75291	8.7703	1.87094	0.582211	100
68.8548	0.422057	8.49685	6.04144	0.667654	0.51947	3.72235	8.80612	1.89048	0.578806	100
69.0611	0.410851	8.39116	5.95702	0.664793	0.495808	3.69229	8.84155	1.90994	0.5755	100
69.265	0.400048	8.28649	5.87271	0.661928	0.47285	3.66291	8.87644	1.92919	0.572397	100
69.4668	0.389445	8.18278	5.78861	0.658957	0.450702	3.63413	8.91084	1.94826	0.569498	100
69.6664	0.379247	8.08002	5.70472	0.65588	0.429262	3.60594	8.94474	1.96723	0.566597	100
69.8639	0.369249	7.97823	5.62088	0.652698	0.408634	3.57826	8.97826	1.986	0.5639	100
70.0589	0.359552	7.87756	5.53742	0.649509	0.388609	3.55115	9.01133	2.00457	0.561405	100
70.2517	0.350158	7.77786	5.4543	0.646318	0.369295	3.52455	9.04391	2.02306	0.558908	100
70.4423	0.341068	7.67921	5.37141	0.643022	0.350589	3.49843	9.07598	2.04134	0.556616	100
70.6307	0.332075	7.58163	5.28895	0.639721	0.332593	3.47282	9.10764	2.05943	0.554425	100
70.8167	0.323489	7.48519	5.20681	0.636416	0.315205	3.44769	9.13888	2.07731	0.552334	100
71.0005	0.315	7.38992	5.12501	0.633108	0.29853	3.42295	9.1696	2.09499	0.550447	100
71.182	0.306816	7.29571	5.04364	0.629693	0.282362	3.3987	9.19992	2.11258	0.548559	100
71.3612	0.298936	7.20256	4.9628	0.626274	0.266804	3.37485	9.22982	2.12987	0.546875	100
71.5381	0.291154	7.11067	4.8824	0.62285	0.251857	3.35138	9.25928	2.14705	0.545292	100
Sample: 751.5a Modelling conditions: P=3kbar ,H2O=0.75 wt %, fO2 1 log unit above Quartz-Fayalite-Magnetite buffer - First Section (<56 wt. % SiO2)
wt %
SiO2	TiO2	Al2O3	FeOt	MnO	MgO	CaO	Na2O	K2O	P2O5	Total
52.2938	1.53005	16.9517	8.56855	0.161084	6.11018	9.8851	3.9459	0.352264	0.20138	100
52.2938	1.53005	16.9517	8.56855	0.161084	6.11018	9.8851	3.9459	0.352264	0.20138	100
52.2938	1.53005	16.9517	8.56855	0.161084	6.11018	9.8851	3.9459	0.352264	0.20138	100
52.2938	1.53005	16.9517	8.56855	0.161084	6.11018	9.8851	3.9459	0.352264	0.20138	100
52.2941	1.53004	16.9516	8.56834	0.161084	6.11017	9.88518	3.94589	0.352263	0.20138	100
52.2965	1.53003	16.9509	8.56656	0.161082	6.1096	9.88558	3.94615	0.352259	0.201378	100
52.322	1.54715	16.7818	8.66164	0.162917	6.17801	9.83257	3.95444	0.355831	0.203621	100
52.3656	1.56971	16.6828	8.76701	0.165871	6.18237	9.70971	3.98747	0.362047	0.207389	100
52.4268	1.59701	16.657	8.87922	0.169946	6.12128	9.52101	4.04455	0.370607	0.212584	100
52.4864	1.62411	16.631	8.99049	0.174123	6.06006	9.33616	4.10084	0.37917	0.217679	100
52.5444	1.65112	16.6048	9.10087	0.178303	5.99861	9.15489	4.15635	0.387838	0.222878	100
52.6011	1.67804	16.5782	9.21015	0.182484	5.93695	8.9774	4.21108	0.396511	0.22808	100
52.6562	1.70498	16.5515	9.31855	0.186667	5.87476	8.8036	4.26513	0.405187	0.233385	100
52.7101	1.73193	16.5245	9.42604	0.190853	5.81185	8.63358	4.31871	0.413868	0.238591	100
52.7626	1.759	16.4971	9.53253	0.195141	5.74791	8.46734	4.37171	0.422755	0.244002	100
52.8054	1.79406	16.4403	9.65502	0.200048	5.65163	8.34161	4.42898	0.432881	0.250136	100
52.8433	1.8325	16.3696	9.78375	0.205366	5.54244	8.23497	4.48748	0.443727	0.256783	100
52.8811	1.87046	16.299	9.91078	0.210686	5.43512	8.1299	4.54509	0.454479	0.263434	100
52.9185	1.90803	16.2283	10.0361	0.216009	5.32955	8.02627	4.60192	0.465337	0.270088	100
52.956	1.94502	16.1574	10.1596	0.221336	5.22576	7.92403	4.65798	0.4761	0.276746	100
52.9937	1.98152	16.0865	10.2811	0.226665	5.12352	7.82324	4.71326	0.48697	0.283407	100
53.032	2.01743	16.0157	10.4004	0.232098	5.02285	7.72381	4.76785	0.497745	0.290174	100
53.071	2.05255	15.9449	10.5174	0.237433	4.92355	7.62565	4.82186	0.508626	0.296944	100
53.1112	2.08688	15.8743	10.6318	0.242872	4.8257	7.52864	4.87529	0.519513	0.303717	100
53.1556	2.12082	15.8059	10.7364	0.248416	4.72955	7.43261	4.92938	0.530611	0.310597	100
53.2056	2.1546	15.7403	10.8286	0.254067	4.63419	7.33842	4.98474	0.541922	0.317584	100
53.2598	2.18667	15.675	10.9159	0.259721	4.53969	7.24509	5.04005	0.553341	0.324778	100
53.3234	2.21582	15.6109	10.9933	0.265582	4.44524	7.15263	5.0961	0.56497	0.331977	100
53.4703	2.22427	15.5535	10.994	0.272156	4.34018	7.06408	5.16285	0.578332	0.340297	100
53.8313	2.17918	15.5097	10.8008	0.281069	4.20741	6.98448	5.25855	0.596168	0.351362	100
54.2037	2.1291	15.4613	10.5993	0.290194	4.07765	6.90663	5.35487	0.614528	0.362844	100
54.5656	2.07974	15.4069	10.4087	0.299429	3.95376	6.82965	5.44898	0.632907	0.374337	100
54.9179	2.03108	15.3471	10.2282	0.308572	3.83534	6.7538	5.54077	0.651305	0.385842	100
Sample: 751.5a Modelling conditions: P=5kbar ,H2O=0.5 wt %, fO2 1 log unit above Quartz-Fayalite-Magnetite buffer - First Section (<56 wt. % SiO2)
wt %
SiO2	TiO2	Al2O3	FeOt	MnO	MgO	CaO	Na2O	K2O	P2O5	Total
52.7108	1.69796	17.4637	9.00387	0.189447	5.24856	8.65538	4.38107	0.412367	0.236834	100
52.7644	1.73071	17.4215	9.12233	0.194217	5.18669	8.48062	4.43443	0.422317	0.242822	100
52.8156	1.76408	17.3786	9.24028	0.199192	5.12341	8.31057	4.4871	0.432271	0.248914	100
52.8643	1.79807	17.3346	9.35819	0.204168	5.05811	8.14565	4.53921	0.442432	0.25521	100
52.9023	1.84397	17.2523	9.48587	0.210267	4.96084	8.03059	4.59651	0.454636	0.262732	100
52.9362	1.89253	17.1606	9.6149	0.216572	4.85824	7.9292	4.65388	0.467255	0.270665	100
52.9686	1.94092	17.0689	9.7426	0.22288	4.75791	7.82968	4.70996	0.47998	0.2786	100
52.9995	1.98902	16.9774	9.86898	0.229292	4.65996	7.73183	4.76476	0.49261	0.286641	100
53.0291	2.03694	16.8861	9.99432	0.235707	4.56408	7.63565	4.81827	0.505246	0.294584	100
53.0575	2.08458	16.7951	10.1181	0.242025	4.47028	7.54115	4.8707	0.517888	0.302632	100
53.0848	2.13204	16.7041	10.2408	0.248446	4.37846	7.44811	4.92203	0.530536	0.310582	100
53.1111	2.17912	16.6136	10.3621	0.25497	4.28861	7.35654	4.97227	0.543087	0.318637	100
53.1368	2.22592	16.5232	10.482	0.261397	4.20044	7.26635	5.02153	0.555746	0.326696	100
53.1617	2.27233	16.4333	10.6003	0.267826	4.11405	7.17752	5.06979	0.568411	0.334859	100
53.1863	2.31836	16.3436	10.7169	0.27436	4.02934	7.08988	5.11718	0.581081	0.342925	100
53.211	2.36381	16.2544	10.8318	0.280897	3.94612	7.00352	5.16368	0.593658	0.351096	100
53.2356	2.40876	16.1656	10.9446	0.287436	3.86445	6.9182	5.20947	0.606439	0.359371	100
53.2612	2.45294	16.0774	11.0553	0.294081	3.78409	6.83389	5.2545	0.619129	0.367551	100
53.2878	2.49622	15.9898	11.163	0.300729	3.70501	6.75046	5.29904	0.631925	0.375936	100
53.3167	2.53831	15.9031	11.2674	0.30738	3.627	6.6679	5.34311	0.644728	0.384326	100
53.3501	2.57871	15.8172	11.3664	0.314237	3.54977	6.58621	5.38709	0.657639	0.39272	100
53.4031	2.61375	15.7331	11.4458	0.321198	3.4717	6.50571	5.43302	0.671062	0.401523	100
53.6761	2.59584	15.6624	11.3186	0.33099	3.37028	6.4353	5.50718	0.689739	0.413661	100
54.0672	2.54701	15.5931	11.0834	0.342303	3.2607	6.37122	5.59562	0.711561	0.427829	100
54.4458	2.4986	15.5187	10.8622	0.353627	3.15619	6.30803	5.68135	0.733404	0.44211	100
54.8124	2.44677	15.4376	10.6603	0.364963	3.05606	6.24513	5.7647	0.755474	0.456508	100
55.1578	2.35816	15.3367	10.542	0.3743	2.95668	6.17651	5.84733	0.778718	0.471855	100
55.4909	2.27417	15.2337	10.4297	0.383644	2.86161	6.11021	5.92732	0.801677	0.487113	100
55.8125	2.1946	15.1286	10.323	0.392995	2.77055	6.04612	6.00461	0.82465	0.50238	100
56.1237	2.11896	15.022	10.2212	0.402354	2.68321	5.98405	6.07957	0.847339	0.517559	100
56.4249	2.04702	14.9139	10.124	0.41182	2.59926	5.92408	6.15222	0.870041	0.532746	100
56.7172	1.9783	14.8044	10.0311	0.421193	2.51863	5.86603	6.22273	0.892458	0.547947	100
57.0008	1.91278	14.6938	9.94201	0.430672	2.44098	5.80975	6.29112	0.914886	0.563155	100
