# Supplementary material for: Deciphering the evolution of Deception Island’s magmatic system
Source: Sci Rep. 2019 Jan 23;9:373. doi: 10.1038/s41598-018-36188-4 (PMC6344569; doi:10.1038/s41598-018-36188-4)
Supplement: Supplementary file 3 — Supplementary Material 3 [file 41598_2018_36188_MOESM3_ESM.xlsx]

## Sheet: S3_1 Geochemical data Bransfiel
Table S3-1: Whole rock chemical analyses of South Shetland Islands and Bransfield Rift rock samples- Bibliographic data
		WGS84 Lat/Long (Decimal Degrees)						wt%																ppm
Sample	Reference	Latitude_min	Latitude_max	Longitude_min	Longitude_max	Location_comment	Classification	SiO2	TiO2	Al2O3	Fe2O3	FeO	MnO	MgO	CaO	Na2O	K2O	P2O5	H2O-	H2O+	CO2	Total	LOI	Ag	As	Au	Ba	Be	Bi	Cd	Ce	Co	Cr	Cs	Cu	Dy	Er	Eu	Ga	Gd	Ge	Hf	Ho	La	Li	Lu	Mo	Nb	Nd
6	Birkenmajer et al. (1981)	-62.25	-62.25	-58.5	-58.5	inner Admiralty Bay, Ezcurra Inlet, Arctowski Cove, Rakusa Point Formation	South Shetland Islands	53.9	0.84	17.8	2.06	4.21	0.18	5.08	8.52	3.55	0.68	0.17			0.28	97.27	0.28				270					36	17		220
10	Birkenmajer et al. (1981)	-62.25	-62.25	-58.5	-58.5	inner Admiralty Bay, Ezcurra Inlet, Arctowski Cove, Skua Cliff Formation	South Shetland Islands	51.7	0.84	20.2	3.94	4.3	0.14	3.79	9.68	3.41	0.39	0.15			0.19	98.73	0.19				180					44	12		290
12	Birkenmajer et al. (1981)	-62.25	-62.25	-58.5	-58.5	inner Admiralty Bay, Jardine Peak	South Shetland Islands	55.4	0.7	16.7	3.02	3.27	0.1	5.46	8.42	3.52	0.76	0.1			0.28	97.73	0.28				170					33	120		105
19	Birkenmajer et al. (1981)	-62.25	-62.25	-58.5	-58.5	inner Admiralty Bay, Ezcurra Inlet, Arctowski Cove, Skua Cliff Formation	South Shetland Islands	49	0.84	20.3	4.36	4.14	0.24	5.05	8.94	3.71	0.2	0.14			0.29	97.21	0.29				160					37	12		290
20	Birkenmajer et al. (1981)	-62.25	-62.25	-58.5	-58.5	inner Admiralty Bay, Ezcurra Inlet, Arctowski Cove, Hala Formation	South Shetland Islands	57	0.79	17.5	3.02	3.3	0.13	4.03	7.12	3.73	1.6	0.2			0.25	98.67	0.25				300					38	20		170
27	Birkenmajer et al. (1981)	-62.25	-62.25	-58.5	-58.5	inner Admiralty Bay, Herve Cove	South Shetland Islands	54.7	0.65	17.4	3.09	3.49	0.12	3.9	7.3	3.73	0.43	0.18			0.44	95.43	0.44				300					32	10		180
32	Birkenmajer et al. (1981)	-62.25	-62.25	-58.5	-58.5	inner Admiralty Bay, Jersak Hills	South Shetland Islands	57	0.78	16.9	2.2	4.86	0.13	3.25	7.06	3.78	1.6	0.19			0.27	98.02	0.27				340					45	10		200
34	Birkenmajer et al. (1981)	-62.25	-62.25	-58.5	-58.5	inner Admiralty Bay, Baranowski Glacier, Llano Point Formation	South Shetland Islands	53.6	1.43	15.7	4.35	5.58	0.15	3.94	7.92	3.51	1.17	0.31			1.08	98.74	1.08				230					35	8		390
41	Birkenmajer et al. (1981)	-62.25	-62.25	-58.5	-58.5	inner Admiralty Bay, Jersak Hills	South Shetland Islands	55.1	1.12	17.3	4.49	3.8	0.18	3.28	7.78	3.62	1.12	0.19			0.45	98.43	0.45				300					36	8		255
48	Birkenmajer et al. (1981)	-62.25	-62.25	-58.5	-58.5	inner Admiralty Bay, Paradise Cove, Uchatka Point Formation	South Shetland Islands	40.7	0.92	10.3	4.04	2.98	0.14	2.05	10.8	3.3	0.79	0.12			2	78.14	2				220					37	30		80
54	Birkenmajer et al. (1981)	-62.25	-62.25	-58.5	-58.5	inner Admiralty Bay, Point Hennequin	South Shetland Islands	59.5	0.83	17.3	3.37	2.51	0.13	1.92	5.94	4.42	2	0.2			0.91	99.03	0.91				440					38	14		60
62	Birkenmajer et al. (1981)	-62.25	-62.25	-58.5	-58.5	inner Admiralty Bay, Dufayel Island, Dalmor Bank Formation	South Shetland Islands	55	0.78	17.9	2.63	4.34	0.13	3.6	7.43	3.23	1.5	0.19			1.38	98.11	1.38				360					43	16		170
75	Birkenmajer et al. (1981)	-62.25	-62.25	-58.5	-58.5	inner Admiralty Bay, Herve Cove	South Shetland Islands	62.8	0.8	14.4	1.92	4.32	0.17	2.85	3.8	5.25	0.48	0.2			0.51	97.5	0.51				45					50	10		210
81	Birkenmajer et al. (1981)	-62.25	-62.25	-58.5	-58.5	inner Admiralty Bay, Dufayel Island, Dalmor Bank Formation	South Shetland Islands	44	0.82	17.6	1.75	6.19	0.18	4.36	9.9	2.52	0.78	0.17			6.36	94.63	6.36				200					40	25		235
01C	Birkenmajer et al. (1981)	-62.25	-62.25	-58.5	-58.5	inner Admiralty Bay, Ezcurra Inlet, Point Thomas Formation	South Shetland Islands	48.8	0.78	20.3	4.5	3.04	0.23	4.98	9.96	3.16	0.18	0.09			0.45	96.47	0.45				170					31	27		300
29A	Birkenmajer et al. (1981)	-62.25	-62.25	-58.5	-58.5	inner Admiralty Bay, Sphinx Hill	South Shetland Islands	73.2	0.5	12.9	0.6	2.14	0.07	0.63	1.86	4.01	2.32	0.09			0.33	98.65	0.33				730					17	4		5
33A	Birkenmajer et al. (1981)	-62.25	-62.25	-58.5	-58.5	inner Admiralty Bay, Paradise Cove, Demay Point Formation	South Shetland Islands	80.7	0.14	9.6	1.21	0.28	0.03	0.09	0.8	3.13	2.94	0.02			0.67	99.61	0.67				1100					24	2		9
39A	Birkenmajer et al. (1981)	-62.25	-62.25	-58.5	-58.5	inner Admiralty Bay, Jersak Hills	South Shetland Islands	56.1	1.11	15.7	3.63	4.77	0.16	2.98	6.58	4.31	1.34	0.36			0.31	97.35	0.31				380					28	6		100
43A	Birkenmajer et al. (1981)	-62.25	-62.25	-58.5	-58.5	inner Admiralty Bay, Baranowski Glacier, Llano Point Formation	South Shetland Islands	54.3	1.24	16.7	4.07	4.45	0.15	3.22	7.82	3.82	0.73	0.24			0.25	96.99	0.25				280					28	10		230
60C	Birkenmajer et al. (1981)	-62.25	-62.25	-58.5	-58.5	inner Admiralty Bay, Ezcurra Inlet, Point Thomas Formation	South Shetland Islands	47.9	0.91	18	4.87	3.81	0.2	6.05	9.57	3.51	0.23	0.16			0.32	95.53	0.32				165					45	65		150
61B	Birkenmajer et al. (1981)	-62.25	-62.25	-58.5	-58.5	inner Admiralty Bay, Dufayel Island, Gdynia Point Formation	South Shetland Islands	54.9	0.71	17.3	2.35	4	0.11	3.41	6.53	3.46	0.52	0.17			3.14	96.6	3.14				210					28	8		130
87A	Birkenmajer et al. (1981)	-62.25	-62.25	-58.5	-58.5	inner Admiralty Bay, Paradise Cove, Demay Point Formation	South Shetland Islands	64.1	0.67	14.8	5.06	0.79	0.1	0.48	2.72	4.35	2.55	0.13			1.88	97.63	1.88				690					16	5		17
93	Birkenmajer et al. (1985)	-62	-62	-58.27	-58.5	inner Admiralty Bay, Martel Inlet, Keller Peninsula, Visca Anchorage	South Shetland Islands	51.3	0.63	17.6	4.34	3.87	0.14	3.24	7.02	2.58	0.83	0.22			5.76	97.53	5.76				300					33	21		100
94	Birkenmajer et al. (1985)	-62	-62	-58.27	-58.5	inner Admiralty Bay, martel Inlet, Domeyko Glacier	South Shetland Islands	53.6	0.72	19.7	3.31	3.69	0.16	2.71	6.06	3.12	1.1	0.29			2.34	96.8	2.34				330					21	10		140
95	Birkenmajer et al. (1985)	-62	-62	-58.27	-58.5	inner Admiralty Bay, Martel Inlet, Ullman Spur	South Shetland Islands	66.8	0.53	15.5	3.24	0.9	0.07	1	3.53	4.8	1.79	0.23			1.06	99.45	1.06				1080					19	5		21
98	Birkenmajer et al. (1985)	-62	-62	-58.27	-58.5	inner Admiralty Bay, Martel Inlet, Keller Peninsula	South Shetland Islands	55.4	0.79	17.9	3.47	3.21	0.13	2.07	6.61	3.82	1.05	0.46			3.63	98.54	3.63				370					18	5		48
101	Birkenmajer et al. (1985)	-62	-62	-58.27	-58.5	inner Admiralty Bay, Martel Inlet, Keller Peninsula	South Shetland Islands	57.3	0.79	16	2.52	3.21	0.19	1.67	5.62	4.64	1.47	0.37			2.93	96.71	2.93				920					12	5		31
105	Birkenmajer et al. (1985)	-62	-62	-58.27	-58.5	inner Admiralty Bay, Martel Inlet, Keller Peninsula	South Shetland Islands	48.9	1.01	18	4.38	5.03	0.23	3.36	6.46	1.72	1.01	0.44			3.77	94.31	3.77				280					24	22		160
111	Birkenmajer et al. (1985)	-62	-62	-58.27	-58.5	inner Admiralty Bay, Martel Inlet, Keller Peninsula, Visca Anchorage	South Shetland Islands	53.1	0.64	19	3.64	3.61	0.14	3.49	6.85	4.26	0.57	0.23			2.38	97.91	2.38				260					22	12		135
119	Birkenmajer et al. (1985)	-62	-62	-58.27	-58.5	inner Admiralty Bay, martel Inlet, Domeyko Glacier	South Shetland Islands	57	0.67	18.1	4.42	2.33	0.13	1.99	3.78	5.86	1.32	0.21			1.67	97.48	1.67				160					17	11		170
120	Birkenmajer et al. (1985)	-62	-62	-58.27	-58.5	inner Admiralty Bay, martel Inlet, Domeyko Glacier	South Shetland Islands	58.3	0.45	16.7	3.51	2.45	0.07	2.85	6.12	2.82	1.87	0.14			2.74	98.02	2.74				560					22	12		18
131	Birkenmajer et al. (1985)	-62	-62	-58.27	-58.5	inner Admiralty Bay, Martel Inlet, Ullman Spur	South Shetland Islands	61.9	0.72	16.6	2.95	2.49	0.12	1.94	2.79	5.3	2.83	0.32			0.33	98.29	0.33				520					15	12		32
132	Birkenmajer et al. (1985)	-62	-62.05	-58.27	-58.5	inner Admiralty Bay, Martel Inlet, Goetel Glacier	South Shetland Islands	48.8	0.84	19.5	4.99	3.61	0.17	4.06	5.74	4.64	1.65	0.28			2.33	96.61	2.33				410					34	18		250
224	Birkenmajer et al. (1985)	-62.05	-62.05	-58.4	-58.4	inner Admiralty Bay, Wegger Peak Group	South Shetland Islands	54	0.69	18.6	4.51	3.68	0.14	4.04	7.46	4.02	1.42	0.25			0.23	99.04	0.23				330					24	20		150
226	Birkenmajer et al. (1985)	-62.05	-62.05	-58.4	-58.4	inner Admiralty Bay, Wegger Peak Group	South Shetland Islands	54.4	0.62	17.8	4.31	3.43	0.15	4.29	6.53	3.9	1.95	0.21			0.28	97.87	0.28				360					31	25		150
227	Birkenmajer et al. (1985)	-62.05	-62.05	-58.4	-58.4	inner Admiralty Bay, Wegger Peak Group	South Shetland Islands	52.5	0.94	17.8	5.79	3.59	0.17	4.21	8.14	3.42	1.26	0.27			0.17	98.26	0.17				245					37	20		130
233	Birkenmajer et al. (1985)	-62.05	-64.2	-58.4	-58.4	inner Admiralty Bay, Wegger Peak Group	South Shetland Islands	57.2	0.74	18.1	4.34	3.41	0.15	3.11	6.09	3.08	1.87	0.15			0.88	99.12	0.88				300					26	10		5
234	Birkenmajer et al. (1985)	-62.05	-62.05	-58.4	-58.4	inner Admiralty Bay, Wegger Peak Group	South Shetland Islands	54	0.53	17	4.08	3.62	0.14	5.1	9.05	3.74	1.95	0.18			0.15	99.54	0.15				280					34	135		115
240	Birkenmajer et al. (1985)	-62.05	-62.05	-58.4	-58.4	inner Admiralty Bay, Cardozo Cove, Znosko Glacier, Znosko Glacier Formation	South Shetland Islands	55.6	0.71	17.2	4.02	3.45	0.13	4.05	4.89	4.12	2.42	0.23			0.38	97.2	0.38				380					31	17		190
242	Birkenmajer et al. (1985)	-62.05	-62.05	-58.4	-58.4	inner Admiralty Bay, Cardozo Cove, Znosko Glacier, Znosko Glacier Formation	South Shetland Islands	53.5	0.6	18	3.98	3.62	0.14	4.92	4.85	4.12	0.72	0.19			2.49	97.13	2.49				80					30	60		88
244	Birkenmajer et al. (1985)	-62.05	-62.05	-58.4	-58.4	inner Admiralty Bay, cardozo Cove, Admiralen Peak	South Shetland Islands	55.5	0.56	18.1	3.63	3.46	0.13	3.52	7.43	2.94	1.7	0.16			1.01	98.14	1.01				340					29	18		165
A140	Birkenmajer et al. (1991)	-62.05	-62.05	-58.4	-58.4	Point Hennequin, Admiralty Bay Group	South Shetland Islands	62.57	0.82	16.68	2.72	3.55	0.12	2.47	6.5	3.43	0.81	0.26				103.29	3.36																									11
A141	Birkenmajer et al. (1991)	-62.05	-62.05	-58.4	-58.4	Point Hennequin, Vieville Glacier Formation	South Shetland Islands	61.94	0.79	16.47	4.67	2.03	0.11	2.42	5.16	3.85	2.3	0.2				101.23	1.29				312				49	18	23					1.4				5.4		22.8		0.37		3	28
A144	Birkenmajer et al. (1991)	-62.05	-62.05	-58.4	-58.4	Mount Wawel, Point Hennequin Group	South Shetland Islands	56.59	0.77	17.9	3.83	3.77	0.12	4.12	7.72	3.56	1.27	0.27				101.18	1.26				196				36	25.6	45					1.4				3.3		15.1		0.29		2	26.6
A155	Birkenmajer et al. (1991)	-62.05	-62.05	-58.4	-58.4	Low Head, Cape Syrezol Group	South Shetland Islands	49.83	0.77	16.6	3.07	5.3	0.15	12.53	8.53	2.73	0.38	0.05				102.01	2.07				106				11.7	46	1014					0.81				1.5		5.2		0.32		11	8.7
A179	Birkenmajer et al. (1991)	-62.05	-62.05	-58.4	-58.4	Dunikowski Ridge, Legru Bay, Dunikowski Ridge Formation	South Shetland Islands	53.11	0.83	18.23	3.93	4.15	0.15	6.34	9.11	3.29	0.71	0.06				101.8	1.89				183				19.6	31	239					1.1				1.8		7.8		0.24		5	15.2
A195	Birkenmajer et al. (1991)	-62.05	-62.05	-58.4	-58.4	Brama, Baranowski Glacier Group	South Shetland Islands	56.63	0.7	17.41	2.67	3.55	0.14	5.09	9.74	3.21	0.72	0.06				103.3	3.38				165				16.9	26	271					0.96				1.9		7.4		0.25		7	9.4
A200	Birkenmajer et al. (1991)	-62.05	-62.05	-58.4	-58.4	Point Thomas, Point Thomas Formation	South Shetland Islands	52.62	0.78	20.52	4.54	3.44	0.14	4.12	9.72	3.26	0.69	0.11				101.28	1.34				108				21.1	23	19					1.1				2		8.3		0.3		6	16
A201	Birkenmajer et al. (1991)	-62.05	-62.05	-58.4	-58.4	Ragusa Point, Admiralty Bay Group	South Shetland Islands	64.87	0.82	16.04	2.39	3.14	0.11	1.39	4.5	4.01	2.41	0.26				103.3	3.36																									5
A202	Birkenmajer et al. (1991)	-62.05	-62.05	-58.4	-58.4	Rakusa Point, Ezcurra Inlet Group	South Shetland Islands	58.21	0.81	17.44	3.61	3.87	0.13	3.8	6.67	3.42	1.79	0.18				100.74	0.81				252				46.4	24	32					1.5				4.4		19.7		0.32		5	26.8
A221	Birkenmajer et al. (1991)	-62.05	-62.05	-58.4	-58.4	Martins Head, Legru Bay, Dunikowski Ridge Formation	South Shetland Islands	53.94	0.76	19.82	4.27	3.47	0.15	3.92	8.89	3.72	0.84	0.18				101.05	1.09				149				21.8	23	71					1.2				2.2		9.9		0.45		5	14.8
A224	Birkenmajer et al. (1991)	-62.05	-62.05	-58.4	-58.4	Wegger Peak	South Shetland Islands	56.75	0.66	19.35	3.45	3.24	0.11	3.06	7.48	4.04	1.57	0.2				101.32	1.41				286				50.9	22.3	27					1.8				3.2		21		0.3		4	28.8
A250	Birkenmajer et al. (1991)	-62.05	-62.05	-58.4	-58.4	Jardine Peak, Admiralty Bay Group	South Shetland Islands	58.04	0.67	17.13	3.32	3.23	0.12	5.34	7.77	3.31	0.93	0.08				101.2	1.26				225				20.7	23	157					0.9				2.2		10.3		0.36		2	11
A369	Birkenmajer et al. (1991)	-62.05	-62.05	-58.4	-58.4	Barton Buttress, Martel Inlet Group	South Shetland Islands	59.06	0.77	18.09	3.44	3.54	0.13	3.1	6.75	4.45	0.45	0.17				104.08	4.13				215				45.8	20	26					1.7				4.4		19.3		0.43		4	29
A451	Birkenmajer et al. (1991)	-62.05	-62.05	-58.4	-58.4	Dufayel Island, Dufayel Island Group	South Shetland Islands	51.52	0.94	19.28	2.93	6.36	0.24	4.66	6.79	1.94	5.09	0.2				108.07	8.12				376				38.1	28	34					1.3				3.5		15.4		0.44		2	24
A452	Birkenmajer et al. (1991)	-62.05	-62.05	-58.4	-58.4	Dufayel Island, Gdynia Point, Cardozo Cove Group	South Shetland Islands	55.06	0.94	18.63	4.03	4.25	0.16	3.07	6.37	2.55	4.59	0.28				103.21	3.28				474				46	20	11					1.6				3.8		21.6		0.4		5	32
A500	Birkenmajer et al. (1991)	-62.05	-62.05	-58.4	-58.4	Noel Hill	South Shetland Islands	57.33	0.7	17.93	3.19	3.64	0.16	4.01	7.41	4.1	1.36	0.13				101.14	1.18				242				29.2	26	27					1.3				2.7		14.3		0.38		4	20
A677	Birkenmajer et al. (1991)	-62.05	-62.05	-58.4	-58.4	Magda nunatak, Mazurek Point Formation	South Shetland Islands	52.32	0.8	16.42	5.61	3.15	0.19	9.33	9.18	2.62	0.21	0.11				103.69	3.75				113				20.2	39	682					0.97				2		8.5		0.21		8	11.9
19.1	De Almeida et al. (2000)	-62.5417	-62.5667	-59.5417	-59.625	Fort Point	South Shetland Islands	56.22	0.45	17.1	6.7		0.12	4.78	8.54	2.95	1.05	0.2				100.07	1.96				263				24.15					2.15	1.39	0.71		2.65		2.91	0.44	12.11		0.22		2.6	11.3
20	De Almeida et al. (2000)	-62.5417	-62.5667	-59.5417	-59.625	Fort Point	South Shetland Islands	63.72	0.48	15.77	5.16		0.12	2.04	4.39	4.02	2.06	0.13				99.06	1.17				405				34.86					3.13	1.95	0.98		3.66		4.14	0.64	17.39		0.34		4.32	16.2
26.3	De Almeida et al. (2000)	-62.5417	-62.5667	-59.5417	-59.625	Fort Point	South Shetland Islands	53.33	0.59	19.29	7.8		0.19	4.74	9.16	3.06	0.36	0.09				100.05	1.44				100				12.14					2.08	1.32	0.77		2.11		1.09	0.45	5.63		0.23		0.94	7.65
28.3	De Almeida et al. (2000)	-62.5417	-62.5667	-59.5417	-59.625	Fort Point	South Shetland Islands	53.95	0.78	18.87	8.49		0.16	4.57	9.2	2.95	0.2	0.11				99.87	0.59				112				11.65					3.13	1.93	0.88		2.73		1.61	0.61	5		0.31		1.43	8.17
8.2A	De Almeida et al. (2000)	-62.5417	-62.5667	-59.5417	-59.625	Fort Point	South Shetland Islands	57.26	0.78	16.42	7.59		0.13	3.21	7.05	3.47	1.59	0.18				98.42	0.74				345				40.42					4.51	2.83	1.14		4.97		6.4	0.9	18.81		0.44		5.28	20.9
HA16.2A	De Almeida et al. (2000)	-62.5417	-62.5667	-59.5417	-59.625	Fort Point	South Shetland Islands	76.26	0.2	11.33	1.31		0.02	0.17	0.34	2.46	5.91	0.02				98.41	0.39				936.9				20.57					1.84	1.35	0.875		1.94		3.78	0.4	10.79		0.298		3.34	8.56
HA16.2B	De Almeida et al. (2000)	-62.5417	-62.5667	-59.5417	-59.625	Fort Point	South Shetland Islands	54.36	0.83	17.98	8.08		0.11	3.24	7.64	3.76	0.6	0.21				98.25	1.44				235				33.26					4.62	2.66	1.35		4.86		3.02	0.88	15.58		0.42		3.42	18.4
HA17.2A	De Almeida et al. (2000)	-62.5417	-62.5667	-59.5417	-59.625	Fort Point	South Shetland Islands	55.99	0.61	17.4	7.46		0.14	3.89	7.26	3.67	1.05	0.13				99.09	1.49				263				24.71					2.71	1.61	0.88		2.86		2.68	0.52	12.25		0.28		2.97	12.6
HA18.1	De Almeida et al. (2000)	-62.5417	-62.5667	-59.5417	-59.625	Fort Point	South Shetland Islands	63.4	0.5	16.31	5.25		0.13	2.05	4.75	4.19	1.75	0.15				100.01	1.53				443				33.5					3.09	1.87	1.01		3.68		3.74	0.61	17.11		0.33		14.24	16.2
HA23.2	De Almeida et al. (2000)	-62.5417	-62.5667	-59.5417	-59.625	Fort Point	South Shetland Islands	56.7	0.61	17.47	8.45		0.13	3.62	7.44	3.63	0.68	0.03				99.74	0.98				275				24.65					4.96	2.86	1.21		4.39		3.15	1.02	11.25		0.47		2.67	15.9
HA28.1	De Almeida et al. (2000)	-62.5417	-62.5667	-59.5417	-59.625	Fort Point	South Shetland Islands	68.6	0.28	15.78	3.41		0.08	1.61	4.95	4.06	0.6	0.08				100.47	1.02				351				22.85					1.34	0.8	0.64		1.81		2.11	0.26	13.42		0.16		2	8.8
HA7.3	De Almeida et al. (2000)	-62.5417	-62.5667	-59.5417	-59.625	Fort Point	South Shetland Islands	57.93	0.69	15.95	8.09		0.15	3.3	6.25	4.31	1.21	0.18				98.55	0.49				385				32.8					4.28	2.62	1.19		4.58		2.9	0.89	16.07		0.42		4.06	17.8
HA8.1.1	De Almeida et al. (2000)	-62.5417	-62.5667	-59.5417	-59.625	Fort Point	South Shetland Islands	57.99	0.75	16.36	7.26		0.13	3.07	6.61	3.66	1.79	0.15				98.56	0.79				349				34.24					3.94	2.38	1.08		4.34		6.36	0.79	16.58		0.41		5.48	16.9
HA9.1	De Almeida et al. (2000)	-62.5417	-62.5667	-59.5417	-59.625	Fort Point	South Shetland Islands	57.46	0.87	16.1	7.66		0.15	3.28	6.44	3.49	1.83	0.18				98.61	1.15				381				42.77					4.52	2.72	1.2		5.25		5.13	0.88	21.02		0.42		6.41	21.2
AF-12A	De Almeida et al. (2003)	-62.1417	-62.2292	-58.85	-59.0083	Fildes Peninsula	South Shetland Islands	50.34	0.74	21.98	8.29		0.14	3.34	10.06	2.93	0.27	0.11				102.71	4.51				109				10.27					2.06	1	0.738		1.82		1	0.42	4.63		0.244		1	7.4
AF-14	De Almeida et al. (2003)	-62.1417	-62.2292	-58.85	-59.0083	Fildes Peninsula	South Shetland Islands	50.14	0.84	19.89	9.64		0.18	4.31	9.97	3.31	0.57	0.13				99.99	1.01				149				14					2.34	1.27	0.921		2.36		1	0.45	6.45		0.2		1	9.68
AF-16A	De Almeida et al. (2003)	-62.1417	-62.2292	-58.85	-59.0083	Fildes Peninsula	South Shetland Islands	52.64	0.71	20.64	7.96		0.14	4.25	10.39	1.84	0.4	0.12				99.2	0.11				151				16.6							1.02				2		7.2		0.19		2	13
AF-16B	De Almeida et al. (2003)	-62.1417	-62.2292	-58.85	-59.0083	Fildes Peninsula	South Shetland Islands	48.41	0.85	21.43	6.33		0.11	2.65	13.83	1.75	0.07	0.15				100.24	4.66				188				16.38							1.18				2		10.5		0.24		2	16
AF-20	De Almeida et al. (2003)	-62.1417	-62.2292	-58.85	-59.0083	Fildes Peninsula	South Shetland Islands	49.15	0.83	21.13	9.35		0.12	3.04	10.07	3.12	0.35	0.13				100.75	3.46				139				13.11					2.56	1.36	0.9		2.17		1	0.48	6.005		0.233		1	8.87
AF-21	De Almeida et al. (2003)	-62.1417	-62.2292	-58.85	-59.0083	Fildes Peninsula	South Shetland Islands	52.14	0.85	17.96	10.05		0.18	3.73	7.79	3.58	0.67	0.15				99.13	2.03				174				16.38					3.09	1.64	1.096		2.64		2	0.59	7.69		0.268		2	11.67
AF-2A	De Almeida et al. (2003)	-62.1417	-62.2292	-58.85	-59.0083	Fildes Peninsula	South Shetland Islands	51.44	0.93	16.75	8.79		0.14	4.98	8.41	2.95	0.94	0.14				99.55	4.08				201				21.08					2.91	1.34	0.883		2.57		2	0.48	9.66		0.251		4	12.07
AF-2B	De Almeida et al. (2003)	-62.1417	-62.2292	-58.85	-59.0083	Fildes Peninsula	South Shetland Islands	53.22	0.88	17.18	8.22		0.14	4.68	8.35	3.18	1.03	0.14				99.64	2.62				204				21.98					2.8	1.5	0.883		2.94		3	0.55	10.24		0.272		4	13.98
AF-5	De Almeida et al. (2003)	-62.1417	-62.2292	-58.85	-59.0083	Fildes Peninsula	South Shetland Islands	50.34	0.45	20.56	7.59		0.12	6.15	10.9	2.16	0.79	0.09				100.93	1.78				155				13.88					1.86	0.93	0.632		1.57		1	0.3	6.24		0.155		1	8.76
HA1.1	De Almeida et al. (2003)	-62.5417	-62.5667	-59.5417	-59.625	Fort Point	South Shetland Islands	47.47	0.83	25.74	8.67		0.12	3.06	9.33	3.23	0.45	0.04				100.95	2.01				184				12.17					2.46	1.26	0.94		2.05		1	0.44	5.22		0.2		1.24	8.72
98-10	Demant et al. (2004)	-62.67	-62.67	-61	-61	Byers Peninsula, Cerro Negro	South Shetland Islands	48.32	0.39	13.92	3.49	4.68	0.15	11.22	12.18	1.52	0.14	0.08				98.8	2.71				66.19				10.38	47.1	572	0.033		1.53	0.94	0.53		1.55		0.86	0.33	4.2		0.14		0.48	6.48
98-11	Demant et al. (2004)	-62.68	-62.68	-61.11	-61.11	Byers Peninsula, Sealer Hill	South Shetland Islands	45.77	1.14	20.37	4.43	5.65	0.15	4.58	12	2.56	0.2	0.18				99.23	2.2				75.34				11.16	38.4	36	0.733		2.57	1.45	0.97		2.67		1.11	0.53	4.13		0.19		0.96	9.01
98-12	Demant et al. (2004)	-62.68	-62.68	-61.11	-61.11	Byers Peninsula, Sealer Hill	South Shetland Islands	45.97	1.12	20.51	3.79	6.24	0.15	4.88	12.16	2.29	0.18	0.18				99.13	1.66				76.23				10.7	36.8	21	0.292		2.47	1.39	0.94		2.63		1.05	0.51	3.92		0.19		0.9	8.63
98-17	Demant et al. (2004)	-62.68	-62.68	-61.11	-61.11	Byers Peninsula, Sealer Hill	South Shetland Islands	53.53	1.58	15.83	4.66	5.71	0.19	3.15	7.44	3.34	0.97	0.39				99.03	2.24				240.07				39.44	23.2	21	0.215		5.86	3.44	1.74		6.2		4.27	1.23	15.98		0.51		4.67	24.43
98-20	Demant et al. (2004)	-62.65	-62.65	-61.06	-61.06	Byers Peninsula, Chester Cone near Basalt Lake	South Shetland Islands	50.4	1.29	17.34	4.62	6.23	0.2	4.17	9.23	3.23	0.22	0.25				99.65	2.47				138.8				19.78	31.7	48	1.841		3.83	2.25	1.37		3.97		1.97	0.79	7.55		0.32		1.87	14.31
98-27A	Demant et al. (2004)	-62.63	-62.63	-61.58	-61.58	Byers Peninsula, dyke	South Shetland Islands	57.51	1.3	14.79	2.87	6.23	0.2	2.19	5.99	3.67	0.69	0.38				99.13	3.31				335.61				45.8	14.8	17	5.043		6.5	3.91	1.88		6.96		4.8	1.36	18.71		0.57		5.54	27.67
98-29	Demant et al. (2004)	-62.67	-62.67	-61.25	-61.25	Byers Peninsula, Devils Point	South Shetland Islands	54.54	0.89	18.5	2.8	5.01	0.14	2.62	7.81	3.79	0.86	0.16				99.42	2.3				184.58				22.59	20.7	20	0.74		4.17	2.61	1.13		4.08		2.91	0.9	9.13		0.4		2.57	14.06
98-30	Demant et al. (2004)	-62.67	-62.67	-61.25	-61.25	Byers Peninsula, Devils Point	South Shetland Islands	49.07	0.98	16.61	3.01	6.07	0.15	8.18	9.04	2.72	0.27	0.23				100.79	4.46				73.48				16.37	40	320	0.581		3.29	1.97	1.09		3.63		1.94	0.71	6.22		0.29		1.99	11.11
98-32	Demant et al. (2004)	-62.64	-62.64	-61.1	-61.1	Byers Peninsula, Usnea plug	South Shetland Islands	56.84	0.7	17.1	4.35	2.96	0.21	2.8	6.19	3.87	0.78	0.23				99.96	3.93				138.54				27.49	13.1	31	0.26		3.68	2.29	1.31		3.94		2.85	0.81	11.01		0.37		2.56	17.33
98-34	Demant et al. (2004)	-62.66	-62.66	-61.08	-61.08	Byers Peninsula, Falso Negro	South Shetland Islands	55.05	1.54	15.73	3.14	6.12	0.24	2.71	6.95	3.48	0.4	0.55				99.12	3.21				324.34				45.6	17.8	18	1.0025		7.22	4.16	2.24		7.76		4.66	1.52	17.92		0.6		4.92	30.19
98-5	Demant et al. (2004)	-62.67	-62.67	-61	-61	Byers Peninsula, Cerro Negro	South Shetland Islands	48.83	0.99	16.61	3.56	6.27	0.17	6.61	11.63	2.35	0.23	0.15				99.05	1.65				91.26				13.27	39.5	123	0.037		3.08	1.87	0.98		3		1.6	0.66	5.16		0.27		1.8	9.31
98-6	Demant et al. (2004)	-62.67	-62.67	-61	-61	Byers Peninsula, Cerro Negro	South Shetland Islands	49.15	1.08	16.74	3.81	6.47	0.17	5.93	10.71	2.52	0.07	0.24				99.28	2.39				88.59				18.56	37.3	90	0.056		3.4	2.03	1.14		3.43		1.81	0.72	7.38		0.29		2.7	12.14
98-9	Demant et al. (2004)	-62.67	-62.67	-61	-61	Byers Peninsula, Cerro Negro	South Shetland Islands	53.1	0.65	16.63	2.84	5.7	0.16	6.06	10.01	2.51	0.38	0.1				100.58	2.44				79.74				10.56	36.4	139	0.061		2.73	1.72	0.74		2.43		1.61	0.58	4.19		0.26		1.23	7.12
13DR-02	Fretzdorff et al. (2004)	-62.1117	-62.1117	-56.515	-56.515		Bransfield subalkaline with significant subduction influence	65.12	0.85	11.54	6.32		0.1	3.67	7.02	2.14	0.26	0.09				98.73	1.62				573				9.33	18.5	25.8	0.614	31.9	2.71	1.57	0.797		2.48		1.62	0.564	3.39		0.22		1.33	6.82
13DR-03	Fretzdorff et al. (2004)	-62.1117	-62.1117	-56.515	-56.515		Bransfield subalkaline with significant subduction influence	51.26	1.18	16.85	9.49		0.15	5.8	10.58	3.25	0.38	0.09				98.95	-0.08				55.3				10.4	32.6	23.5	0.474	52.6	3.83	2.25	1.03		3.29		2.16	0.796	3.76		0.319		1.22	8.34
14DR-01	Fretzdorff et al. (2004)	-62.07	-62.07	-56.3883	-56.3883		Bransfield subalkaline with significant subduction influence	47.88	1.21	17.29	9.44		0.14	7.78	12.36	2.85	0.44	0.11				99.48	-0.02				54.8				10.4	33.1	17.8	0.512	52	3.9	2.28	1.02		3.28		2.21	0.817	3.75		0.33		1.22	8.41
14DR-06	Fretzdorff et al. (2004)	-62.07	-62.07	-56.3883	-56.3883		Bransfield alkaline	47.22	1.94	15	12.22		0.17	9.1	8.74	3.74	1.21	0.44				99.18	-0.6				152				45.2	48.9	278	0.28	42.9	4.66	2.34	1.68		5.06		3.94	0.882	22.2		0.296		31.4	22.2
15DR-01gl	Fretzdorff et al. (2004)	-62.04	-62.04	-56.3267	-56.3267		Bransfield subalkaline with significant subduction influence	50.84	1.77	14.96	11.1		0.18	5.5	10.15	3.21	0.38	0.24				98.33					54.3				12	33.9	109	0.36	60.2	3.72	2.15	1.09		3.29		2	0.762	4.44		0.299		1.63	8.99
16DR-01	Fretzdorff et al. (2004)	-62.0017	-62.0017	-56.235	-56.235		Bransfield subalkaline with significant subduction influence	50.27	1.19	16.65	8.7		0.12	6.49	11.58	2.57	0.39	0.13				98.36	0.27				128				26.7	28.7	170	0.223	53.4	3.51	1.96	1.17		3.55		2.5	0.709	10.6		0.262		1.34	15.6
16DR-02	Fretzdorff et al. (2004)	-62.0017	-62.0017	-56.235	-56.235		Bransfield subalkaline with significant subduction influence	50.54	1.19	16.79	8.75		0.13	7.11	11.55	2.72	0.48	0.15				99.87	0.46				131				26.8	32.6	167	0.275	56.1	3.87	2.1	1.23		3.87		2.61	0.765	11.1		0.288		1.37	16.2
16DR-11	Fretzdorff et al. (2004)	-62.0017	-62.0017	-56.235	-56.235		Bransfield subalkaline with significant subduction influence	63.28	1.05	15.3	6.79		0.14	1.47	4.02	5.21	1.53	0.24				98.93	-0.1				243				29.6	9.44	1.38	3.02	45.1	6.85	4.13	1.45		6.08		5.6	1.44	12		0.636		2.63	19.7
17DR-01	Fretzdorff et al. (2004)	-61.9733	-61.9733	-56.18	-56.18		Bransfield subalkaline with significant subduction influence	50.09	1.31	16.61	9.11		0.14	6.66	11.22	2.83	0.51	0.15				99.09	0.46				112				23.5	34.6	162	0.279	62.2	4.33	2.44	1.29		4.17		2.64	0.879	9.49		0.34		1.46	15.2
17DR-02	Fretzdorff et al. (2004)	-61.9733	-61.9733	-56.18	-56.18		Bransfield subalkaline with minor subduction influence	53.46	1.41	15.31	9.76		0.19	5.17	8.77	3.94	0.56	0.2				99.23	0.46				49.8				19.7	26.1	134	0.306	38.6	7.8	4.58	1.96		6.51		4.2	1.65	6.51		0.67		2.92	16.8
17DR-06	Fretzdorff et al. (2004)	-61.9733	-61.9733	-56.18	-56.18		Bransfield subalkaline with significant subduction influence	53.92	1.62	16.14	10.51		0.16	3.66	7.79	4.42	0.34	0.15				98.93	0.22				90.3				19.8	27.3	30.3	0.175	20.5	6.28	3.71	1.62		5.35		3.83	1.31	7.21		0.548		2.16	15.2
18DR-01	Fretzdorff et al. (2004)	-61.88	-61.88	-55.9833	-55.9833		Bransfield subalkaline with significant subduction influence	51.14	0.6	15.44	7.86		0.13	10.71	9.46	2.78	0.41	0.08				98.63	0.02				80.2				8.6	41	386	0.436	59.9	2.51	1.51	0.666		2.17		1.69	0.528	3.55		0.226		0.933	6.15
18DR-09	Fretzdorff et al. (2004)	-61.88	-61.88	-55.9833	-55.9833		Bransfield subalkaline with significant subduction influence	51.37	0.6	15.62	7.7		0.13	10.49	9.55	2.84	0.41	0.08				99.11	0.32				83.6				9.07	37.6	334	0.386	53	2.61	1.54	0.679		2.3		1.74	0.542	3.68		0.235		0.942	6.45
20DR-01	Fretzdorff et al. (2004)	-61.81	-61.81	-55.4767	-55.4767		Bransfield alkaline	44.39	2.57	14.87	12.12		0.14	8.63	8.02	3.58	2.09	0.69				98.84	1.74				185				66.2	47.8	205	0.323	44.2	4.89	2.31	2.21		6.11		5.3	0.902	32.1		0.28		41.8	31.6
20DR-02	Fretzdorff et al. (2004)	-61.81	-61.81	-55.4767	-55.4767		Bransfield subalkaline with significant subduction influence	55.78	0.78	16.74	6.65		0.12	4.3	5.13	3.74	2.79	0.15				99.46	3.28				441				25.8	16.2	53.4	0.437	67.7	3.17	1.82	0.975		3.36		2.65	0.635	11.3		0.241		2.32	14.4
21DR-01	Fretzdorff et al. (2004)	-61.8317	-61.8317	-55.4733	-55.4733		Bransfield subalkaline with significant subduction influence	57.54	0.78	17.87	6.36		0.1	4.51	7.07	3.61	0.88	0.14				101.03	2.17				285				28.2	17.6	48.14	0.869	136	3.62	2.08	1.1		3.7		3.36	0.735	12		0.3		2.78	15.9
23DR-02	Fretzdorff et al. (2004)	-61.7617	-61.7617	-55.4167	-55.4167		Bransfield subalkaline with significant subduction influence	54.15	0.82	18.71	7.75		0.09	2.74	8.25	3.12	2.21	0.26				99.77	1.67				497				42.8	14.1	4.73	1.54	128	3.37	1.92	1.12		3.87		3.97	0.68	19		0.278		2.89	21.2
23DR-10	Fretzdorff et al. (2004)	-61.7617	-61.7617	-55.4167	-55.4167		Bransfield subalkaline with significant subduction influence	53.55	0.8	18.45	7.53		0.1	2.54	8.06	3.46	1.88	0.28				99.39	2.74				496				44.6	17.2	8.01	3.82	147	3.82	2.2	1.22		4.35		4.26	0.776	20.7		0.325		3.16	23
23DR-12	Fretzdorff et al. (2004)	-61.7617	-61.7617	-55.4167	-55.4167		Bransfield subalkaline with significant subduction influence	53.46	0.78	18.95	7.04		0.11	2.05	8.39	3.02	2.04	0.24				98.06	1.98				475				40.9	11.1	4.71	3.51	132	3.21	1.83	1.08		3.67		3.84	0.644	18.3		0.264		2.78	20.2
25DR-02	Fretzdorff et al. (2004)	-61.89	-61.89	-55.815	-55.815		Bransfield subalkaline with minor subduction influence	49.61	1.32	15.91	8.83		0.14	9.85	9.32	3.47	0.47	0.2				99.25	0.13				34.2				17.3	43.7	446	0.14	48.1	4.65	2.72	1.25		4.23		3.28	0.971	6.19		0.39		3.38	12.6
25DR-04	Fretzdorff et al. (2004)	-61.89	-61.89	-55.815	-55.815		Bransfield subalkaline with minor subduction influence	49.12	1.88	15.86	10.17		0.16	7.71	9.99	3.75	0.38	0.25				99.39	0.12				27.4				23.2	33.7	221	0.071	53.1	6.33	3.72	1.66		5.6		4.38	1.32	7.65		0.516		4.13	17
25DR-06	Fretzdorff et al. (2004)	-61.89	-61.89	-55.815	-55.815		Bransfield alkaline	47.79	2.01	15.11	11.6		0.16	8.79	8.53	3.45	1.21	0.45				98.87	-0.23				168				46.6	45.9	298	0.609	41.8	4.75	2.39	1.78		5.34		3.71	0.9	22.1		0.287		29.2	23.2
26DR-01	Fretzdorff et al. (2004)	-61.9267	-61.9267	-55.8883	-55.8883		Bransfield alkaline	45.89	2.15	15.36	11.82		0.16	8.92	8.02	4.14	1.52	0.66				99.89	1.25				161				58.4	46	228	0.258	46.6	4.86	2.36	1.95		5.7		4.87	0.916	28.7		0.302		36.6	27.9
26DR-03	Fretzdorff et al. (2004)	-61.9267	-61.9267	-55.8883	-55.8883		Bransfield alkaline	47.47	1.75	15.42	10.67		0.15	8.35	8.07	3.29	1.45	0.4				98.11	1.09				199				39.4	37.6	290	0.145	39.6	4.19	2.2	1.55		4.46		4	0.82	17.9		0.289		23.2	20
26DR-05	Fretzdorff et al. (2004)	-61.9267	-61.9267	-55.8883	-55.8883		Bransfield alkaline	46	2.03	15.09	12.38		0.17	8.54	9.42	3.08	0.99	0.43				99.01	0.88				105				39.1	51.3	364	0.263	52.9	4.58	2.26	1.67		5.13		3.41	0.861	18.5		0.279		24.4	20.6
27DR-01	Fretzdorff et al. (2004)	-61.96	-61.96	-55.87	-55.87		Bransfield subalkaline with minor subduction influence	50.35	1.49	17.28	8.45		0.14	6.37	10.9	3.69	0.39	0.18				99.01	-0.23				30.2				16	30.9	153	0.137	50.7	4.99	2.92	1.33		4.32		3.27	1.04	5.56		0.42		3.08	12.3
27DR-04	Fretzdorff et al. (2004)	-61.96	-61.96	-55.87	-55.87		Bransfield subalkaline with minor subduction influence	50.74	1.48	17.01	8.55		0.14	6.13	10.49	3.56	0.39	0.19				98.58	-0.1				45.9				17.3	30	143	0.343	53.6	4.9	2.91	1.31		4.3		3.25	1.03	6.14		0.406		3.32	12.6
28DR-01	Fretzdorff et al. (2004)	-61.9883	-61.9883	-55.8967	-55.8967		Bransfield subalkaline with minor subduction influence	50.02	1.2	16.16	8.46		0.15	9.67	10.19	3.15	0.4	0.17				99.76	0.19				43.9				14.6	38.4	274	0.244	57.3	4.1	2.34	1.12		3.66		2.62	0.843	5.48		0.335		2.92	10.4
28DR-10	Fretzdorff et al. (2004)	-61.9883	-61.9883	-55.8967	-55.8967		Bransfield subalkaline with significant subduction influence	48.2	1.17	16.99	10.2		0.16	7.08	8.88	3.43	0.33	0.33				100.01	3.24				174				25.9	36.1	245	0.039	61.9	4.09	2.29	1.36		4.17		2.37	0.829	11.1		0.337		5.15	16.4
2DR-01	Fretzdorff et al. (2004)	-62.12	-62.12	-57.01	-57.01		Bransfield subalkaline with significant subduction influence	51.19	0.71	17.74	7.57		0.12	6.65	12.13	2.47	0.44	0.08				99.33	0.23				90.1				10.3	27.1	59.9	0.463	61.7	2.58	1.54	0.674		2.25		1.67	0.541	4.17		0.222		1.48	6.57
38DR-01	Fretzdorff et al. (2004)	-62.1817	-62.1817	-57.24	-57.24		Bransfield subalkaline with significant subduction influence	67	0.73	14.49	5.1		0.15	0.91	2.88	5.52	1.17	0.18				99.11	0.98				233				53.2	0.858		1.05	2.17	10.8	6.76	2.14		9.36		9.22	2.29	20.1		1.02		4.98	33.2
3DR-01	Fretzdorff et al. (2004)	-62.1167	-62.1167	-56.8883	-56.8883		Bransfield subalkaline with significant subduction influence	50.29	0.61	15.1	7.73		0.13	11.7	10.34	2.23	0.27	0.05				98.44	-0.01				54.4				7.17	39.1	378	0.341	52.4	2.41	1.45	0.632		2.1		1.55	0.508	2.62		0.208		0.687	5.45
3DR-02	Fretzdorff et al. (2004)	-62.1167	-62.1167	-56.8883	-56.8883		Bransfield subalkaline with significant subduction influence	51.55	0.86	18.1	7.88		0.13	6.72	11.56	2.94	0.31	0.09				99.73	-0.41				54.2				8.42	30.7	156	0.51	72.8	3.29	1.96	0.853		2.82		1.84	0.701	3.13		0.29		0.811	6.87
3DR-05	Fretzdorff et al. (2004)	-62.1167	-62.1167	-56.8883	-56.8883		Bransfield subalkaline with significant subduction influence	58.04	0.72	16.12	6.19		0.11	4.1	6.55	5.06	1.21	0.13				97.82	-0.41				57.7				8.78	31	158	0.455	75.3	3.42	2.01	0.903		2.92		1.85	0.718	3.23		0.287		0.839	7.23
3DR-07	Fretzdorff et al. (2004)	-62.1167	-62.1167	-56.8883	-56.8883		Bransfield subalkaline with significant subduction influence	65.7	0.77	15.83	4.44		0.07	0.98	3.34	5.28	1.97	0.15				98.87	0.34				287				31.2	8.03	1.29	2.62	20.6	5.41	3.15	1.18		4.91		3.13	1.12	13.2		0.447		3.06	18.3
3DR-08	Fretzdorff et al. (2004)	-62.1167	-62.1167	-56.8883	-56.8883		Bransfield subalkaline with significant subduction influence	67.63	0.6	14.71	3.85		0.07	0.71	2.55	5.22	2.43	0.11				98.37	0.49				331				33.7	5.57	0.11	4.67	34.2	6.08	3.65	1.07		5.55		5.1	1.26	14		0.529		3.55	19.9
3DR-09gl	Fretzdorff et al. (2004)	-62.1167	-62.1167	-56.8883	-56.8883		Bransfield subalkaline with significant subduction influence	72.39	0.7	12.41	4.6		0.09	0.57	1.65	3.9	2.94	0.17				99.42					321				43.1	7.47	0.83	2.57	28.5	8.49	5.16	0.932		7.57		9.35	1.78	17.5		0.797		4.22	26.2
3DR-11	Fretzdorff et al. (2004)	-62.1167	-62.1167	-56.8883	-56.8883		Bransfield subalkaline with significant subduction influence	56.71	0.86	16.94	7.79		0.14	4.14	8.34	3.73	0.96	0.13				99.63	-0.11				166				17.8	24.1	85.9	1.37	75.4	3.81	2.23	0.952		3.47		2.88	0.806	7.44		0.338		1.48	11.3
3DR-14	Fretzdorff et al. (2004)	-62.1167	-62.1167	-56.8883	-56.8883		Bransfield subalkaline with significant subduction influence	58.41	0.58	17.95	4.89		0.06	4.01	7.27	3.84	0.87	0.13				99.29	1.28				135				19.1	17.8	56.1	0.41	51.7	1.99	1.1	0.781		2.27		2.3	0.404	8.32		0.151		1.28	10.9
4DR-01	Fretzdorff et al. (2004)	-62.06	-62.06	-56.9633	-56.9633		Bransfield subalkaline with significant subduction influence	53.42	0.8	18.88	7.84		0.12	4.76	10.13	3.22	0.47	0.08				99.64	-0.08				66.4				8.43	27.1	42.6	0.577	76.6	3.16	1.83	0.856		2.72		1.83	0.649	3.11		0.259		0.868	6.82
4DR-07	Fretzdorff et al. (2004)	-62.06	-62.06	-56.9633	-56.9633		Bransfield subalkaline with significant subduction influence	53.26	0.76	18.41	7.86		0.13	5.54	10.27	3.06	0.43	0.07				100.05	0.26				61.6				7.87	28.1	52.4	0.542	93.3	2.92	1.71	0.803		2.57		1.66	0.611	2.87		0.242		0.843	6.35
4DR-09	Fretzdorff et al. (2004)	-62.06	-62.06	-56.9633	-56.9633		Bransfield subalkaline with significant subduction influence	57.71	1.31	16.02	9.81		0.16	2.37	6.15	4.33	0.89	0.16				99.29	0.38				127				17.1	22	0.4	1.1	59.1	5.56	3.22	1.36		4.96		3.53	1.13	6.43		0.463		1.85	13.4
4DR-13	Fretzdorff et al. (2004)	-62.06	-62.06	-56.9633	-56.9633		Bransfield alkaline	46.26	2.3	16.22	10.32		0.14	7.28	7.97	4.61	2	0.93				100.36	2.33				304				81.8	35.8	171	0.314	37.3	4.76	2.24	2.19		6.04		5.04	0.875	44.1		0.269		57.7	34.6
7GTV-01	Fretzdorff et al. (2004)	-62.1917	-62.1917	-57.2767	-57.2767		Bransfield subalkaline with significant subduction influence	68.38	0.49	13.96	5.82		0.16	0.48	2.55	6.11	1.02	0.12				99.81	0.72				154				41.9	1.44	0.91	0.981	8.67	11.4	7	2.04		9.72		9.24	2.39	15.6		1.07		4.84	29.3
325C3	Haase et al. (2012)	-62.45	-62.45	-60.7833	-60.7833	Cape Shirreff	South Shetland Islands	48.08	1.29	18.18	10.88		0.22	4.92	11.21	2.91	0.33	0.31				100.8	2.47				96.0249				23.7015	37.6416	119.504	0.0279776	59.7744	4.05375	2.24856	1.41029		4.25909		2.24079	0.80923	9.5341	4.21011	0.318753		2.95768	15.9073
JB.642.3	Haase et al. (2012)	-62.6333	-62.6333	-61.25	-61.25	Rugged Island	South Shetland Islands	51.85	0.79	18.99	8.31		0.15	3.63	7.42	4.13	1.29	0.21				100.75	3.98				259.353				23.4898	19.3775	20.1414	0.51761	25.6456	3.81445	2.29543	1.14372		3.71171		1.92952	0.814065	9.84226	3.79251	0.369382		2.39272	14.0734
P.1104.1	Haase et al. (2012)	-62.1667	-62.1667	-58.95	-58.95	n. Fildes Peninsula	South Shetland Islands	53.87	0.84	18.57	8.21		0.19	2.94	8.77	3.83	0.51	0.23				99.71	1.75				273.955				27.8329	19.9386	7.163	1.73097	124.741	3.30417	1.79423	1.15834		3.90091		2.50342	0.647115	12.2485	6.13753	0.259045		2.87474	17.1809
P.1128.1	Haase et al. (2012)	-62.1667	-62.1667	-58.95	-58.95	n. Fildes Peninsula	South Shetland Islands	47.78	0.42	20.03	7.76		0.14	6.88	11.86	2.04	0.31	0.09				100.29	2.98				102.143				11.4831	46.8296	101.813	0.0612536	80.4578	1.54511	0.845938	0.637219		1.81225		1.17821	0.312221	5.16933	3.93786	0.125279		0.729018	7.71579
P.1131.1	Haase et al. (2012)	-62.1667	-62.1667	-58.95	-58.95	n. Fildes Peninsula	South Shetland Islands	49.59	0.94	18.71	11.53		0.19	4.24	9.99	3.27	0.25	0.12				100.25	1.42				126.072				13.3059	30.7446	3.51809	0.120624	258.781	2.58514	1.4544	0.981441		2.7717		1.2641	0.518671	5.64086	4.31062	0.207756		0.730743	9.52884
P.1146.1A	Haase et al. (2012)	-62.1667	-62.1667	-58.95	-58.95	n. Fildes Peninsula	South Shetland Islands	50.05	0.88	19.28	9.5		0.19	4.58	10.18	3.03	0.31	0.11				100.45	2.34				113.335				9.47808	31.7581	30.9942	0.00987409	153.73	2.31776	1.33735	0.862416		2.2898		0.988354	0.487272	4.05457	4.26162	0.202226		0.773954	7.45984
P.1155.1	Haase et al. (2012)	-62.1667	-62.1667	-58.95	-58.95	n. Fildes Peninsula	South Shetland Islands	61.39	0.82	17.01	5.87		0.16	1.58	5.16	4.57	1.62	0.29				100.17	1.7				401.218				37.3825	12.0163	5.33372	0.578565	61.8231	3.94705	2.17804	1.38548		4.61319		3.50377	0.797784	16.1176	9.8946	0.337016		5.43786	21.9591
P.1166.1	Haase et al. (2012)	-62.1667	-62.1667	-58.95	-58.95	n. Fildes Peninsula	South Shetland Islands	52.09	0.97	17.02	10.19		0.17	4.79	9.33	3.56	0.8	0.15				99.7	0.63				195,805 \ 5,49386				19,022 \ 1,89248	28,9178 \ 57,0183	26,4345 \ 384,893	0,169892 \ 0,0037559	90,2689 \ 127,505	3,10377 \ 2,42259	1,74117 \ 1,50519	1,03766 \ 0,530281		3,34537 \ 1,7248		1,94538 \ 0,547504	0,619907 \ 0,524973	7,83727 \ 0,598773	8.37729	0,251822 \ 0,222698		1,36437 \ 0,524089	12,4811 \ 2,33181
P.1177.1	Haase et al. (2012)	-62.1667	-62.1667	-58.95	-58.95	n. Fildes Peninsula	South Shetland Islands	49.33	0.78	18.47	9.78		0.18	4.48	9.51	3.02	0.76	0.12				100.23	3.8				154.493				14.083	33.9659	7.16628	0.136146	116.598	2.49202	1.40881	0.99303		2.67526		1.52481	0.515095	6.13574	6.66357	0.213709		0.807613	10.1696
P.1180.1	Haase et al. (2012)	-62.1667	-62.1667	-58.95	-58.95	n. Fildes Peninsula	South Shetland Islands	54.88	0.82	17.39	8.59		0.14	3.77	8.26	3.5	1.5	0.27				100.35	1.23				332.529				35.288	28.1565	20.5426	0.437034	149.292	4.14718	2.34986	1.30306		4.80018		3.61932	0.851752	15.528	9.15712	0.359716		4.35577	21.9381
P.1196.1	Haase et al. (2012)	-62.2333	-62.2333	-59	-59	Stansbury Peninsula	South Shetland Islands	47.16	0.48	20.19	7.81		0.1	6.44	13.22	2.03	0.57	0.1				100.75	2.65				175.933				18.0858	45.5565	98.4108	0.0217387	151.622	1.59137	0.819608	0.780847		2.06604		1.06285	0.310502	8.33736	3.28409	0.114137		0.638713	11.0198
P.1205.1	Haase et al. (2012)	-62.2333	-62.2333	-59	-59	Stansbury Peninsula	South Shetland Islands	48.06	0.51	20.14	8.49		0.12	5.29	12.92	2.04	0.52	0.09				100.55	2.37				114.216				14.6667	34.7234	31.401	0.0331698	70.2523	1.54781	0.822868	0.678164		1.90521		1.11192	0.298424	6.19707	2.85636	0.112657		0.551128	8.63683
P.1208.1	Haase et al. (2012)	-62.2333	-62.2333	-59	-59	Stansbury Peninsula	South Shetland Islands	53.47	0.98	17.54	9.96		0.2	3.63	8.25	3.85	0.28	0.16				100.18	1.86				176.234				17.7169	22.9002	1.62801	0.48402	175.88	3.18199	1.81038	1.13256		3.37901		1.67182	0.641157	7.23836	2.81238	0.263549		1.23401	11.947
P.1224.1	Haase et al. (2012)	-62.2333	-62.2333	-59	-59	Stansbury Peninsula	South Shetland Islands	50.84	0.5	18.92	7.8		0.15	5.91	11.14	2.44	0.75	0.08				100.09	1.56				163.138				14.2798	30.1047	55.1388	0.0963672	99.559	1.76622	0.971879	0.674539		2.1066		1.32324	0.347777	6.05243	3.11363	0.139048		0.739672	8.78866
P.1484.1	Haase et al. (2012)	-62.3667	-62.3667	-59.7167	-59.7167	Coppermine Peninsula	South Shetland Islands	50.81	0.71	16.33	8.39		0.17	7.32	11.43	2.2	0.88	0.17				100.06	1.65				364.497				35.0052	31.8339	222.616	0.0822456	68.035	2.41415	1.24166	1.01148		3.42267		1.64088	0.45394	16.0917	5.43962	0.163529		1.2516	19.4794
P.1492.2	Haase et al. (2012)	-62.3667	-62.3667	-59.7167	-59.7167	Coppermine Peninsula	South Shetland Islands	50.02	0.7	16.84	8.83		0.14	7.66	11.74	1.99	0.18	0.11				100.11	1.9				92.6743				12.734	33.502	257.859	0.327498	73.1974	1.95699	1.0965	0.726291		2.09597		1.07083	0.392947	5.37769	3.94154	0.155133		0.763843	8.34962
P.1607.1	Haase et al. (2012)	-62.3667	-62.3667	-59.7167	-59.7167	Coppermine Peninsula	South Shetland Islands	49.87	0.86	16.35	9.19		0.15	8.23	9.42	2.74	0.44	0.33				100.68	3.1				198.384				27.0804	33.1994	215.446	0.0310496	19.4312	2.85869	1.50031	1.11143		3.47635		1.81681	0.551047	11.0881	5.30556	0.200925		3.12187	15.9306
P.1817.1	Haase et al. (2012)	-62.5167	-62.5167	-60.0667	-60.0667		South Shetland Islands	50.07	0.64	17.26	8.49		0.15	9.23	10.18	2.41	0.25	0.06				99.97	1.23				77.4439				5.54907	37.2231	393.786	0.43484	40.2009	2.62851	1.60737	0.673201		2.25237		1.03848	0.553143	1.93463	7.33766	0.247954		0.637428	5.14137
P.1818.10	Haase et al. (2012)	-62.5167	-62.5167	-60.0667	-60.0667		South Shetland Islands	47.79	1.3	16.84	9.95		0.15	8.16	11.44	3.36	0.57	0.3				99.5	-0.36				181.076				29.3886	36.6223	264.086	0.17171	96.5778	2.94278	1.5377	1.06977		3.43881		2.00623	0.568559	12.518	6.52273	0.202329		3.82699	15.753
P.1818.12	Haase et al. (2012)	-62.5167	-62.5167	-60.0667	-60.0667		South Shetland Islands	47.33	1.43	15.79	10.85		0.16	10.14	10.61	3.34	0.6	0.39				100.31	-0.33				202.388				37.0322	42.4059	447.136	0.143467	107.705	3.14595	1.6485	1.15266		3.77163		2.20255	0.60528	16.1803	6.88383	0.218202		4.67845	19.0715
P.1820.5	Haase et al. (2012)	-62.5167	-62.5167	-60.0667	-60.0667		South Shetland Islands	47.98	1.1	16.35	9.88		0.15	10.15	10.94	2.92	0.38	0.26				100.21	0.1				109.062				18.3486	40.8893	469.11	0.15104	88.6021	2.63057	1.46916	0.851564		2.66844		1.28463	0.52645	7.18419	6.24457	0.202197		2.3925	10.4804
P.1825.5	Haase et al. (2012)	-62.45	-62.45	-59.8	-59.8	north of Spark Point	South Shetland Islands	51.79	1.62	14.94	13.48		0.22	4.28	8.61	3.37	0.33	0.26				100.17	1.27				164.483				18.6694	30.6909	30.4489	0.0290645	109.502	4.67474	2.66797	1.3368		4.48394		2.17362	0.946575	7.19342	5.79817	0.377408		1.94774	13.4074
P.1825.7	Haase et al. (2012)	-62.45	-62.45	-59.8	-59.8	north of Spark Point	South Shetland Islands	50.08	0.97	17.56	9.19		0.19	6.79	9.81	2.8	0.3	0.22				100.91	3				183.101				24.0789	40.8177	176.357	0.0196808	82.584	3.81432	2.15262	1.18122		4.00944		2.42465	0.789601	9.59671	5.84331	0.319495		2.61452	15.7937
P.232.1	Haase et al. (2012)	-62.25	-62.25	-58.6667	-58.6667	Potter Peninsula	South Shetland Islands	50.47	0.76	20.42	8.7		0.16	3.88	10.03	2.92	0.58	0.12				99.94	1.9				220.704				17.5454	25.954	7.84496	0.118929	246.596	2.53227	1.40124	0.906545		2.83264		1.60871	0.500626	7.26218	5.97691	0.204725		1.48853	10.8698
P.232.6	Haase et al. (2012)	-62.25	-62.25	-58.6667	-58.6667	Potter Peninsula	South Shetland Islands	49.65	0.91	19.92	8.73		0.26	3.91	10.45	3.35	0.29	0.24				100.12	2.41				216.415				26.6983	22.2573	29.621	0.454587	123.246	3.03058	1.59861	1.34818		3.74984		1.5692	0.600483	11.3997	12.3982	0.227877		2.01097	17.082
P.2760.10	Haase et al. (2012)	-62.1333	-62.1333	-58.1167	-58.1167	Lions Rump	South Shetland Islands	48.11	0.76	15.36	8.9		0.15	12.77	9.09	2.69	0.51	0.12				100.1	1.64				124.277				14.8812	51.3711	838.381	2.14854	48.7088	2.64734	1.50815	0.890868		2.72264		1.66085	0.547094	6.56019	10.57	0.226134		1.27007	9.98482
P.2770.4	Haase et al. (2012)	-62.1333	-62.1333	-58.1167	-58.1167	Lions Rump	South Shetland Islands	51.05	0.68	16.61	8.28		0.15	9.37	9.46	2.85	0.39	0.11				100.48	1.53				160.716				13.7509	48.481	658.026	4.30453	83.9663	2.38411	1.39048	0.78677		2.35959		1.44838	0.501789	6.50702	10.7909	0.218395		1.2512	8.55337
P.2774.11	Haase et al. (2012)	-62.1667	-62.1667	-58.1833	-58.1833	Cinder Spur	South Shetland Islands	51.06	0.83	18.24	8.52		0.15	6.11	10.04	3.51	0.68	0.15				100.26	0.97				174.527				17.418	32.4666	177.196	0.766599	106.169	3.15853	1.82315	1.05094		3.24382		1.90085	0.660214	7.67294	11.6746	0.279522		1.79047	11.9214
P.2775.1A	Haase et al. (2012)	-62.1667	-62.1667	-58.1833	-58.1833	Cinder Spur	South Shetland Islands	53.95	0.64	19.62	7.23		0.17	2.83	8.92	4.19	0.88	0.21				100.04	1.4				259.979				25.1402	19.4159	31.4044	0.385225	134.884	3.32091	1.98846	1.13259		3.45035		2.52427	0.704981	10.9305	3.76875	0.329054		2.36115	14.5133
P.2783.5	Haase et al. (2012)	-62.1667	-62.1667	-58.1833	-58.1833	Cinder Spur	South Shetland Islands	50.55	0.93	19.3	8.96		0.17	4.44	10.38	3.87	0.77	0.17				100.44	0.9				201.274				23.0449	28.7906	42.2542	0.120411	112.09	3.84876	2.23106	1.22787		3.94956		2.45717	0.804918	9.68376	7.42186	0.340875		1.80756	14.697
P.2797.5	Haase et al. (2012)	-62.1833	-62.1833	-58.2167	-58.2167	Martins Head	South Shetland Islands	51.2	0.88	20.93	8.35		0.17	3.35	9.53	3.87	0.97	0.16				100.14	0.73				243.273				27.3244	22.2961	15.7232	0.337087	136.52	3.29684	1.88585	1.09727		3.65493		2.23528	0.66326	12.1442	6.76479	0.275774		1.68617	15.1978
P.2797.6B	Haase et al. (2012)	-62.1833	-62.1833	-58.2167	-58.2167	Martins Head	South Shetland Islands	55.03	0.59	20.07	6.64		0.12	2.7	8.31	4.21	0.98	0.2				100.85	2				258.605				27.1979	16.3444	32.7976	0.128527	70.6491	2.94441	1.73534	1.08998		3.19254		2.6084	0.614742	12.2302	9.16756	0.289823		2.06051	14.7571
P.2801.3A	Haase et al. (2012)	-62.1667	-62.1667	-58.2167	-58.2167	Legru Bay	South Shetland Islands	53.99	0.64	19.15	7.94		0.16	3.69	8.73	4.1	0.86	0.23				100.16	0.67				245.642				29.6915	20.0443	26.5528	0.327447	56.4602	3.1797	1.85206	1.06919		3.5813		2.60254	0.642764	13.2237	3.9517	0.292431		2.7469	15.9687
P.2809.3	Haase et al. (2012)	-62.1167	-62.1167	-58.4	-58.4	Point Hennequin	South Shetland Islands	54.38	0.76	17.6	7.79		0.15	4.44	8.57	3.64	0.63	0.21				99.24	1.07				288.93				37.459	25.8027	38.1978	0.290401	105.877	3.4404	1.82938	1.30406		4.54892		2.99513	0.658329	15.9421	4.4607	0.260576		1.73078	21.485
P.2811.18	Haase et al. (2012)	-62.1167	-62.1167	-58.4	-58.4	Point Hennequin	South Shetland Islands	54.13	0.77	18.42	7.97		0.2	4.48	8.42	3.56	0.89	0.23				100.32	1.25				289.453				36.3788	28.6571	33.0582	0.0626118	120.525	3.50456	1.84104	1.47088		4.55668		3.29733	0.686413	15.2418	7.58379	0.273363		1.96694	22.4914
P.2811.21	Haase et al. (2012)	-62.1167	-62.1167	-58.4	-58.4	Point Hennequin	South Shetland Islands	54.52	0.77	18.18	8.01		0.15	4.39	8.55	3.64	1.21	0.21				100.51	0.88				259.645				31.6545	27.5952	46.7225	0.299704	142.379	3.04737	1.60829	1.30981		3.91956		2.58597	0.601085	13.2004	6.24155	0.242028		1.72774	19.3161
P.376.1	Haase et al. (2012)	-62.65	-62.65	-61	-61	Byers, Negro Hill	South Shetland Islands	49.57	1	16.45	10.57		0.19	6.58	11.87	2.35	0.2	0.14				99.79	0.87				77.7726				13.7569	35.3605	120.998	0.269708	72.6836	3.21475	1.84309	0.989433		3.06321		1.48758	0.657383	5.16422	2.51254	0.260929		1.604	9.49241
P.443.7	Haase et al. (2012)	-62.1667	-62.1667	-58.5	-58.5	Point Thomas	South Shetland Islands	50.51	0.71	19.76	8.64		0.16	4.27	7.4	4.49	1	0.17				100.24	3.13				230.125				19.5761	29.1064	12.688	0.565081	129.282	2.68351	1.4832	1.16247		3.18283		1.68783	0.542493	8.89612	10.261	0.227036		1.13702	13.487
P.444.5	Haase et al. (2012)	-62.1667	-62.1667	-58.5	-58.5	Point Thomas	South Shetland Islands	46.19	0.73	19.18	9.13		0.27	3.6	10.06	4.69	0.18	0.14				100.44	6.27				99.7354				14.5865	36.6668	47.5215	0.357111	127.294	2.35879	1.27368	1.03558		2.79451		1.19218	0.475825	6.1681	11.6061	0.184017		0.981396	10.845
P.446.9A	Haase et al. (2012)	-62.6667	-62.6667	-61.1167	-61.1167	Byers, Sealer Hill	South Shetland Islands	46.35	1.28	19.08	11.85		0.16	5.28	11.67	2.51	0.32	0.17				99.73	1.06				81.7432				12.0642	35.9996	19.5436	0.407307	50.8798	2.83802	1.52508	1.03833		2.97435		1.08049	0.557823	4.35483	5.21702	0.199897		0.930506	9.65681
P.453.5	Haase et al. (2012)	-62.5833	-62.5833	-61.2167	-61.2167	Byers, Start Point	South Shetland Islands	48.3	0.73	16.06	10.26		0.19	7.38	12.12	2.27	0.25	0.11				100.51	2.84				178.594				15.1542	45.997	351.033	0.286265	52.6033	2.8877	1.75069	0.718141		2.6612		1.09278	0.609029	6.5018	5.75379	0.263722		1.29517	8.51818
P.466.1	Haase et al. (2012)	-62.65	-62.65	-60.6333	-60.6333	Hannah Point	South Shetland Islands	53.71	1.19	15.79	11.16		0.22	4.41	8.68	3.06	0.7	0.14				100.33	1.27				146.423				18.8796	28.6441	28.7279	0.214415	37.5262	3.8392	2.22884	1.12806		3.68496		2.1243	0.785365	7.67149	15.2284	0.325154		2.41138	12.148
P.476.1	Haase et al. (2012)	-63.65	-63.65	-61.63	-61.63	Hannah Point	South Shetland Islands	54.96	1.34	14.94	9.83		0.21	3.3	8.46	3.03	1.17	0.29				99.59	2.06				227.518				32.14	28.007	27.8762	0.22683	62.7336	6.30064	3.70483	1.54314		6.08997		3.93269	1.33396	13.1933	9.29349	0.55847		4.42984	21.2373
P.480.2	Haase et al. (2012)	-62.3833	-62.3833	-59.35	-59.35	Kitchen Point	South Shetland Islands	52.94	1.08	18.32	8.87		0.15	3.6	7.75	4.33	0.76	0.2				100.51	2.51				260.327				20.2436	22.9736	8.51174	0.0675684	114.516	3.81897	2.15	1.11291		3.90576		2.40977	0.766508	8.11916	5.71055	0.308268		2.01713	13.8467
P.608.5B	Haase et al. (2012)	-62.2	-62.2	-58.9833	-58.9833	s. Fildes Peninsula	South Shetland Islands	52.98	0.97	17.27	10.39		0.27	4.19	8.43	3.82	0.42	0.15				100.07	1.18				185.571				18.5334	25.6181	1.9519	0.368268	187.961	3.14462	1.76652	1.14768		3.38259		1.71681	0.62733	7.62077	5.09281	0.255083		1.16526	12.4158
P.696.1	Haase et al. (2012)	-62.25	-62.25	-58.6667	-58.6667	Potter Peninsula	South Shetland Islands	54.23	0.61	17.42	7.12		0.12	3.8	8.56	2.85	0.34	0.2				100.2	4.95				190.204				35.4507	22.1007	19.1316	1.15847	124.69	2.65071	1.36327	1.16572		3.734		2.7562	0.497767	15.625	30.2632	0.194068		1.84113	19.251
P.696.2	Haase et al. (2012)	-62.25	-62.25	-58.6667	-58.6667	Potter Peninsula	South Shetland Islands	55.43	0.57	18.26	7.24		0.13	3.98	7.97	3.09	1.09	0.2				100.65	2.69				276,258 \ 138,123				30,7477 \ 40,32	21,2739 \ 42,5426	15,6193 \ 275,369	0,393644 \ 0,0996312	110,329 \ 138,64	2,35615 \ 5,35342	1,2171 \ 2,41693	1,06158 \ 2,22414		3,29701 \ 6,25627		2,31993 \ 4,32792	0,442367 \ 0,968612	13,8815 \ 15,703	14.1131	0,172254 \ 0,272271		1,44569 \ 16,6738	17,1488 \ 25,3466
P.760.1	Haase et al. (2012)	-62.25	-62.25	-58.6667	-58.6667	Potter Peninsula	South Shetland Islands	49.51	0.93	19	9.71		0.16	5.26	10.72	2.83	0.29	0.21				100.46	1.84				187.49				22.71	34.7783	58.1164	0.243626	170.055	3.20882	1.73152	1.30171		3.77233		1.77078	0.645655	9.57089	9.58386	0.249369		1.9071	15.7607
P.810.3	Haase et al. (2012)	-62.1	-62.1	-57.9333	-57.9333		South Shetland Islands	48.34	1.19	15.56	9.74		0.16	10.99	9.9	3.1	0.57	0.26				99.81	0				165.049				24.435	46.2416	492.729	0.139883	75.3254	2.78036	1.42035	1.01493		3.24825		1.8794	0.529478	9.84806	5.35229	0.184229		3.21877	13.6085
P.810.4	Haase et al. (2012)	-62.1	-62.1	-57.9333	-57.9333		South Shetland Islands	48.47	1.21	16.67	10.24		0.16	9.31	9.77	3.4	0.62	0.29				99.79	-0.35				180.588				26.8088	36.914	201.896	0.152844	142.639	2.81187	1.42839	1.07723		3.35414		1.92963	0.534954	11.0632	6.60416	0.183732		3.40743	14.9885
P.840.3	Haase et al. (2012)	-62.3667	-62.3667	-59.7167	-59.7167	Coppermine Peninsula	South Shetland Islands	48.15	0.63	17.13	8.67		0.14	8.52	11.19	1.97	0.28	0.11				100.28	3.49				150.347				15.6436	38.039	310.346	0.0247728	59.7656	1.87715	1.04583	0.714275		2.13356		1.16331	0.372049	6.49609	3.52375	0.146254		0.922689	9.39795
P.841.12	Haase et al. (2012)	-62.3667	-62.3667	-59.7167	-59.7167	Coppermine Peninsula	South Shetland Islands	50.4	0.63	17.38	8.39		0.14	7.99	10.91	2.26	0.6	0.12				100.04	1.22				155.723				14.0221	42.6184	347.343	0.120453	43.5295	1.85905	1.04091	0.753439		2.06752		1.11966	0.382066	6.23989	4.676	0.152826		0.995311	9.27175
P.841.6	Haase et al. (2012)	-62.3667	-62.3667	-59.7167	-59.7167	Coppermine Peninsula	South Shetland Islands	48.46	1.18	17.325	8.495		0.13	4.655	9.135	4.465	1.445	0.27				101.02	5.46				353.569				29.0627	22.8139	87.5714	2.22294	88.7808	3.22737	1.65467	1.24093		4.12325		2.17511	0.613182	12.9172	2.49146	0.22057		2.19476	18.1656
P.841.7	Haase et al. (2012)	-62.3667	-62.3667	-59.7167	-59.7167	Coppermine Peninsula	South Shetland Islands	46.52	0.77	15.83	9.25		0.15	8.76	10.56	2.91	0.39	0.18				100.53	5.21				217.579				17.536	43.2222	427.088	1.48757	65.0386	2.30907	1.16714	1.01299		2.8928		0.993208	0.451008	7.95027	20.1368	0.154881		1.46541	12.3865
P.842.10	Haase et al. (2012)	-62.3667	-62.3667	-59.7167	-59.7167	Coppermine Peninsula	South Shetland Islands	50.95	1.02	17.87	10.31		0.19	7.57	8.48	1.45	0.24	0.1				99.62	1.44				162.17				35.0067	40.0873	293.48	1.12953	79.5431	3.61235	1.88061	1.42216		4.35674		2.36316	0.693409	14.49	5.50983	0.253205		4.18456	19.834
P.845.2A	Haase et al. (2012)	-62.6833	-62.6833	-61.1	-61.1	Byers, Vietor Rock lavas	South Shetland Islands	53.86	1.58	16.05	10.95		0.18	3.15	7.81	3.57	1.22	0.41				100.36	1.58				271.583				43.0773	23.3879	3.37177	0.186396	53.4138	6.39447	3.57306	1.81341		6.79074		4.10964	1.27448	17.58	6.20673	0.506149		4.51103	26.487
P.845.3A	Haase et al. (2012)	-62.6833	-62.6833	-61.1	-61.1	Byers, Vietor Rock lavas	South Shetland Islands	53.48	1.44	16.38	10.54		0.2	3.22	7.72	3.77	0.6	0.33				99.72	2.04				196.391				30.5621	19.9606	0.688839	0.227361	17.827	5.27888	2.95204	1.6405		5.48634		2.94466	1.05734	12.7985	8.83247	0.423328		3.14853	20.207
P.845.3B	Haase et al. (2012)	-62.6833	-62.6833	-61.1	-61.1	Byers, Vietor Rock lavas	South Shetland Islands	52.98	1.44	16.4	10.62		0.21	3.13	8	3.93	0.48	0.31				99.67	2.17				155.869				29.8749	19.3092	0.556843	0.120277	17.7055	5.226	2.95189	1.66703		5.36866		2.96926	1.05346	11.729	8.26299	0.415313		3.0111	20.0909
P.850.5	Haase et al. (2012)	-62.6333	-62.6333	-61.0667	-61.0667	Byers, Basalt Lake area	South Shetland Islands	50.53	1.34	17.44	11.68		0.2	4.28	9.59	3.13	0.26	0.25				100.48	1.78				139.958				19.6709	29.302	16.8087	1.35956	54.4044	3.80685	2.09624	1.31071		4.01307		1.74594	0.756618	7.2944	2.74181	0.289267		1.65407	13.935
P.850.8	Haase et al. (2012)	-62.6333	-62.6333	-61.0667	-61.0667	Byers, Basalt Lake area	South Shetland Islands	46.1	1.21	20.03	10.54		0.28	3.88	11.77	2.78	0.14	0.21				100.3	3.36				62.8996				16.1344	30.1353	36.9189	0.00655898	48.3789	3.74153	2.08733	1.25069		3.77299		1.59517	0.752314	5.77673	8.10744	0.286914		1.39563	12.3222
P.862.3	Haase et al. (2012)	-62.5833	-62.5833	-61.2167	-61.2167	Byers, Start Point	South Shetland Islands	49.78	0.94	19.98	8.5		0.19	4.17	6.66	3.78	1.97	0.17				100.42	4.28				269.191				21.2716	18.1832	12.0208	0.462252	49.2555	3.69868	2.26739	1.04937		3.41655		1.63754	0.800275	9.22845	7.50848	0.363731		2.30458	12.4047
P.862.4	Haase et al. (2012)	-62.5833	-62.5833	-61.2167	-61.2167	Byers, Start Point	South Shetland Islands	47.63	0.71	21.79	9.6		0.15	3.46	12.84	2.23	0.51	0.12				100.35	1.31				134.45				14.3254	29.3207	6.35111	0.091531	62.028	2.67881	1.58925	0.794211		2.57774		1.05825	0.553672	6.18333	2.78619	0.229613		1.1935	9.14303
R.3713.4	Hole (1990)	-65	-65.25	-59.5	-60	BruceNnunatak	Larsen Rift	49.11	2.33	14.12	11.7		0.15	8.32	9.18	3.67	1.25	0.49				100.12	-0.2				143				51.4	37.2	308					2.1				4.38		27.6		0.24		36	27.1
R.3728.2	Hole (1990)	-65	-65.25	-59.5	-60	Evensen Nunatak	Larsen Rift	51.5	1.74	14.82	11.41		0.14	8.32	8.61	3.34	0.76	0.24				100.48	-0.4				66				26.5	46.8	346					1.49				2.98		12.4		0.21		17	15.2
R.3729.1	Hole (1990)	-65.05	-65.05	-60.18	-60.18	Larsen Nunatak	Larsen Rift	49.61	1.94	14.81	12.29		0.15	7.87	8.5	3.5	0.89	0.27				99.23	-0.6				102				29	49.5	298					1.58				3.1		14.7		0.24		20	17.1
R.3731.3	Hole (1990)	-65	-65.25	-59.5	-60	Christensen Nunatak	Larsen Rift	52.31	1.84	14.87	11.28		0.14	7	8.58	3.31	0.78	0.22				100.13	-0.2				111				23.5	43.3	268					1.54				3.02		12		0.26		14	16.3
R.3731.4	Hole (1990)	-65	-65.25	-59.5	-60	Christensen Nunatak	Larsen Rift	52.34	1.93	15.11	11.17		0.14	6.21	8.66	3.37	0.9	0.25				99.98	-0.1				122				25.7	39.9	236					1.55				3.13		12.8		0.26		16	17.3
R.3735.1	Hole (1990)	-65	-65.25	-59.5	-60	Pollux Nunatak	Larsen Rift	45.56	2.65	13.65	12.81		0.16	10.27	9.54	3.6	1.57	0.54				99.85	-0.5				162				58	57.8	350					2.24				4.64		28.3		0.21		42	32
R.3739.2	Hole (1990)	-65	-65.25	-59.5	-60	Arktowski Nunatak	Larsen Rift	51.72	2.04	15.4	10.64		0.13	6.54	8.78	3.66	1.06	0.32				99.89	-0.4				125				36	38.2	192					1.74				3.69		17.5		0.22		24	21.5
R.3740.3	Hole (1990)	-65	-65.25	-59.5	-60	Bruce Nunatak	Larsen Rift	52.08	2.16	15.67	10.91		0.14	5.58	9.18	3.43	0.96	0.31				100.32	-0.1				116				31.4	35.5	166					1.82				3.41		14.9		0.25		20	19.2
R.3742.3	Hole (1990)	-65.05	-65.05	-60.18	-60.18	Akerlundh Nunatak	Larsen Rift	48.05	2.66	15.06	12.59		0.14	7.54	8.44	3.83	1.31	0.49				99.91	-0.2				116				41.8	52.4	146					2.05				4.08		20.8		0.19		29	24.7
R.3746.1	Hole (1990)	-65	-65.25	-59.5	-60	Castor Nunatak	Larsen Rift	50.88	1.97	14.91	11.29		0.14	7.96	8.84	3.36	0.96	0.32				100.03	-0.6				107				34.1	43.7	260					1.68				3.49		16.2		0.24		24	19.7
R.3713.4	Kraus et al. (2013)					Bruce Nunatak	Larsen Rift	49.5322	2.35003	14.2414		10.6182	0.15129	8.39152	9.25892	3.70155	1.26075	0.494212				100					143				51.4	37.2	308					2.1				4.38		27.6		0.24		36	27.1
R.3728.1	Kraus et al. (2013)						Larsen Rift	52.1108	1.76064	14.9958		9.4689	0.14166	8.41867	8.71211	3.37961	0.769013	0.242846				100					66				32.5	46.8	346					1.49				2.98		12.4		0.26		26	15.2
R.3728.2	Kraus et al. (2013)					Evensen Nunatak	Larsen Rift	51.6359	1.74459	14.8591		10.2938	0.14037	8.34196	8.63273	3.34882	0.762006	0.240634				100					66				26.5	46.8	346					1.49				2.98		12.4		0.21		17	15.2
R.3729.1	Kraus et al. (2013)					Larsen Nunatak	Larsen Rift	50.3151	1.96757	15.0205		11.2157	0.152132	7.98186	8.62082	3.54975	0.90265	0.273838				100					102				29	49.5	298					1.58				3.1		14.7		0.24		20	17.1
R.3731.3	Kraus et al. (2013)					Christensen Nunatak	Larsen Rift	52.732	1.85484	14.99		10.2316	0.141129	7.05647	8.64922	3.3367	0.786292	0.221775				100					111				23.5	43.3	268					1.54				3.02		12		0.26		14	16.3
R.3731.4	Kraus et al. (2013)					Christensen Nunatak	Larsen Rift	52.8896	1.95027	15.2687		10.1563	0.14147	6.27521	8.75094	3.40539	0.909451	0.252625				100					122				25.7	39.9	236					1.55				3.13		12.8		0.26		16	17.3
R.3734.1	Kraus et al. (2013)						Larsen Rift	49.6666	2.34191	14.2947		10.7643	0.152072	8.52616	8.90127	3.56862	1.30782	0.476492				100					141				50.4	49.8	247	0.3				2.04				4.16		25.5		0.19		35	26.3
R.3735.1	Kraus et al. (2013)					Pollux Nunatak	Larsen Rift	45.9893	2.67497	13.7786		11.6351	0.161508	10.3668	9.6299	3.63392	1.5848	0.545089				100					162				58	57.8	350					2.24				4.64		28.3		0.21		42	32
R.3739.2	Kraus et al. (2013)					Arktowski Nunatak	Larsen Rift	52.1246	2.05596	15.5205		9.64876	0.131017	6.59116	8.84868	3.68863	1.06829	0.322503				100					125				36	38.2	192					1.74				3.69		17.5		0.22		24	21.5
R.3740.3	Kraus et al. (2013)					Bruce Nunatak	Larsen Rift	52.433	2.17464	15.7762		9.88335	0.140949	5.61782	9.24222	3.45325	0.966506	0.312101				100					116				31.4	35.5	166					1.82				3.41		14.9		0.25		20	19.2
R.3742.3	Kraus et al. (2013)					Akerlundh Nunatak	Larsen Rift	48.6098	2.69099	15.2354		11.4605	0.141631	7.62784	8.53832	3.87462	1.32526	0.495708				100					116				41.8	52.4	146					2.05				4.08		20.8		0.19		29	24.7
R.3746.1	Kraus et al. (2013)					Castor Nunatak	Larsen Rift	51.1363	1.97992	14.9851		10.2099	0.140705	8.0001	8.88453	3.37693	0.964836	0.321612				100					107				34.1	43.7	260					1.68				3.49		16.2		0.24		24	19.7
D.8710.4	Hole et al. (1995)	-64.2	-64.2	-57.75	-57.75	James Ross Island	Larsen Rift	49.61	2.06	16.29	10.07		0.14	6.53	7.07	4.37	2.43	0.8				100.27	0.9				301				73.9	34.1	152					2.37				5.56		37.3		0.25		53	36.6
D.8711.1	Hole et al. (1995)	-64.2	-64.2	-57.75	-57.75	James Ross Island	Larsen Rift	46.74	1.91	14.51	11.55		0.15	9.91	8.65	3.08	1.39	0.44				100.83	2.5				158				42.5	49.4	316					1.75				3.71		20.1		0.29		29	23
D.8725.1	Hole et al. (1995)	-64.2	-64.2	-57.75	-57.75	James Ross Island	Larsen Rift	47.79	1.7	14.84	12.9		0.16	9.65	8.82	3.01	0.9	0.35				100.12	0				129						308															21
D.8728.1	Hole et al. (1995)	-64.2	-64.2	-57.75	-57.75	James Ross Island	Larsen Rift	49.68	2	16.44	9.82		0.14	5.12	7.77	4.42	2.16	0.67				99.52	1.3				274				59.42		104			4.07	2.22	1.93		5.35			0.81	36.2		0.25		44	26.54
D.8728.2	Hole et al. (1995)	-64.2	-64.2	-57.75	-57.75	James Ross Island	Larsen Rift	50.99	3.11	14.9	11.26		0.17	2.66	6.11	5.31	3.42	0.17				98.64	0.54				374				100.92		3			7.21	3.75	2.75		9.18			1.34	54.41		0.41		79	44.26
D.8730.1	Hole et al. (1995)	-64.2	-64.2	-57.75	-57.75	James Ross Island	Larsen Rift	48.84	1.7	15.84	12.59		0.17	7.24	7.37	3.78	1.63	0.6				99.89	0.13				132				51.9	42.7	147					1.86				4.89		25.1		0.26		32	26
D.8749.1	Hole et al. (1995)	-64.2	-64.2	-57.75	-57.75	James Ross Island	Larsen Rift	47.78	1.86	14.91	12.83		0.17	8.45	8.98	3.34	0.83	0.34				99.59	0.1				140				32.9	49.2	257					1.59				3.1		16.4		0.31		23	16.2
D.8814.1	Hole et al. (1995)	-64.2	-64.2	-57.75	-57.75	James Ross Island	Larsen Rift	49.52	2.79	14.94	11.64		0.17	3.04	7.36	4.81	2.4	0.78				99.79	2.34				304				35.68		8			7.34	1.26	7.28		2.42			6.12	37		2.79		59	72.63
D.8818.1	Hole et al. (1995)	-64.2	-64.2	-57.75	-57.75	James Ross Island	Larsen Rift	48.86	1.84	16.63	10.38		0.14	7.06	8.12	3.99	1.75	0.54				99.95	0.64				205				55.4	35.9	176					1.94				4.27		28.5		0.31		38	28.5
D.8819.1	Hole et al. (1995)	-64.2	-64.2	-57.75	-57.75	James Ross Island	Larsen Rift	49.39	1.86	16.36	10.78		0.14	6.52	8.03	4.27	1.51	0.59				99.98	0.53				248				56.8	36.7	169					1.96				4.08		31.1		0.28		42	28.2
D.8822.1	Hole et al. (1995)	-64.2	-64.2	-57.75	-57.75	James Ross Island	Larsen Rift	48.78	1.93	16.68	11.34		0.14	6.26	8.93	3.91	1.26	0.44				99.67	0				161				40.2	37.5	133					1.74				1.59		21.4		0.34		26	21.1
D.8826.3	Hole et al. (1995)	-64.2	-64.2	-57.75	-57.75	James Ross Island	Larsen Rift	47.43	1.88	15.65	11.7		0.16	8.22	8.99	3.56	0.95	0.35				99.9	1.01				149				33.07		248			4.52	2.24	1.58		4.54			0.83	16.41		0.28		24	17.44
D.8827.1	Hole et al. (1995)	-64.2	-64.2	-57.75	-57.75	James Ross Island	Larsen Rift	42.36	0.71	10.99	14.86		0.18	18.25	4.7	3.49	0.2	0.1				99.61	3.77				76				10.6	90.2	430					0.65				1.09		5		0.16		5	5.4
D.8838.1	Hole et al. (1995)	-64.2	-64.2	-57.75	-57.75	James Ross Island	Larsen Rift	48.99	2.06	17.1	9.68		0.13	4.66	7.82	4.56	2.47	0.76				100.05	1.82				246				68.95		67			4.42	2.17	2.25		5.57			0.78	34.55		0.21		56	30.45
B1	Keller et al. (1992)	-62.03	-62.03	-56.45	-56.45		South Shetland Islands	55.8	0.78	18.7		6.6	0.12	5	9.4	3.5	0.7	0.08				100.68					76						40		92				17									0.7
B2	Keller et al. (1992)	-62.03	-62.03	-56.45	-56.45		South Shetland Islands	54.3	0.63	18.3		6.3	0.12	5	9.7	3.2	0.7	0.08				98.33					84						66		53				16									0
LH1	Keller et al. (1992)	-62.05	-62.05	-58.4	-58.4	Low Head area	South Shetland Islands	50.3	0.82	16.9		8.4	0.14	7.5	11.4	2.5	0.23	0.17				98.36					85				13.6		734	1.75	83	2.8	1.7	0.9	18					4.7				0.5	8
MP372	Keller et al. (1992)	-62.05	-62.05	-58.4	-58.4	Melville Peak	South Shetland Islands	52.5	1.01	16.3		7.1	0.13	8.8	10.2	3.2	0.8	0.14				100.18					88				22.1		330	0.35	91	2.8	1.8	1.2	15					9.1				3.1	13.5
MP375	Keller et al. (1992)	-62.05	-62.05	-58.4	-58.4	Melville Peak	South Shetland Islands	53	0.96	16.8		7	0.13	7	11.1	3.4	0.88	0.13				100.4					114						172		100				19									0.9
MP405	Keller et al. (1992)	-62.05	-62.05	-58.4	-58.4	Melville Peak	South Shetland Islands	52.8	0.92	16.7		7.1	0.14	7.1	11.3	3.1	0.91	0.14				100.21					173						157		79				18									1.5
MP406	Keller et al. (1992)	-62.05	-62.05	-58.4	-58.4	Melville Peak	South Shetland Islands	53.1	0.91	16.9		7	0.14	7	11.4	3.2	0.92	0.13				100.7					191				34.7		150	0.31	76	3.4	1.9	1.2	18					15.3				1.9	19.2
P172	Keller et al. (1992)	-62.06	-62.06	-57.56	-57.56		South Shetland Islands	50.1	1.29	16.3		8.8	0.16	8.6	10.3	3.6	0.65	0.41				100.21					123						319		87				18									4.2
P174	Keller et al. (1992)	-62.06	-62.06	-57.56	-57.56		South Shetland Islands	50.6	1.3	17.2		8.7	0.16	7.9	10.2	4	0.66	0.29				101.01					146				24.3		218	0.13	154	2.8	1.5	1.1	22									2.2	14.4
P260	Keller et al. (1992)	-62.06	-62.06	-57.56	-57.56		South Shetland Islands	50.8	1.15	16.4		8.3	0.15	9.1	10.7	3.5	0.52	0.24				100.86					124						441		111				23									2.2
P261	Keller et al. (1992)	-62.06	-62.06	-57.56	-57.56		South Shetland Islands	49.1	1.25	15.9		8.6	0.16	9.8	10.1	3.7	0.61	0.28				99.5					106				23.6		377	0.05	74	2.7	1.4	1.2	19	3				9.7				3.2	13.9
P263	Keller et al. (1992)	-62.06	-62.06	-57.56	-57.56		South Shetland Islands	49.8	1.16	15.6		8.7	0.16	11	9.9	3.3	0.58	0.29				100.49					119						548		114				17									3.2
SR1	Keller et al. (1992)	-63.07	-63.07	-60.75	-60.75		South Shetland Islands	59	1.02	17.6		6.3	0.12	3.2	7	4.3	0.8	0.22				99.56					177				34.3		17	1.33	23	4.2	2.4	1.2	16					14.6				5.6	16.7
D10A	Keller et al. (2002)	-62.3	-62.3	-58.1	-58.1		Bransfield subalkaline with significant subduction influence	48.29	0.75	12.7		8.56	0.15	17.57	8.58	1.99	0.41	0.1				99.06	-0.04				138				15.68		1073	0.34	71	2.55	1.57	0.78	14	2.43		1.7	0.53	6.67		0.22		1.6	9.2
D144.1	Keller et al. (2002)	-62.6	-62.6	-59	-59		Bransfield subalkaline with minor subduction influence	70.28	0.35	12.89		4.45	0.13	0.12	1.26	7.39	1.42	0.01				99.47	1.17				125				80		5	1.2	13	22	16	2.3	29	18		23	5	28		2.6		18	57
D144.4	Keller et al. (2002)	-62.6	-62.6	-59	-59		Bransfield subalkaline with minor subduction influence	50.06	1.47	17.08		8.69	0.16	6.4	10.71	3.83	0.32	0.17				99.12	0.23				71				16.05		129	0.24	64	5.17	3.11	1.35	19	4.51		3.1	1.11	5.81		0.46		3.7	12.84
D145.3	Keller et al. (2002)	-62.8	-62.8	-59.8	-59.9		Bransfield subalkaline with minor subduction influence	51.5	1.39	17		8.5	0.16	5.85	10.61	3.91	0.37	0.16				99.57	0.12				66				16.74		37	0.26	80	4.2	2.49	1.23	19	3.85		2.67	0.89	6.53		0.36		4	12.55
D146.1	Keller et al. (2002)	-62.8	-62.8	-59.8	-59.9		Bransfield subalkaline with minor subduction influence	50.97	1.57	17.38		8.37	0.16	5.94	10.42	3.88	0.32	0.18				98.99	-0.2				46				17.63		114	0.1	58	4.96	2.96	1.49	17	4.74		3.09	1.07	6.59		0.43		3.6	13.65
D156.4	Keller et al. (2002)	-62.8	-62.8	-59.8	-59.9		Bransfield subalkaline with minor subduction influence	50.02	1.5	17.59		8.21	0.15	6.34	11.12	3.68	0.34	0.2				98.95	-0.2				60				20.17		147	0.18	66	4.48	2.62	1.41	20	4.36		3.03	0.94	7.92		0.39		5	14.63
D1A	Keller et al. (2002)	-62.6	-62.6	-59	-59		Bransfield subalkaline with minor subduction influence	54.05	1.45	15.57		8.73	0.18	4.52	8.4	4.77	0.4	0.24				98.59	0.28				38				29.48		43	0.27	49	9.28	5.99	2.03	20	7.87		6.75	2.02	9.52		0.86		6	22.98
D1F	Keller et al. (2002)	-62.6	-62.6	-59	-59		Bransfield subalkaline with minor subduction influence	52.91	1.72	15.62		9.5	0.18	5.27	9.12	4.17	0.41	0.23				99.03	-0.1				35				23.85		35	0.24	46	7.53	4.82	1.76	19	6.47		5.09	1.62	7.92		0.7		5.1	18.53
D2G	Keller et al. (2002)	-62.4	-62.4	-58.4	-58.4		Bransfield subalkaline with minor subduction influence	49.04	1.37	17.03		8.77	0.16	7.61	11.61	3.08	0.18	0.11				98.7	-0.26				20				12.17		219	0.09	69	4.67	2.9	1.3	16	3.92		2.6	1.02	4.02		0.4		2.4	10.81
D2N	Keller et al. (2002)	-62.4	-62.4	-58.4	-58.4		Bransfield subalkaline with minor subduction influence	52.15	2.75	14.8		11.94	0.22	3.93	7.83	5.04	0.39	0.34				99.08	-0.31				58				28.07		3	0.28	37	8.81	5.46	2.32	22	7.71		5.38	1.9	9.39		0.77		7	22.59
D3C	Keller et al. (2002)	-62.4	-62.4	-58.4	-58.4		Bransfield subalkaline with minor subduction influence	51.14	1.56	16.23		9.31	0.17	6.03	10.87	3.54	0.27	0.14				99.01	-0.25				39				15.14		49	0.18	70	5.57	3.42	1.5	20	4.93		3.1	1.2	5.23		0.48		3.6	12.76
D4D	Keller et al. (2002)	-62.4	-62.4	-58.4	-58.4		Bransfield subalkaline with minor subduction influence	51.91	1.95	15.66		10.54	0.19	4.8	9.23	4.37	0.32	0.2				98.79	-0.38				47				20		6	0.22	70	6.9	4.39	1.78	22	6.23		4.22	1.52	7.06		0.66		4.8	16.81
D6D	Keller et al. (2002)	-62.1	-62.1	-56.5	-56.5	east of Bridgeman Island	Bransfield subalkaline with significant subduction influence	50.11	0.69	15.79		8.09	0.14	11.21	10.6	2.22	0.31	0.03				99.06	-0.13				53				6.17		631	0.46	65	2.4	1.54	0.63	17	1.95		1.22	0.53	2.45		0.22		0.7	5.09
D7A	Keller et al. (2002)	-62.1	-62.1	-57	-57	southwest tip of a linear ridge coming off Bridgeman Island platform	Bransfield subalkaline with significant subduction influence	51.51	0.69	18.07		6.9	0.12	7.33	11.95	2.52	0.32	0.04				99.49	0.04				44				6.73		174	0.29	68	2.53	1.61	0.74	17	2.18		1.49	0.55	2.5		0.23		0.7	5.66
D7F	Keller et al. (2002)	-62.1	-62.1	-57	-57	southwest tip of a linear ridge coming off Bridgeman Island platform	Bransfield subalkaline with significant subduction influence	52.63	0.65	18.37		6.78	0.13	5.82	11.49	2.83	0.38	0.05				99.32	0.19				67				8.45		56	0.48	67	2.71	1.76	0.73	17	2.33		1.66	0.59	3.32		0.24		1	6.45
D8F	Keller et al. (2002)	-62.2	-62.2	-57.1	-57.1		Bransfield subalkaline with significant subduction influence	50.81	1.18	16.14		8.58	0.16	8.84	10.19	2.88	0.4	0.1				99.38	0.1				57				11.21		462	0.38	63	3.93	2.53	1.07	19	3.35		2.2	0.86	3.92		0.34		1.5	9.23
P615.1	Keller et al. (2002)	-62.05	-62.05	-58.4	-58.4		South Shetland Islands	47.97	0.51	20.06		7.66	0.13	6.82	12.7	2.04	0.58	0.11				99.53	0.95										79		95				18
P842.9	Keller et al. (2002)	-62.35	-62.35	-59.6	-59.6		South Shetland Islands	50.3	1.1	16.5		2.31	0.17	8.9	10.48	2.56	0.54	0.48				93.34											200
P845.9	Keller et al. (2002)	-62.5	-62.5	-60.5	-60.5		South Shetland Islands	46.57	1.33	19.7		10.82	0.17	5.09	11.47	2.59	0.3	0.17				98.55	0.34										30		56				21
P862.4	Keller et al. (2002)	-62.5	-62.5	-60.5	-60.5		South Shetland Islands	47.97	0.76	22.1		9.04	0.16	3.55	12.46	2.32	0.51	0.11				99.24	0.26										18		62				19
P864.4	Keller et al. (2002)	-62.5	-62.5	-60.5	-60.5		South Shetland Islands	49.86	1.02	16.91		9.66	0.17	6.47	11.65	2.45	0.23	0.14				98.7	0.14										113		72				16
JR1	Kosler et al. (2009)	-63.7922	-63.7922	-57.81	-57.81	Northern James Ross Island	Larsen Rift	46.76	1.61	14.7	2.11	8.75	0.19	9.93	9.03	2.93	0.57	0.31	1.19	1.51	0.14	98.54	1.65				96				41.5	47.7	592	0.22	45.1	4.73	2.88	1.71		3.77		3.13	0.98	19.3	5.9	0.38		20.4	21
JR100	Kosler et al. (2009)	-63.8177	-63.8177	-57.9417	-57.9417	Northern James Ross Island	Larsen Rift	47.58	1.56	16.01	2.05	8.65	0.18	8.79	8.61	3.44	1.16	0.5	0.35	0.92	0.02	99.47	0.94				151				49.5	43.9	493	0.3	51.6	4.66	2.56	1.77		5.13		3.61	0.92	23.7	7	0.33		29.4	23.2
JR105	Kosler et al. (2009)	-63.809	-63.809	-57.9167	-57.9167	Northern James Ross Island	Larsen Rift	48.28	1.43	15.38	1.91	8.74	0.19	9.48	8.33	3.55	0.93	0.31	0.24	1	0.04	99.57	1.04				122				33.5	45.5	599	0.48	47.7	4.08	2.23	1.46		4.43		3.17	0.81	15.5	6.1	0.29		23.6	17.3
JR16	Kosler et al. (2009)	-63.8032	-63.8032	-57.9517	-57.9517	Northern James Ross Island	Larsen Rift	45.9	1.35	15.73	2.27	7.04	0.17	7.03	6.91	4.52	2.12	0.39	0.96	5.34	0.01	98.78	5.35				162				56.4	34.7	317	0.57	34	4.68	3	1.78		4.28		3.39	0.96	28.2		0.38		29.1	24.9
JR52	Kosler et al. (2009)	-63.797	-63.797	-57.8008	-57.8008	Northern James Ross Island	Larsen Rift	46.8	1.65	15.31	2.07	8.46	0.18	9.32	8.19	3.41	1.21	0.32	0.38	2.41	0.02	99.35	2.43				106				42.3	43.1	504	0.38	42.3	4.81	2.89	1.69		3.88		3.24	1	20.1	6	0.37		21.3	20.9
JR53	Kosler et al. (2009)	-63.811	-63.811	-57.8892	-57.8892	Northern James Ross Island	Larsen Rift	48.38	1.6	15.4	2.03	8.44	0.18	8.72	8.38	3.06	1.33	0.43	0.43	1.5	0.03	99.48	1.53				145				50.5	43.2	459	0.14	53.1	4.8	3	1.87		4.85		4.72	0.94	25	4.6	0.35		35.2	24.1
JR59	Kosler et al. (2009)	-63.8088	-63.8088	-57.8245	-57.8245	Northern James Ross Island	Larsen Rift	48.38	1.52	15.09	2.38	9.09	0.18	8.94	7.33	3.43	1.22	0.41	0.46	1.41	0.02	99.4	1.43				141				47	45.1	418	0.24	42.8	4.45	2.7	1.7		4.2		3.59	0.86	23.5	6.9	0.32		31.3	22.7
JR61A	Kosler et al. (2009)	-63.8123	-63.8123	-57.8317	-57.8317	Northern James Ross Island	Larsen Rift	48.51	1.47	15.48	2.61	8.79	0.18	8.53	7.75	3.55	1.37	0.4	0.15	0.99	0.02	99.65	1.01				138				45.2	46.6	431	0.19	42.2	4.3	2.67	1.66		4.26		3.57	0.84	22.3	6.3	0.3		30.5	21.4
JR61B	Kosler et al. (2009)	-63.8123	-63.8123	-57.8317	-57.8317	Northern James Ross Island	Larsen Rift	48.94	1.52	15.52	1.9	9.64	0.18	8.54	7.78	3.8	1.26	0.41	0.1	0.28	0.01	99.78	0.29				139				46.6	46.4	429	0.15	40.1	4.44	2.67	1.69		4.33		3.64	0.88	22.8	6.9	0.31		31.3	21.9
JR68	Kosler et al. (2009)	-63.869	-63.869	-58.108	-58.108	Northern James Ross Island	Larsen Rift	46.6	1.53	15.62	2.79	7.76	0.18	8.85	8.41	2.84	0.71	0.26	1.28	2.85	0.04	98.44	2.89				88				32.7	43.4	515	0.35	47.5	4.74	2.83	1.68		3.91		3.06	0.97	15	6.7	0.36		16.4	18.6
JR70	Kosler et al. (2009)	-63.8745	-63.8745	-58.079	-58.079	Northern James Ross Island	Larsen Rift	48.36	1.47	15.45	2.49	8.13	0.18	9.29	8.78	3.22	1.03	0.25	0.15	1.06	0.02	99.73	1.08				129				41	47	582	0.39	49.9	4.75	2.81	1.65		4.1		3.41	0.95	19.3	5.4	0.35		22.3	21
JR71C	Kosler et al. (2009)	-63.852	-63.852	-58.059	-58.059	Northern James Ross Island	Larsen Rift	47.7	1.63	15.91	2.03	7.75	0.18	8.32	8.43	4.09	1.49	0.5	0.25	1.57	0.09	99.69	1.66				183				57.7	39.8	533	0.46	45	4.96	3.19	1.94		5.18		4.35	0.99	29.3	6.6	0.37		41.3	26.3
JR91	Kosler et al. (2009)	-63.8862	-63.8862	-57.903	-57.903	Northern James Ross Island	Larsen Rift	48.52	1.8	16.49	1.87	7.72	0.17	6.75	8.92	3.96	1.36	0.5	0.19	1.55	0.06	99.67	1.61				214				65.2	33.9	271	0.56	48.7	5.43	3.42	2.17		5.94		4.43	1.05	32.6	7.3	0.38		43.7	30.8
JR96	Kosler et al. (2009)	-63.8272	-63.8272	-57.9365	-57.9365	Northern James Ross Island	Larsen Rift	48.26	1.71	16.47	2.17	8.23	0.18	7.55	9.59	3.42	1.02	0.37	0.1	0.68	0.02	99.67	0.7				108				44.4	40.6	432	0.2	57.3	4.97	2.99	1.87		4.48		3.54	1.01	20.2	4.6	0.38		24.5	22
BI-01	Kraus et al. (2013)	-62.0647	-62.0647	-56.7117	-56.7117		South Shetland Islands	55.5993	0.701087	18.1165		6.50952	0.1138	5.24291	9.59169	3.00756	0.802694	0.314981				100		< 0,5	< 5		115	1	< 0,4		11.6	25	90	1.2	70	2.6	1.7	0.74	17	2.6	1	2.4	0.5	5		0.23	2	1	7.8
BI-02	Kraus et al. (2013)	-62.0647	-62.0647	-56.7117	-56.7117		South Shetland Islands	56.686	0.802064	17.9111		6.94116	0.126695	4.00521	8.43955	3.3513	0.919564	0.81739				100		< 0,5	< 5		140	1	< 0,4		18.2	20	30	1	70	3	1.9	0.88	18	3.1	1	2.7	0.6	8		0.25	< 2	1	10.6
BI-03	Kraus et al. (2013)	-62.0632	-62.0632	-56.7127	-56.7127		South Shetland Islands	57.0261	0.734873	18.6763		6.67851	0.108131	4.43023	8.80797	2.8975	0.524909	0.11548				100		< 0,5	< 5		157	1	< 0,4		18	24	70	< 0,5	80	3.4	2.2	0.96	17	3.5	1	2.9	0.7	7.6		0.29	< 2	1	11.7
BI-04	Kraus et al. (2013)	-62.0625	-62.0625	-56.7134	-56.7134		South Shetland Islands	67.7655	0.931762	15.3967		6.04682	0.0663176	2.74113	4.36591	1.93426	0.652123	0.0994763				100		< 0,5	< 5		115	< 1	< 0,4		11.9	13	50	1	40	1.7	1.1	0.52	15	1.7	1	2.4	0.4	5.5		0.15	< 2	< 1	6.5
BI-05	Kraus et al. (2013)	-62.0626	-62.0626	-56.714	-56.714		South Shetland Islands	54.5967	0.724179	18.3259		7.07231	0.130826	5.7481	10.2086	2.63712	0.473858	0.0824101				100		< 0,5	< 5		105	1	< 0,4		13.6	27	60	0.8	70	2.6	1.6	0.79	18	2.6	1	2	0.6	6		0.21	< 2	< 1	8.4
BI-06	Kraus et al. (2013)	-62.0626	-62.0626	-56.714	-56.714		South Shetland Islands	57.4023	1.01572	20.9139		7.41147	0.102127	4.52913	6.16095	1.83163	0.521738	0.111008				100		< 0,5	< 5		134	1	1.6		10.1	22	80	0.8	50	2.1	1.3	0.56	19	1.9	1	2.8	0.4	4.5		0.18	4	1	6.3
BI-07	Kraus et al. (2013)	-62.0635	-62.0635	-56.7163	-56.7163		South Shetland Islands	54.7008	0.711769	17.9666		6.99751	0.125726	5.72863	10.1594	2.90994	0.618489	0.0811133				100		< 0,5	< 5		107	1	< 0,4		11.2	25	60	0.7	40	2.3	1.5	0.71	17	2.2	1	2	0.5	5		0.2	< 2	< 1	7.1
BI-08	Kraus et al. (2013)	-62.0635	-62.0635	-56.7163	-56.7163		South Shetland Islands	56.1735	0.743517	16.9846		7.04516	0.126449	5.49292	9.77194	2.90326	0.667648	0.0910429				100		< 0,5	< 5		110	1	< 0,4		13.5	25	70	1	80	2.6	1.6	0.76	17	2.6	1	1.9	0.5	5.8		0.21	< 2	< 1	8.2
CP-01	Kraus et al. (2013)	-63.5406	-63.5406	-55.9703	-55.9703	Cape Purvis	Larsen Rift	48.8916	1.80579	16.8613		10.8106	0.164382	7.94111	8.75094	2.93712	1.30539	0.531825				100		< 0,5	< 5		150	2	< 0,4		42.2	42	200	< 0,5	50	3.8	2.3	1.42	15	4	1	2.9	0.8	22.3		0.29	< 2	19	18.4
CP-02	Kraus et al. (2013)	-63.5406	-63.5406	-55.9703	-55.9703	Cape Purvis	Larsen Rift	47.4721	1.63253	14.8007		11.4045	0.171136	12.5189	7.52998	2.93524	1.04756	0.487478				100		< 0,5	< 5		153	2	< 0,4		39.6	56	370	< 0,5	50	3.9	2.3	1.44	16	4.2	1	3.4	0.8	19.5		0.31	3	21	18.2
CP-03	Kraus et al. (2013)	-63.5406	-63.5406	-55.9703	-55.9703	Cape Purvis	Larsen Rift	48.9144	1.86531	16.8418		10.0668	0.15611	7.49526	8.85622	3.8427	1.34094	0.620436				100		0.7	< 5		183	2	< 0,4		65.1	51	310	< 0,5	70	4.8	2.8	1.95	21	5.4	2	4.2	1	33.3		0.33	6	33	25
CP-04	Kraus et al. (2013)	-63.5393	-63.5393	-55.9706	-55.9706	Cape Purvis	Larsen Rift	49.0187	1.76035	16.3031		9.36021	0.17374	10.3042	8.09694	3.29997	1.25661	0.426155				100		< 0,5	< 5		165	2	< 0,4		39.1	39	250	< 0,5	40	3.2	1.9	1.28	13	3.5	< 1	2.6	0.7	19.8		0.26	< 2	18	16.6
CP-05	Kraus et al. (2013)	-63.5457	-63.5457	-55.9671	-55.9671	Cape Purvis	Larsen Rift	48.2226	1.80357	16.315		10.8094	0.172072	9.03908	8.45489	3.31398	1.27461	0.594816				100		< 0,5	< 5		168	2	< 0,4		48.1	43	250	< 0,5	50	4.3	2.5	1.62	18	4.5	1	4.1	0.9	24.1		0.24	2	27	20.4
CP-06	Kraus et al. (2013)	-63.5457	-63.5457	-55.9671	-55.9671	Cape Purvis	Larsen Rift	48.0455	1.87559	16.7079		10.4543	0.166268	8.10051	9.12448	3.60924	1.30784	0.608299				100		< 0,5	< 5		181	2	< 0,4		54.7	42	220	< 0,5	50	4.6	2.7	1.77	19	5.1	1	4.1	0.9	27.5		0.27	< 2	31	22.6
CP-07	Kraus et al. (2013)	-63.563	-63.563	-56.0308	-56.0308	Cape Purvis	Larsen Rift	47.7802	2.19005	15.5521		10.4953	0.168076	8.42406	9.94282	3.53365	1.37701	0.536629				100		< 0,5	< 5		196	2	< 0,4		50.9	44	270	0.6	60	4.9	2.7	1.88	19	5.3	1	4.2	1	24.6		0.31	3	32	22.7
CP-08	Kraus et al. (2013)	-63.564	-63.564	-56.0294	-56.0294	Cape Purvis	Larsen Rift	49.1131	1.86326	17.3567		10.3054	0.167086	6.20749	9.49857	3.72652	1.21517	0.546826				100		< 0,5	< 5		174	2	< 0,4		49.4	37	160	0.6	50	4.9	3	1.75	20	5.1	1	3.9	1	24.5		0.37	3	27	21.2
IP-01	Kraus et al. (2013)	-62.5247	-62.5247	-60.0076	-60.0076	Inott Point	South Shetland Islands	48.127	1.31842	16.3666		9.35161	0.159648	10.7207	9.76919	3.11895	0.761236	0.306609				100		< 0,5	< 5		188	< 1	< 0,4		28.7	39	440	< 0,5	100	2.9	1.6	1.08	17	3.2	1	2.4	0.6	12.5		0.23	< 2	5	15.7
IP-02A	Kraus et al. (2013)	-62.5275	-62.5275	-60.0154	-60.0154	Inott Point	South Shetland Islands	47.3761	1.3656	16.4557		9.61929	0.162794	10.1928	10.9912	2.88259	0.570297	0.383655				100		< 0,5	< 5		194	1	< 0,4		33.1	43	460	< 0,5	110	2.8	1.5	1.09	18	3.1	2	2.2	0.5	14.5		0.22	< 2	5	16.9
IP-02B	Kraus et al. (2013)	-62.5275	-62.5275	-60.0154	-60.0154	Inott Point	South Shetland Islands	48.4507	1.3661	17.0637		9.23039	0.160599	8.27085	11.2118	3.34247	0.572134	0.331236				100		< 0,5	< 5		190	1	< 0,4		29.6	37	270	< 0,5	100	3	1.6	1.14	20	3.3	2	2.3	0.6	12.9		0.24	< 2	5	15.7
IP-03A	Kraus et al. (2013)	-62.5333	-62.5333	-60.3662	-60.3662	Inott Point	South Shetland Islands	48.2599	1.43323	18.4402		8.90175	0.155677	7.01049	11.3895	3.51529	0.57249	0.321398				100		< 0,5	< 5		189	1	< 0,4		28.9	33	200	< 0,5	110	3.1	1.7	1.15	21	3.3	2	2.3	0.6	12.5		0.25	< 2	5	15.6
IP-03B	Kraus et al. (2013)	-62.5333	-62.5333	-60.3662	-60.3662	Inott Point	South Shetland Islands	48.8105	1.36381	17.3575		9.02534	0.160567	7.45927	11.4531	3.45525	0.60975	0.304875				100		< 0,5	< 5		186	< 1	< 0,4		27.9	34	200	< 0,5	150	3	1.7	1.12	21	3.4	2	2.3	0.6	12.1		0.25	< 2	5	15.4
JD-01	Kraus et al. (2013)	-62.6512	-62.6512	-60.37	-60.37	Hurd Peninsula (Johnson's Dock)	South Shetland Islands	53.6889	1.89017	16.4887		9.61662	0.167904	4.46402	8.40523	4.34337	0.623354	0.311677				100		< 0,5	< 5		103	2	< 0,4		28.3	71	50	0.5	70	5.6	3.5	1.66	19	5.3	1	4.6	1.2	12.4		0.46	< 2	6	17.2
JD-02	Kraus et al. (2013)	-62.6512	-62.6512	-60.37	-60.37	Hurd Peninsula (Johnson's Dock)	South Shetland Islands	55.0602	1.90741	16.8815		7.8005	0.169525	4.45639	8.44582	4.40563	0.619225	0.253781				100		< 0,5	8		109	2	< 0,4		24.9	45	30	< 0,5	40	4.8	2.8	1.39	16	4.3	1	3.6	1	10.5		0.41	< 2	5	14.4
KK-01	Kraus et al. (2013)	-62.6483	-62.6483	-60.3497	-60.3497	Hurd Peninsula (Krumov Kamak)	South Shetland Islands	54.2176	1.88509	16.3448		9.49075	0.167071	4.31768	8.23278	4.40826	0.624	0.312				100		< 0,5	< 5		108	2	< 0,4		26.7	56	20	< 0,5	50	5	3	1.48	18	4.7	1	4	1	11.2		0.44	< 2	6	15.4
LIT-01	Kraus et al. (2013)	-62.6347	-62.6347	-60.3387	-60.3387	Hurd Peninsula (Perunika Glacier)	South Shetland Islands	55.5561	2.04198	16.3155		9.36557	0.171099	3.65622	7.22077	4.583	0.743464	0.346271				100		0.9	< 5		127	2	< 0,4		33.1	26	< 20	0.7	60	6.3	3.7	1.78	21	5.8	2	5.3	1.3	13.4		0.62	< 2	9	20.4
LIT-02	Kraus et al. (2013)	-62.6347	-62.6347	-60.3387	-60.3387	Hurd Peninsula (Perunika Glacier)	South Shetland Islands	56.0695	2.02732	15.7135		9.33282	0.171365	3.66782	7.31559	4.61984	0.74158	0.340726				100		0.9	< 5		127	2	< 0,4		33	27	< 20	0.7	70	6.5	3.8	1.8	21	6	2	5.5	1.3	13.4		0.63	< 2	8	20.8
LIT-03	Kraus et al. (2013)	-62.6334	-62.6334	-60.3386	-60.3386	Hurd Peninsula (Perunika Glacier)	South Shetland Islands	54.3913	1.90882	16.4761		9.1844	0.166771	4.41038	8.25816	4.29987	0.592739	0.311439				100		0.7	< 5		108	1	< 0,4		28.9	28	< 20	0.5	50	5.7	3.3	1.65	20	5.3	2	4.5	1.1	11.6		0.53	< 2	7	17.8
LIT-04 (1)	Kraus et al. (2013)	-62.6334	-62.6334	-60.3386	-60.3386	Hurd Peninsula (Perunika Glacier)	South Shetland Islands	54.9872	1.79609	16.0993		8.6328	0.165698	4.42885	8.73495	4.27542	0.572784	0.306848				100		0.7	< 5		101	1	< 0,4		27.5	27	30	< 0,5	50	5.5	3.2	1.59	19	5	2	4.3	1.1	11		0.52	< 2	6	17.3
LIT-04 (2)	Kraus et al. (2013)	-62.6337	-62.6337	-60.3407	-60.3407	Hurd Peninsula (Perunika Glacier)	South Shetland Islands	54.6234	1.8973	16.19		9.37673	0.168603	4.26587	8.19656	4.35728	0.60941	0.314862				100		0.7	< 5		109	1	< 0,4		29.2	27	< 20	0.5	50	5.8	3.4	1.69	20	5.4	2	4.6	1.2	11.8		0.56	< 2	8	18.4
LIT-05	Kraus et al. (2013)	-62.6338	-62.6338	-60.3409	-60.3409	Hurd Peninsula (Perunika Glacier)	South Shetland Islands	54.7346	1.8776	16.1169		9.2601	0.168477	4.32356	8.2513	4.32356	0.608952	0.334923				100		0.7	< 5		109	1	< 0,4		28.8	27	< 20	0.5	50	5.7	3.4	1.68	20	5.5	2	4.6	1.2	11.4		0.54	< 2	8	17.9
LIT-06	Kraus et al. (2013)	-62.6338	-62.6338	-60.3411	-60.3411	Hurd Peninsula (Perunika Glacier)	South Shetland Islands	53.8782	1.87557	16.9462		9.21113	0.166718	4.40175	8.3867	4.26959	0.569279	0.294805				100		0.7	< 5		102	1	< 0,4		28.1	28	30	0.6	50	5.7	3.3	1.69	20	5.3	2	4.4	1.1	11.3		0.53	< 2	7	18.2
LIT-07	Kraus et al. (2013)	-62.6338	-62.6338	-60.3411	-60.3411	Hurd Peninsula (Perunika Glacier)	South Shetland Islands	54.6426	1.91504	16.3317		9.43978	0.168914	4.19232	7.97762	4.38566	0.630883	0.315442				100		0.7	< 5		107	1	< 0,4		29.4	27	20	0.7	50	5.9	3.4	1.69	19	5.4	2	4.6	1.2	11.8		0.54	< 2	7	18.2
LIT-08	Kraus et al. (2013)	-62.6337	-62.6337	-60.3411	-60.3411	Hurd Peninsula (Perunika Glacier)	South Shetland Islands	53.9976	1.98912	16.8341		9.2883	0.170176	4.30024	8.20307	4.29005	0.611409	0.315895				100		0.7	< 5		103	1	< 0,4		28.7	27	20	0.6	40	5.7	3.3	1.67	19	5.4	2	4.5	1.2	11.5		0.55	< 2	7	17.8
MP-01	Kraus et al. (2013)	-62.0248	-62.0248	-57.6914	-57.6914	Melville Peak	South Shetland Islands	51.1284	0.942298	16.8033		7.509	0.141653	7.65746	12.2766	2.63802	0.769852	0.133441				100		< 0,5	< 5		216	1	< 0,4		32.3	30	160	< 0,5	80	3.5	2.2	1.24	17	3.7	1	2.5	0.7	14.7		0.27	< 2	1	16.9
MP-02	Kraus et al. (2013)	-62.0232	-62.0232	-57.6927	-57.6927	Melville Peak	South Shetland Islands	51.5149	0.929257	14.8316		7.38473	0.129852	11.636	10.2868	2.59705	0.578249	0.111592				100		< 0,5	< 5		108	1	< 0,4		23.5	39	450	< 0,5	90	3.1	1.9	1.08	16	3.3	1	2.5	0.7	10		0.23	< 2	< 1	13.6
MP-03	Kraus et al. (2013)	-62.0237	-62.0237	-57.6874	-57.6874	Melville Peak	South Shetland Islands	51.5262	0.911941	16.0128		7.35646	0.137458	9.5605	11.0582	2.58503	0.718064	0.133355				100		< 0,5	< 5		153	1	< 0,4		27.4	34	310	< 0,5	80	3.4	2.1	1.17	16	3.6	1	2.5	0.7	11.9		0.26	< 2	1	15
MP-04	Kraus et al. (2013)	-62.0237	-62.0237	-57.6874	-57.6874	Melville Peak	South Shetland Islands	52.0096	0.985835	15.4645		7.30038	0.130375	9.98873	10.6105	2.69776	0.69199	0.120346				100		< 0,5	< 5		110	1	< 0,4		24.2	35	360	< 0,5	90	3.3	2	1.13	17	3.5	1	2.5	0.7	10.3		0.25	< 2	1	14.1
MP-05A	Kraus et al. (2013)	-62.0222	-62.0222	-57.6944	-57.6944	Melville Peak	South Shetland Islands	51.1167	0.837046	13.9575		7.34893	0.124947	13.856	9.95516	2.23483	0.477441	0.091425				100		< 0,5	< 5		95	1	< 0,4		20.5	44	620	< 0,5	70	2.8	1.7	0.97	14	3	1	2.1	0.6	8.7		0.2	< 2	< 1	11.6
MP-05B	Kraus et al. (2013)	-62.0222	-62.0222	-57.6944	-57.6944	Melville Peak	South Shetland Islands	52.5528	0.993018	16.197		7.16666	0.122455	9.4877	9.86844	2.77839	0.720324	0.113194				100		< 0,5	< 5		115	1	0.5		22	35	410	< 0,5	80	3.1	1.9	1.11	16	3.3	1	2.5	0.7	9.3		0.23	2	2	13.4
MP-06A	Kraus et al. (2013)	-62.0202	-62.0202	-57.6708	-57.6708	Melville Peak	South Shetland Islands	50.3366	0.743586	12.3762		7.78615	0.150138	15.9572	9.98212	2.15062	0.415921	0.101444				100		< 0,5	< 5		84	< 1	< 0,4		16.8	53	780	< 0,5	90	2.7	1.5	0.83	13	2.6	2	1.8	0.5	7		0.23	< 2	1	10.1
MP-07B	Kraus et al. (2013)	-62.0202	-62.0202	-57.6708	-57.6708	Melville Peak	South Shetland Islands	50.5705	0.764966	12.736		7.41893	0.131195	15.1782	10.5864	2.05875	0.444044	0.111011				100		< 0,5	< 5		82	< 1	< 0,4		16.3	50	820	< 0,5	80	2.7	1.5	0.86	13	2.6	2	1.9	0.5	6.8		0.22	< 2	1	9.9
MP-10	Kraus et al. (2013)	-62.0198	-62.0198	-57.6596	-57.6596	Melville Peak	South Shetland Islands	51.5171	0.889337	15.7825		7.27725	0.129926	10.4646	10.5653	2.57837	0.674809	0.120861				100		< 0,5	< 5		140	< 1	< 0,4		21.9	37	440	< 0,5	80	3.1	1.8	1.02	15	3.1	2	2.3	0.6	9.4		0.28	< 2	1	12.7
MP-11	Kraus et al. (2013)	-62.0198	-62.0198	-57.6589	-57.6589	Melville Peak	South Shetland Islands	51.3655	0.873871	15.6349		7.56253	0.135768	10.9907	10.2041	2.3921	0.711165	0.129303				100		< 0,5	< 5		147	< 1	< 0,4		21.6	38	460	< 0,5	80	3	1.7	0.97	15	3	1	2.2	0.6	9.3		0.27	< 2	1	12.9
PAI-01	Kraus et al. (2013)	-63.5817	-63.5817	-55.797	-55.797		Larsen Rift	47.5842	2.39211	17.2827		9.79135	0.164155	6.61781	9.54988	4.19162	1.49701	0.929177				100		< 0,5	< 5		227	3	< 0,4		76.4	35	100	1	40	5.4	3	2.33	20	6.2	1	4.9	1	39		0.35	5	44	31.5
PAI-02A	Kraus et al. (2013)	-63.5754	-63.5754	-55.784	-55.784		Larsen Rift	46.9762	2.32036	16.6205		9.7263	0.157468	7.81243	9.78332	4.11448	1.42229	1.06672				100		< 0,5	< 5		215	2	< 0,4		76.1	40	220	< 0,5	30	5.4	3	2.37	20	6.3	1	4.9	1.1	39.2		0.34	4	44	30.6
PAI-02B-1	Kraus et al. (2013)	-63.5754	-63.5754	-55.784	-55.784		Larsen Rift	47.3253	2.37799	17.1313		9.84528	0.162136	6.46504	9.62618	4.23185	1.4888	1.34603				100		< 0,5	< 5		227	3	< 0,4		77.8	35	120	< 0,5	40	5.5	3.1	2.41	20	6.5	1	5.1	1.1	40.1		0.36	5	45	32.4
PAI-02B-2	Kraus et al. (2013)	-63.5754	-63.5754	-55.784	-55.784		Larsen Rift	46.6458	2.22366	15.6778		10.3622	0.161164	9.08843	9.46584	3.8557	1.38724	1.13223				100		< 0,5	< 5		214	2	< 0,4		73	44	320	< 0,5	40	5.1	2.8	2.22	19	6.1	1	4.5	1	38		0.32	3	42	29.9
PAI-03	Kraus et al. (2013)	-63.5766	-63.5766	-55.7778	-55.7778		Larsen Rift	47.4806	2.22046	16.1126		9.6501	0.147962	8.69406	9.38796	4.05111	1.34697	0.908183				100		0.5	< 5		215	2	< 0,4		85.9	52	430	< 0,5	70	5.3	2.9	2.42	21	6.7	2	4.7	1	45.3		0.34	6	44	32.6
PAI-04A	Kraus et al. (2013)	-63.5817	-63.5817	-55.7912	-55.7912		Larsen Rift	48.1018	2.31003	17.3964		9.70666	0.157594	6.87314	9.18113	4.03644	1.38276	0.854059				100		0.9	< 5		230	2	< 0,4		77.9	37	120	< 0,5	70	5.6	2.9	2.33	21	6.5	2	5.1	1	40.4		0.42	4	48	34
PAI-04B	Kraus et al. (2013)	-63.5817	-63.5817	-55.7912	-55.7912		Larsen Rift	48.0964	2.30271	17.1297		9.76923	0.164628	7.27281	8.95035	3.90731	1.46915	0.937755				100		0.9	< 5		228	2	< 0,4		76.4	38	130	0.6	40	5.3	2.7	2.29	21	6.2	1	4.9	1	39.3		0.38	4	51	32.8
PAI-05A	Kraus et al. (2013)	-63.5815	-63.5815	-55.7928	-55.7928		Larsen Rift	47.9899	2.36239	17.4841		9.52165	0.156544	6.79035	9.24016	4.15756	1.46379	0.833546				100		1	< 5		229	2	< 0,4		76.9	37	110	< 0,5	40	5.6	2.8	2.38	21	6.4	2	5	1	39.5		0.4	4	53	33.7
PAI-05B	Kraus et al. (2013)	-63.5815	-63.5815	-55.7928	-55.7928		Larsen Rift	48.2016	2.2728	17.0028		9.61684	0.157621	7.19974	9.28441	3.9863	1.43385	0.844037				100		0.9	< 5		225	2	< 0,4		75.6	38	130	< 0,5	30	5.3	2.8	2.26	20	6.1	2	4.9	1	38.8		0.39	4	47	32.2
PG-01	Kraus et al. (2013)	-62.6339	-62.6339	-60.3375	-60.3375	Hurd Peninsula (Perunika Glacier)	South Shetland Islands	55.5845	2.04807	15.9702		9.6504	0.174499	3.59202	7.20446	4.66351	0.775551	0.336752				100		< 0,5	< 5		126	2	< 0,4		32.6	23	< 20	0.6	70	6.1	3.8	1.74	19	5.7	1	5.5	1.3	14.3		0.51	< 2	7	19.3
PG-02	Kraus et al. (2013)	-62.6339	-62.6339	-60.3375	-60.3375	Hurd Peninsula (Perunika Glacier)	South Shetland Islands	56.2717	2.0642	16.3011		8.47948	0.171432	3.65922	7.21818	4.79207	0.771944	0.270682				100		< 0,5	< 5		131	2	< 0,4		31.1	47	< 20	0.6	60	5.7	3.4	1.63	17	5.2	1	4.5	1.1	13.1		0.5	< 2	7	18
PG-03	Kraus et al. (2013)	-62.6363	-62.6363	-60.3287	-60.3287	Hurd Peninsula (Perunika Glacier)	South Shetland Islands	57.1133	1.81181	16.5035		8.29383	0.16248	3.39266	6.57073	4.91528	0.878823	0.35766				100		< 0,5	7		142	2	< 0,4		31.8	28	30	1.2	30	5.4	3.3	1.61	17	4.9	1	5	1.1	13.3		0.49	< 2	7	18.5
PG-04	Kraus et al. (2013)	-62.636	-62.636	-60.3305	-60.3305	Hurd Peninsula (Perunika Glacier)	South Shetland Islands	58.0403	1.82418	16.656		7.24499	0.161649	3.37622	6.48644	4.96202	0.931018	0.31716				100		< 0,5	6		148	2	< 0,4		33.8	25	30	1.3	30	5.7	3.5	1.73	17	5	< 1	5.3	1.2	14.5		0.52	< 2	7	19.1
PG-05	Kraus et al. (2013)	-62.6362	-62.6362	-60.3303	-60.3303	Hurd Peninsula (Perunika Glacier)	South Shetland Islands	57.0292	1.80211	16.3323		8.58954	0.161675	3.35708	6.51851	4.97384	0.875313	0.360423				100		< 0,5	5		141	2	< 0,4		36.4	33	40	1.3	30	6.4	4.2	1.84	19	6.1	1	5.4	1.4	16.1		0.55	< 2	7	21.3
PI-01	Kraus et al. (2013)	-62.6339	-62.6339	-60.3375	-60.3375	Hurd Peninsula (Perunika Glacier)	South Shetland Islands	50.1435	1.32356	17.9413		8.64375	0.151732	7.13552	9.80109	3.79331	0.738158	0.32807				100		< 0,5	< 5		182	2	< 0,4		29.6	64	220	< 0,5	90	2.8	1.6	1.21	24	3.4	1	2.4	0.6	12.8		0.19	4	4	14.3
PI-02	Kraus et al. (2013)	-62.6339	-62.6339	-60.3375	-60.3375	Hurd Peninsula (Perunika Glacier)	South Shetland Islands	47.8268	1.09607	14.0252		9.33855	0.16344	15.1693	8.88708	2.73763	0.490321	0.265591				100		< 0,5	< 5		143	1	< 0,4		18.8	54	700	< 0,5	100	2.4	1.3	0.94	16	2.5	1	1.8	0.5	8		0.13	< 2	3	10.6
PI-03	Kraus et al. (2013)	-62.6363	-62.6363	-60.3287	-60.3287	Hurd Peninsula (Perunika Glacier)	South Shetland Islands	49.6184	1.26685	16.5696		8.74839	0.158859	8.99868	10.5571	3.20735	0.593209	0.281523				100		< 0,5	< 5		168	1	< 0,4		24.9	37	320	< 0,5	140	2.7	1.5	1.1	20	3.2	1	2.2	0.5	10.6		0.17	< 2	3	13.4
PI-04	Kraus et al. (2013)	-62.636	-62.636	-60.3305	-60.3305	Hurd Peninsula (Perunika Glacier)	South Shetland Islands	49.3815	1.31924	17.0781		8.12645	0.166229	9.40197	10.4184	3.26104	0.582329	0.264695				100		< 0,5	< 5		169	2	< 0,4		23.5	56	360	< 0,5	130	2.6	1.5	1.05	18	3	1	2	0.5	10.8		0.17	< 2	3	12.7
PI-05	Kraus et al. (2013)	-62.6362	-62.6362	-60.3303	-60.3303	Hurd Peninsula (Perunika Glacier)	South Shetland Islands	50.1309	1.12309	16.9365		8.72192	0.159078	9.58712	9.42804	3.0437	0.604498	0.265131				100		< 0,5	< 5		160	1	< 0,4		19.2	40	390	< 0,5	120	2.3	1.3	0.9	17	2.6	1	1.8	0.4	8.8		0.17	< 2	3	10.6
PI-06	Kraus et al. (2013)	-62.1013	-62.1013	-57.92	-57.92		South Shetland Islands	49.5818	1.25606	16.219		8.51308	0.152434	9.8879	10.4875	3.07917	0.528438	0.294706				100		< 0,5	< 5		163	1	< 0,4		25.2	38	450	< 0,5	60	2.8	1.6	1.14	20	3.3	1	2.2	0.6	10.8		0.19	< 2	3	13.6
RP-01	Kraus et al. (2013)	-62.626	-62.626	-60.279	-60.279	Rezen Peak	South Shetland Islands	50.5965	0.992463	18.063		8.569	0.153536	6.3622	11.0586	3.55239	0.441541	0.210735				100		< 0,5	< 5		161	1	< 0,4		15.6	52	150	< 0,5	120	2.7	1.7	0.87	19	2.5	1	1.5	0.5	7.7		0.22	< 2	2	8.9
SN-01	Kraus et al. (2013)	-64.9667	-64.9667	-60.1334	-60.1334	Larsen Nunatak	Larsen Rift	50.4895	2.08219	15.3488		11.185	0.153488	7.50274	8.60341	3.41309	0.918908	0.302937				100		< 0,5	< 5		98	1	< 0,4		31.8	47	240	< 0,5	50	4.2	2	1.55	21	4.6	2	3.5	0.8	15.3		0.26	2	26	16.8
SR-01	Kraus et al. (2013)	-63.049	-63.049	-60.9588	-60.9588		South Shetland Islands	56.5267	1.06772	18.7524		6.46395	0.116101	3.81475	8.3966	3.93915	0.7049	0.21769				100		6.8	< 5		133	2	0.8		30	20	50	7.4	20	4.2	2.6	1.3	19	4	1	4.3	0.9	13.4		0.34	3	6	15.9
1	Le Masurier & Thomson (1990)	-62.13	-62.13	-58.25	-58.25	Cinder Spur, Krakow Peninsula	South Shetland Islands	50.51	0.79	18.35	1.85	6.16	0.18	5.2	10.63	3.45	0.71	0.18				98.01					214				20		35						25					9				1
2	Le Masurier & Thomson (1990)	-62.13	-62.13	-58.25	-58.25	Cinder Spur, Krakow Peninsula	South Shetland Islands	52.07	0.73	18.19	1.68	5.61	0.19	5.76	9.42	3.54	0.77	0.2				98.16					232				16		80						24					7				0
3	Le Masurier & Thomson (1990)	-62.13	-62.13	-58.25	-58.25	Cinder Spur, Krakow Peninsula	South Shetland Islands	54.12	0.85	18.02	1.58	5.27	0.16	5.38	7.84	3.7	1.02	0.14				98.08					325				19		28						26					8				0
4	Le Masurier & Thomson (1990)	-62.13	-62.13	-58.25	-58.25	Cinder Spur, Krakow Peninsula	South Shetland Islands	58.88	0.52	16.85	1.77	4.43	0.24	3.97	6.15	3.9	0.75	0.33				97.79					312				31		10						25					14				3
5	Le Masurier & Thomson (1990)	-62.13	-62.13	-58.25	-58.25	Martins Head, Krakow Peninsula	South Shetland Islands	51.52	0.75	17.7	2	6.65	0.19	5.18	9.53	3.71	0.8	0.22				98.25					234				25		43						24					12				3
6	Le Masurier & Thomson (1990)	-62.13	-62.13	-58.25	-58.25	Martins Head, Krakow Peninsula	South Shetland Islands	52.02	0.91	18.51	1.82	6.06	0.18	5.62	9.45	3.82	0.82	0.19				99.4					232				21		33						23					11				0
7	Le Masurier & Thomson (1990)	-62.13	-62.13	-58.25	-58.25	Martins Head, Krakow Peninsula	South Shetland Islands	57.18	0.59	18.24	1.71	4.28	0.17	4.2	7.06	4.36	0.94	0.26				98.99					408				31		20						25					13				1
27788	Le Masurier & Thomson (1990)	-63.58	-63.58	-55.77	-55.77		Larsen Rift	46.41	2.6	16.33	2.18	7.83	0.16	8.11	9.6	4.3	1.34	0.83	0.13	0.09		99.78	0.09				205				108.9					7.9	4.4	3.39		9.51				53.8		0.51			49.6
27812	Le Masurier & Thomson (1990)	-63.73	-63.73	-57.87	-57.87		Larsen Rift	48.28	2.57	15.37	2.39	8.15	0.18	7.26	9.75	3.97	1.42	0.5	1.1	2		101.84	2
27827	Le Masurier & Thomson (1990)	-63.48	-63.48	-55.97	-55.97		Larsen Rift	47.99	2.65	16.58	1.64	8.36	0.18	6.2	9.94	4.09	1.58	0.52	0.07	0.05		99.78	0.05
27831	Le Masurier & Thomson (1990)	-63.6	-63.6	-57	-57	southern Tabarin Peninsula	Larsen Rift	47.64	1.86	15.25	2.05	8.82	0.18	9.66	8.49	3.71	1.26	0.44	0.05	0.65		100.01	0.65
27839	Le Masurier & Thomson (1990)	-63.68	-63.68	-57.7	-57.7		Larsen Rift	47.94	1.71	16.53	4.5	4.9	0.18	6.84	7.93	4.21	1.55	0.47	1.1	2		98.76	2
D.3302.1	Le Masurier & Thomson (1990)	-63.6	-63.6	-57	-57	Seven Buttresses, Tabarin Peninsula	Larsen Rift	48.85	1.84	15.58	1.76	8.83	0.15	8.62	8.15	3.76	1.17	0.47	0.16	0.39	0.65	100.22	1.04
D.4088.5	Le Masurier & Thomson (1990)	-64	-64	-58	-58	Palisade Nunatak	Larsen Rift	57.06	1.19	18.19	2.75	2.5	0.09	1.3	2.91	5.69	4.46	0.28	0.1	3.1	0.12	99.64	3.22
D.4689.1	Le Masurier & Thomson (1990)	-65.05	-65.05	-60.18	-60.18	Seal nunataks, Bull Nunatak	Larsen Rift	49.2	1.98	14.89	11.61		0.15	9.19	8.39	3.65	1.11	0.21				100.38					115				35		276											15				26	16
D.4691.1	Le Masurier & Thomson (1990)	-65	-65.25	-59.5	-60	Seal Nunataks, Bruce Nunatak	Larsen Rift	50.85	2.32	14.93	11.44		0.2	5.9	8.47	3.58	1.19	0.27				99.15					132				40		87											20				25	20
D4088.4	Le Masurier & Thomson (1990)	-64	-64	-58	-58	Palisade Nunatak	Larsen Rift	58.58	0.76	19.23	2.26	2.04	0.06	0.75	2.52	6.36	4.91	0.08	0.13	2.16	0.13	99.84	2.29
G.13.1	Le Masurier & Thomson (1990)	-62.13	-62.13	-58.25	-58.25	Ternyck Needle, Krakow Peninsula	South Shetland Islands	55.4	0.7	18.7	2.15	5.39	0.13	4.9	8.92	3.82	1.44	0.14				101.69					258				27		60						26					12				3
G.31.1	Le Masurier & Thomson (1990)	-62.05	-62.05	-58.4	-58.4	Melville Peak	South Shetland Islands	52	0.91	17.14	1.59	5.68	0.12	7.1	10.75	3	0.91	0.12				99.48	0.16				222				22		115						18					17				2
G.32.1	Le Masurier & Thomson (1990)	-62.05	-62.05	-58.4	-58.4	Melville Peak	South Shetland Islands	52.03	0.88	16.85	1.43	5.71	0.14	7.3	11.22	2.87	0.89	0.13				99.45	0				269				33		172						17					16				3
96020701	Machado et al. (2005)	-62.35	-62.35	-59.6	-59.6	Coppermine Peninsula	South Shetland Islands	48.09	0.97	16.93		9.5	0.14	8.86	10.03	2.66	0.58	0.35				99.74	1.63				327				30.4	41	455		108			1.3	18			2		13.9		0.21		2	18.3
96022001	Machado et al. (2005)	-62.35	-62.35	-59.6	-59.6	Coppermine Peninsula	South Shetland Islands	49.31	0.89	17.5		9.6	0.17	8	10.82	2.51	0.21	0.15				100.24	1.08				122				15	47	329		72				19					3				1	9
96022005	Machado et al. (2005)	-62.35	-62.35	-59.6	-59.6	Coppermine Peninsula	South Shetland Islands	49.4	0.79	18.3		8.9	0.14	7.33	10.54	2.64	0.3	0.13				99.88	1.41				126				11	34	281		80			0.79	18			1		4.9		0.21		2	6.24
96022302	Machado et al. (2005)	-62.35	-62.35	-59.6	-59.6	Coppermine Peninsula	South Shetland Islands	49.25	0.63	18.09		8.18	0.16	8.16	12.85	1.93	0.11	0.12				100.22	0.74				73				20	52	248		83				18					5				1	9
98011501	Machado et al. (2005)	-62.58	-62.83	-60	-60.5	Byers Peninsula	South Shetland Islands	49.5	1.42	15.9		12.8	0.18	4.2	9.3	3.6	0.62	0.21				100.03	2.3				75				15.3	60	27		140	4.6	3	1.43	21	4.3		2	1	6.3		0.44		1	11.7
98012002	Machado et al. (2005)	-62.58	-62.83	-60	-60.5	Byers Peninsula	South Shetland Islands	49.6	1.31	17.3		11.6	0.18	4.1	9.3	3.9	0.33	0.28				99.7	1.8				126				17.3	22	20		33	3.5	2	1.28	17	3.7		2	0.7	7.2		0.29		1	12.3
98012202	Machado et al. (2005)	-62.58	-62.83	-60	-60.5	Byers Peninsula	South Shetland Islands	48.4	0.91	18.29		9.24	0.16	7.59	11.51	2.37	0.42	0.18				100.24	1.17				295				10.7	49	115		57	1.8	1	0.87	15	2.1		1	0.4	4.5		0.13		1	7.6
98012301	Machado et al. (2005)	-62.58	-62.83	-60	-60.5	Byers Peninsula	South Shetland Islands	57.96	1.31	15.07		9.46	0.19	2.36	6.42	3.72	0.66	0.39				99.69	2.15				329				40.8	34	20		10	6.1	3.6	1.83	19	6.6		4.5	1.3	18.5		0.55		3	25.7
98012501	Machado et al. (2005)	-62.58	-62.83	-60	-60.5	Byers Peninsula	South Shetland Islands	53.88	1.02	19.63		8.34	0.13	2.79	8.8	3.97	0.96	0.13				102.01	2.36				176				25	22	10		38	4.72	2.65	1.26		3.98		3	0.96	10		0.4		5	16
990112001	Machado et al. (2005)	-62.17	-62.17	-58.9	-58.9	Fildes Peninsula	South Shetland Islands	46.91	0.62	23.15		7.83	0.16	4.61	10.99	2.66	0.51	0.09				100.07	2.54				263				12	35	13		108				19					4				0.4	9
990112003	Machado et al. (2005)	-62.17	-62.17	-58.9	-58.9	Fildes Peninsula	South Shetland Islands	55.39	0.7	19.19		8.81	0.16	2.9	7.34	4.06	0.92	0.22				100.05	0.36				242				30	31	1		81				21					12				1	17
990112010	Machado et al. (2005)	-62.17	-62.17	-58.9	-58.9	Fildes Peninsula	South Shetland Islands	54.16	0.78	19.08		8.03	0.2	3.7	8.48	3.14	0.91	0.21				99.98	1.29				280				35	31	50		101				22					14				4.5	17
990114003	Machado et al. (2005)	-62.17	-62.17	-58.9	-58.9	Ardley Peninsula	South Shetland Islands	53.71	0.7	18.91		9.58	0.14	3.72	7.78	3.74	0.84	0.23				100.19	0.84				257				24	23	2		74			1.21	22			2		10.3		0.18		2	12
AF-14	Machado et al. (2005)	-62.17	-62.17	-58.9	-58.9	Fildes Peninsula	South Shetland Islands	50.19	0.84	19.89		9.64	0.18	4.31	9.97	3.31	0.57	0.13				100.04	1.01				149				14	31	59		113	2.34	1.27	0.92	24	2.36		1.5	0.45	6.45		0.2		1	9.68
AF-5	Machado et al. (2005)	-62.17	-62.17	-58.9	-58.9	Fildes Peninsula	South Shetland Islands	50.34	0.45	20.56		7.59	0.12	6.15	10.9	2.16	0.79	0.09				100.93	1.78				155				13.88	33	105		64	1.86	0.93	0.63	20	1.57		1	0.3	6.24		0.16		1	8.76
HA-1.1	Machado et al. (2005)	-62.5417	-62.5667	-59.5417	-59.625	Fort Point	South Shetland Islands	47.47	0.83	25.74		8.67	0.12	3.06	9.33	3.23	0.45	0.04				100.95	2.01				184				12.17	23	82		5	2.46	1.26	0.94	23	2.05		1	0.44	5.22		0.2		1	8.72
HA-19.1	Machado et al. (2005)	-62.5417	-62.5667	-59.5417	-59.625	Fort Point	South Shetland Islands	56.22	0.45	17.1		6.7	0.12	4.78	8.54	2.95	1.05	0.2				100.07	1.96				263				24.15		31			2.15	1.39	0.72		2.65		6.5	0.44	12.11		0.22		5	11.34
HA-20	Machado et al. (2005)	-62.5417	-62.5667	-59.5417	-59.625	Fort Point	South Shetland Islands	63.8	0.53	15.58		5.3	0.12	2.19	4.36	3.93	2.05	0.15				99.44	1.43				395				34.86	12	36		42	3.13	1.95	0.98	16	3.66		4	0.64	17.39		0.34		4.1	16.19
HA-8.2A	Machado et al. (2005)	-62.5417	-62.5667	-59.5417	-59.625	Fort Point	South Shetland Islands	58.69	0.69	17.62		6.74	0.11	2.85	6.97	3.75	1.63	0.19				99.87	0.63				340				40.42	15	30		100	4.51	2.83	1.13	18	4.97		6.5	0.9	18.81		0.45		4.6	20.94
HY-4	Machado et al. (2005)	-62.5	-62.5	-59.8	-59.8	Fort Point	South Shetland Islands	60.7	0.82	15.9		7.3	0.12	2.6	5.7	3.6	2.7	0.19				100.33	0.7				486				46.05	19	69		171	5.61	2.73	1.21	23	4.81		5	1.08	22.7		0.53		7.5	25.01
PA-8.1A	Machado et al. (2005)	-62.5	-62.5	-59.8	-59.8	Fort Point	South Shetland Islands	50	0.72	16.8		9.2	0.16	7.4	10.4	2.8	0.5	0.15				99.53	1.4				202				17.91	32	208		49	2.66	1.46	0.93	13	2.32		1.5	0.55	8.13		0.23		2	12
AR-1	Machado et al. (2005b)	-62.17	-62.17	-58.9	-58.9	Ardley Peninsula	South Shetland Islands	53.78	0.98	17.14		9.78	0.15	4.89	7.53	3.03	0.77	0.22				100.02	1.75				292				29	28	65	3	152			1.25	20			3		13.1		0.29		3.8	18
AR-5	Machado et al. (2005b)	-62.17	-62.17	-58.9	-58.9	Ardley Peninsula	South Shetland Islands	51.73	0.8	18.15		9.06	0.16	5.35	9.92	2.91	0.52	0.16				100.05	1.29				233				24	46	66		129			1.04	19					8				3.9	13
AR-6	Machado et al. (2005b)	-62.17	-62.17	-58.9	-58.9	Ardley Peninsula	South Shetland Islands	55.72	0.91	17.05		8.34	0.14	4.14	7.55	3.13	0.92	0.21				99.64	1.53				272				36	35	49		173				19					11				3.8	17
GR-1	Machado et al. (2005b)	-62.05	-62.05	-58.4	-58.4	Fort Point	South Shetland Islands	55.99	0.61	17.4		7.46	0.14	3.89	7.26	3.67	1.05	0.13				99.09	1.49				263				24.71		43			2.71	1.61	0.88		2.86		3	0.52	12.25		0.28		3	12.57
GR-2	Machado et al. (2005b)	-62.05	-62.05	-58.4	-58.4	Fort Point	South Shetland Islands	53.95	0.78	18.87		8.49	0.16	4.57	9.2	2.95	0.2	0.11				99.87	0.59				112				11.65		37			3.13	1.93	0.89		2.73		2	0.61	5		0.31		1.1	8.17
GR-3	Machado et al. (2005b)	-62.05	-62.05	-58.4	-58.4	Fort Point	South Shetland Islands	47.47	0.83	25.74		8.67	0.12	3.06	9.33	3.23	0.45	0.04				100.95	2.01				184				12.17	23	82	1	0	2.46	1.26	0.94	23	2.05		1	0.44	5.22		0.2		1.24	8.72
KG-1	Machado et al. (2005b)	-62.17	-62.17	-58.9	-58.9	Fildes Peninsula	South Shetland Islands	50.19	0.84	19.89		9.64	0.18	4.31	9.97	3.31	0.57	0.13				100.04	1.01				149				14	31	59	0.2	113	2.34	1.27	0.92	24	2.36		1.5	0.45	6.45		0.2		0.9	9.68
KG-10	Machado et al. (2005b)	-62.17	-62.17	-58.9	-58.9	Fildes Peninsula	South Shetland Islands	46.91	0.62	23.15		7.83	0.16	4.61	11	2.66	0.51	0.09				100.08	2.54				263				12	35	13		108				19					4				0	9
KG-11	Machado et al. (2005b)	-62.17	-62.17	-58.9	-58.9	Fildes Peninsula	South Shetland Islands	50.34	0.45	20.56		7.59	0.12	6.15	10.9	2.16	0.79	0.09				100.93	1.78				155				13.88	33	105	0.3	64	1.86	0.93	0.63	20	1.57		1	0.3	6.24		0.16		0.93	8.76
KG-12	Machado et al. (2005b)	-62.17	-62.17	-58.9	-58.9	Fildes Peninsula	South Shetland Islands	49.8	0.75	18.68		9.04	0.17	5.85	11.7	2.46	0.58	0.22				100.13	0.88				284				42	42	50		118				18					16				1.8	24
KG-13	Machado et al. (2005b)	-62.17	-62.17	-58.9	-58.9	Fildes Peninsula	South Shetland Islands	52.64	0.71	20.64		7.96	0.14	4.25	10.39	1.84	0.4	0.12				99.2	0.11				151				16.6	27.5						1.02				2		7.2		0.19		0.6	13
KG-14	Machado et al. (2005b)	-62.17	-62.17	-58.9	-58.9	Fildes Peninsula	South Shetland Islands	52.14	0.85	17.96		10.05	0.18	3.73	7.79	3.58	0.67	0.15				99.13	2.03				174				16.38	27	68	0.2	159	3.09	1.64	1	24	2.64		2	0.59	7.69		0.27		1.54	11.67
KG-15	Machado et al. (2005b)	-62.17	-62.17	-58.9	-58.9	Fildes Peninsula	South Shetland Islands	50.5	0.84	19.7		10.28	0.17	4.33	9.78	3.14	0.48	0.13				100.02	0.67				218				15.12	28.5	43	0.1	150	2.5	1.24	0.99	25	2.24		1	0.49	7.03		0.21		1.57	10.07
KG-2	Machado et al. (2005b)	-62.17	-62.17	-58.9	-58.9	Fildes Peninsula	South Shetland Islands	53.22	0.88	17.18		8.22	0.14	4.68	8.35	3.18	1.03	0.14				99.64	2.62				204				21.98	28	123	0.5	64	2.8	1.5	1	23	2.94		2.5	0.55	10.24		0.27		4	13.98
KG-3	Machado et al. (2005b)	-62.17	-62.17	-58.9	-58.9	Fildes Peninsula	South Shetland Islands	57.16	0.96	17.34		8.03	0.29	3.13	7.15	4.3	0.81	0.27				99.91	0.47				349				37	40	15		94				19					15				5.4	21
KG-4	Machado et al. (2005b)	-62.17	-62.17	-58.9	-58.9	Fildes Peninsula	South Shetland Islands	60.92	0.97	16.81		6.58	0.16	2.85	5.25	3.46	1.02	0.31				99.14	0.81				464				32.82	14.5						1.6				3		16.04		0.37		6	21
KG-5	Machado et al. (2005b)	-62.17	-62.17	-58.9	-58.9	Fildes Peninsula	South Shetland Islands	52.03	1.06	18.73		9.2	0.2	3.91	8.1	3.58	1.34	0.26				99.67	1.26				354				41	29	39		143				22.5					17				5.7	24
KG-6	Machado et al. (2005b)	-62.17	-62.17	-58.9	-58.9	Fildes Peninsula	South Shetland Islands	50.98	0.78	19.05		9.06	0.15	5.08	10.73	2.9	0.3	0.16				99.99	0.8				171				25	43	34		137				19					8				1.1	12
KG-7	Machado et al. (2005b)	-62.17	-62.17	-58.9	-58.9	Fildes Peninsula	South Shetland Islands	52.3	0.84	18.85		9.03	0.11	4.75	7.76	3.89	0.92	0.19				99.59	0.95				295				28	34	73		137				22					12				3.5	21
KG-8	Machado et al. (2005b)	-62.17	-62.17	-58.9	-58.9	Fildes Peninsula	South Shetland Islands	55.39	0.7	19.19		8.81	0.16	2.9	7.34	4.06	0.92	0.22				100.05	0.36				242				30	31			81				21					12				1.1	17
KG-9A	Machado et al. (2005b)	-62.17	-62.17	-58.9	-58.9	Fildes Peninsula	South Shetland Islands	54.89	0.78	18.57		7.99	0.15	3.72	8.49	3.51	0.8	0.2				100.2	1.1				292				29	44	50		104				19					10				3.4	18
KG-9B	Machado et al. (2005b)	-62.17	-62.17	-58.9	-58.9	Fildes Peninsula	South Shetland Islands	54.16	0.78	19.08		8.03	0.2	3.7	8.48	3.14	0.91	0.21				99.98	1.29				280				35	31	50		101				21.5					14				4.5	17
LI-1	Machado et al. (2005b)	-62.58	-62.83	-60	-60.5	Byers Peninsula	South Shetland Islands	55.46	1.35	15.27		11.02	0.19	3.59	7.24	3.99	1.05	0.27				100.65	1.22				180				22	20	10		78	5.19	2.98	1.36		4.23		3	1.09	8		0.46		8	18
LI-10	Machado et al. (2005b)	-62.58	-62.83	-60	-60.5	Byers Peninsula	South Shetland Islands	60.9	0.8	16.77		6.49	0.19	2.46	5.45	4.31	1.04	0.27				99.56	0.88				227				29.4	29	20	0.5	10	4.2	2.8	1.49	16	4.6		3.5	0.9	13.1		0.45		2	17.7
LI-12A	Machado et al. (2005b)	-62.58	-62.83	-60	-60.5	Byers Peninsula	South Shetland Islands	54	1.57	16		10.1	0.21	2.6	7	4.4	0.68	0.6				99.76	2.6				308				41.7	40	20	7	10	6.9	4.2	2.21	20	7.5		4	1.4	17.8		0.6		3	27.4
LI-12B	Machado et al. (2005b)	-62.58	-62.83	-60	-60.5	Byers Peninsula	South Shetland Islands	50.54	1.1	17.03		9.57	0.18	8.01	9.65	2.88	0.19	0.23				100.25	0.87				87				23	62	366		35				16					8				2.6	16
LI-13	Machado et al. (2005b)	-62.58	-62.83	-60	-60.5	Byers Peninsula	South Shetland Islands	49.6	1.31	17.3		11.6	0.18	4.1	9.3	3.9	0.33	0.28				99.7	1.8				126				17.3	22	20	1	33	3.5	2	1.28	17	3.7		2	0.7	7.2		0.29		0	12.3
LI-14	Machado et al. (2005b)	-62.58	-62.83	-60	-60.5	Byers Peninsula	South Shetland Islands	56.73	0.74	17.42		7.55	0.2	3.08	6.27	4.15	1.03	0.24				99.36	1.95				145				25.5	16	20	0.5	12	3.5	2.2	1.32	14	3.9		2.5	0.7	11.2		0.35		1	15.9
LI-15	Machado et al. (2005b)	-62.58	-62.83	-60	-60.5	Byers Peninsula	South Shetland Islands	57.96	1.31	15.07		9.46	0.19	2.36	6.42	3.72	0.66	0.39				99.69	2.15				329				40.8	34	20	4.5	10	6.1	3.6	1.83	19	6.6		4.5	1.3	18.5		0.55		3	25.7
LI-2	Machado et al. (2005b)	-62.58	-62.83	-60	-60.5	Byers Peninsula	South Shetland Islands	48.4	0.91	18.29		9.24	0.16	7.59	11.51	2.37	0.42	0.18				100.24	1.17				295				10.7	49	115	0.5	57	1.8	1	0.87	15	2.1		1	0.4	4.5		0.13		0	7.6
LI-3	Machado et al. (2005b)	-62.58	-62.83	-60	-60.5	Byers Peninsula	South Shetland Islands	50.7	1.18	15.9		11.4	0.16	5.2	9.4	3.7	0.81	0.19				99.64	1				109				16.7	43	57	0.5	50	3.6	2.3	1.17	17	3.5		2	0.7	7.2		0.34		2	11.2
LI-4	Machado et al. (2005b)	-62.58	-62.83	-60	-60.5	Byers Peninsula	South Shetland Islands	50.4	0.97	16		10.3	0.14	6.2	11.2	3.1	0.26	0.16				100.13	1.4				77				12.8	52	123	0.5	79	3	1.8	0.98	16	2.8		2	0.6	5.4		0.26		1	8.9
LI-5	Machado et al. (2005b)	-62.58	-62.83	-60	-60.5	Byers Peninsula	South Shetland Islands	53.07	0.7	16.93		9.23	0.17	6.45	10.3	2.66	0.5	0.08				100.31	0.22				91				9.9	42	158	0.5	48	2.5	1.7	0.71	14	2.2		2	0.5	4.3		0.25		1	6.9
LI-6	Machado et al. (2005b)	-62.58	-62.83	-60	-60.5	Byers Peninsula	South Shetland Islands	49.5	1.42	15.9		12.8	0.18	4.2	9.3	3.6	0.62	0.21				100.03	2.3				75				15.3	60	27	0.5	140	4.6	3	1.43	21	4.3		2	1	6.3		0.44		0	11.7
LI-6	Machado et al. (2005b)	-62.58	-62.83	-60	-60.5	Byers Peninsula	South Shetland Islands	53.88	1.02	19.63		8.34	0.13	2.79	8.8	3.97	0.96	0.13				102.01	2.36				176				25	22	10		38	4.72	2.65	1.26		3.98		3	0.96	10		0.4		5	16
LI-7	Machado et al. (2005b)	-62.58	-62.83	-60	-60.5	Byers Peninsula	South Shetland Islands	53.6	1.63	15.9		11.3	0.17	3.09	7.5	4.1	1.35	0.44				100.88	1.8				245				40.2	23	20	0.5	45	5.8	3.7	1.85	18	6.1		4	1.2	17.6		0.52		3	25.3
LI-8	Machado et al. (2005b)	-62.58	-62.83	-60	-60.5	Byers Peninsula	South Shetland Islands	48.41	1.11	20.51		9.55	0.14	4.73	12.29	2.47	0.28	0.17				101.2	1.54				71				11	29	26		48	2.35	1.18	0.79		2.23		1	0.48	4		0.19		6	9
LI-9	Machado et al. (2005b)	-62.58	-62.83	-60	-60.5	Byers Peninsula	South Shetland Islands	60.98	0.8	16.69		6.43	0.19	2.42	5.44	4.24	1.03	0.26				99.49	1.01				204				26.8	24	227	0.5	10	4	2.4	1.33	13	4		3	0.8	12		0.4		3	16.2
RO-1	Machado et al. (2005b)	-62.35	-62.35	-59.6	-59.6	Coppermine Peninsula	South Shetland Islands	49.13	0.95	17.64		9.38	0.16	7.76	9.65	3.17	0.68	0.26				99.93	1.15				302				25.8	38	339		73			1.22	19			2.5		11.9		0.21		1.7	15
RO-2	Machado et al. (2005b)	-62.35	-62.35	-59.6	-59.6	Coppermine Peninsula	South Shetland Islands	48.09	0.97	16.93		9.5	0.14	8.86	10.03	2.66	0.58	0.35				99.74	1.63				327				30.4	41	455		108			1.3	18			2		13.9		0.21		2	18.3
RO-3	Machado et al. (2005b)	-62.35	-62.35	-59.6	-59.6	Coppermine Peninsula	South Shetland Islands	49.21	0.91	18.2		9.56	0.16	7.47	10.31	2.58	0.28	0.14				100.11	1.29				132				11.9	37	328		80			0.83	18			1		5.1		0.2		1.1	8.28
RO-4	Machado et al. (2005b)	-62.35	-62.35	-59.6	-59.6	Coppermine Peninsula	South Shetland Islands	49.4	0.79	18.3		8.9	0.14	7.33	10.54	2.64	0.3	0.13				99.88	1.41				126				11	34	281		80			0.79	17.5			1		4.9		0.21		1.6	6.24
RO-5	Machado et al. (2005b)	-62.35	-62.35	-59.6	-59.6	Coppermine Peninsula	South Shetland Islands	49.31	0.89	17.5		9.6	0.17	8	10.82	2.51	0.21	0.15				100.24	1.08				122				15	47	329		72				18.5					3				0.7	9
1	Smellie (1983)	-62.58	-62.83	-60	-60.5	Byers Peninsula	South Shetland Islands	48.3	1.07	15.5	2.36	7.85	0.2	9.6	10.5	2.5	0.24	0.22				98.34					71				16		256											4				3
2	Smellie (1983)	-62.58	-62.83	-60	-60.5	Byers Peninsula	South Shetland Islands	78	0.11	12.4	0.06	0.14	0.01	0.2	0.3	2.26	5.48	0.01				98.97					665				35													19				9
3	Smellie (1983)	-62.35	-62.35	-59.6	-59.6	Coppermine Peninsula	South Shetland Islands	49.8	0.67	17.1	2.46	6.14		9.8	11.39	2.24	0.34	0.12				100.06					157				16		360						20
4	Smellie (1983)	-62.05	-62.05	-58.4	-58.4	Fildes Peninsula	South Shetland Islands	50.7	0.87	19.9	2.74	6.85	0.17	3.9	11.57	3.38	0.32	0.12				100.52					149				17								24
5	Smellie (1983)	-62.05	-62.05	-58.4	-58.4	Potter Peninsula, Fildes Formation	South Shetland Islands	53.1	0.97	17.2	2.46	6.15	0.16	5.7	8	3.36	1	0.22				98.32					333				20		20						21					16
6	Smellie (1983)	-62.05	-62.05	-58.4	-58.4	Point Hennequin, Vieville Glacier Formation	South Shetland Islands	67.5	0.64	16.2	0.74	1.86	0.17	0.7	2.11	5.12	3.81	0.14				98.99					860				75		3						19					48				9
7	Smellie (1983)	-62.05	-62.05	-58.4	-58.4	Cinder spur	South Shetland Islands	53.7	0.86	24	0.82	2.74	0.13	1.8	10.35	4.16	0.66	0.2				99.42					246				21		19						24					10				1
8	Smellie (1983)	-62.58	-62.83	-60	-60.5	Half Moon Island	South Shetland Islands	48.2	0.39	18.7	2.08	5.19	0.13	8.7	13.9	8.7	0.2	0.04				106.23					62						150						21
9	Smellie (1983)	-62.05	-62.05	-58.4	-58.4	Wegger Peak	South Shetland Islands	54.1	0.75	17.3	2.32	5.8	0.14	6.4	8.39	3.3	1.41	0.17				100.08					262				33		20						24					19
10	Smellie (1983)	-62.05	-62.05	-58.4	-58.4	Noel Hill	South Shetland Islands	58.2	0.77	16.9	2.24	5.61	0.21	4.1	7.72	3.33	2.18	0.21				101.47					407				52								25					29				3
11	Smellie (1983)	-63.2	-63.2	-62	-62	Cape Wallace	South Shetland Islands	64	0.54	15.2	1.62	4.05	0.12	1.9	4.44	4.12	1.82	0.12				97.93					319				37								19					19				5
12	Smellie (1983)	-63.2	-63.2	-62	-62	north of Cape Hooker	South Shetland Islands	71.4	0.39	14.4	0.86	2.15	0.09	1.1	2.4	4.6	2.52	0.05				99.96					318				34								15					18
D.3759.1	Smellie (1987)	-64.2	-64.2	-57.75	-57.75	James Ross Island	Larsen Rift	48.1	1.72	15.95	0.38	10	0.15	8.88	8.26	3.37	1.08	0.5				99.2	0.81				146				47		260											17				25
D.4053.9	Smellie (1987)	-64.2	-64.2	-57.75	-57.75	James Ross Island	Larsen Rift	48.2	2.38	17.62	1.71	8.04	0.16	4.9	8.58	4.37	1.85	0.7				98.88	0.37				208				59		34											30				44
D.4085.7	Smellie (1987)	-64.2	-65.05	-57.75	-57.75	James Ross Island	Larsen Rift	51	3.37	14.51	7.88	3.92	0.17	3.09	6.74	4.85	2.65	0.92				99.42	0.32				284				92		20											45				58
15452	Smellie et al. (1984)	-62.58	-62.83	-60	-60.5	Chester Cone, Byers Peninsula	South Shetland Islands	57	0.78	16.2	1.96	4.89	0.21	5.4	6.03	4	1.16	0.24				97.87					206				23		12											10				6
15454	Smellie et al. (1984)	-62.58	-62.83	-60	-60.5	Byers Peninsula	South Shetland Islands	78	0.11	12.4	0.06	0.14	0.01	0.2	0.27	2.26	5.48	0.01				98.94					665				35													19				9
15455	Smellie et al. (1984)	-62.58	-62.83	-60	-60.5	Byers Peninsula	South Shetland Islands	76.8	0.12	12.9	0.28	0.71	0.02	0.3	0.56	3.62	3.83	0.01				99.15					586				32													40				8
15461	Smellie et al. (1984)	-62.58	-62.83	-60	-60.5	Byers Peninsula	South Shetland Islands	51.4	1.38	16.1	2.68	8.94	0.23	4.9	9.81	3.28	0.24	0.23				99.19					150				26		27											6				3
16131	Smellie et al. (1984)	-62.05	-62.05	-58.4	-58.4	Martins Head	South Shetland Islands	57.2	0.59	18.2	1.71	4.28	0.17	4.2	7.06	4.36	0.94	0.26				98.97					408				31		20						25					13				1
16135	Smellie et al. (1984)	-62.05	-62.05	-58.4	-58.4	Martins Head	South Shetland Islands	52.7	0.73	18.2	1.96	6.54	0.18	4	9.24	3.69	0.82	0.23				98.29					259				26		46						26					11				4
16136	Smellie et al. (1984)	-62.05	-62.05	-58.4	-58.4	Martins Head	South Shetland Islands	49.8	0.81	18.1	1.93	6.44	0.21	5.9	10.27	3.33	0.58	0.14				97.51					177				21		57						25					7				1
16137	Smellie et al. (1984)	-62.05	-62.05	-58.4	-58.4	Martins Head	South Shetland Islands	51.5	0.75	17.7	2	6.65	0.19	5.2	9.53	3.71	0.8	0.22				98.25					234				25		43						24					12				3
16138	Smellie et al. (1984)	-62.05	-62.05	-58.4	-58.4	Martins Head	South Shetland Islands	50.2	0.75	16.5	2	6.66	0.37	5.3	11.36	3.37	0.64	0.24				97.39					215				25		212						23					13				3
16144	Smellie et al. (1984)	-62.05	-62.05	-58.4	-60	Cinder Spur	South Shetland Islands	54.1	0.85	18	1.58	5.27	0.16	5.4	7.84	3.7	1.02	0.14				98.06					325				19		28						26					8
16145	Smellie et al. (1984)	-62.05	-62.5	-58.4	-58.4	Cinder Spur	South Shetland Islands	52.6	0.82	17.7	1.52	5.06	0.14	5.7	9.66	3.42	0.95	0.14				97.71					214				20		43						25					9				1
16147	Smellie et al. (1984)	-62.05	-62.05	-58.4	-58.4	Cinder Spur	South Shetland Islands	51.4	0.87	19.8	1.71	5.69	0.14	4.1	9.9	3.74	0.81	0.2				98.36					223				26		23						28					11
16148	Smellie et al. (1984)	-62.05	-62.5	-58.4	-60	Cinder Spur	South Shetland Islands	53.7	0.86	24	0.82	2.74	0.13	1.8	10.35	4.16	0.66	0.2				99.42					246				21		19						24					10				1
16153	Smellie et al. (1984)	-62.05	-62.05	-58.4	-58.4	Cinder Spur	South Shetland Islands	50.8	0.78	22	1.48	4.94	0.31	4.4	7.96	4.91	0.88	0.24				98.7					421				22		27						28					9				1
16572	Smellie et al. (1984)	-62.58	-62.83	-60	-60.5	Chester Cone, Byers Peninsula	South Shetland Islands	62.1	0.55	16.3	1.58	3.94	0.26	3.6	6.45	3.38	0.89	0.22				99.27					218				35		11						15					13				4
G.13.1	Smellie et al. (1984)	-62.05	-62.05	-58.4	-58.4	Ternyck Needle	South Shetland Islands	55.4	0.7	18.7	2.15	5.39	0.13	4.9	8.92	3.82	1.44	0.14				101.69					258				27		60						26					12				3
G.14.2	Smellie et al. (1984)	-62.05	-62.05	-58.4	-58.4	Precious Peaks, Hennequin Formation	South Shetland Islands	55.1	0.83	15.9	2.24	5.6	0.13	6.2	7.09	3.1	2.28	0.2				98.67					407				47		40						24					21				5
G.23.6	Smellie et al. (1984)	-62.05	-62.05	-58.4	-58.4	Wegger Peak	South Shetland Islands	53.5	0.74	16.5	2.42	6.05	0.16	6.9	7.93	3.37	1.42	0.2				99.19					265				32		20						25					11
G.25.4	Smellie et al. (1984)	-62.05	-62.05	-58.4	-58.4	Rose Peak	South Shetland Islands	58.6	0.66	17.4	1.85	4.64	0.1	5	6.42	4.53	1.99	0.19				101.38					356				40		40						25					16				4
G.26.1	Smellie et al. (1984)	-62.05	-62.05	-58.4	-58.4	False Round Point, Hennequin Formation	South Shetland Islands	56	0.74	16.1	1.98	4.95	0.1	4.9	8.1	2.81	1.19	0.17				97.04																	24
G.28.1	Smellie et al. (1984)	-62.05	-62.05	-58.4	-58.4	Esther Nunatak, Hennequin Formation	South Shetland Islands	57.2	0.73	16.2	1.97	4.92	0.21	6.5	7.04	3.71	1.75	0.15				100.38																	22
G.29.1	Smellie et al. (1984)	-62.05	-62.05	-58.4	-58.4	Brimstone Peak, Hennequin Formation	South Shetland Islands	57.2	0.68	17.1	1.85	4.63	0.09	5.4	7.59	4.23	1.56	0.21				100.54																	25
G.30.3	Smellie et al. (1984)	-62.05	-62.05	-58.4	-58.4	North Foreland, Hennequin Formation	South Shetland Islands	54.8	0.66	17.1	2.04	5.1	0.16	8.1	3.91	3.79	0.21	0.19				96.06																	26
G.30.7	Smellie et al. (1984)	-62.05	-62.05	-58.4	-58.4	North Foreland, Hennequin Formation	South Shetland Islands	58.6	0.64	17.7	1.75	4.37	0.11	4.8	6.39	4.53	1.69	0.2				100.78																	24
G.490.1	Smellie et al. (1984)	-62.05	-62.05	-58.4	-58.4	Rose Peak	South Shetland Islands	57.3	0.79	16.6	2.08	5.2	0.14	6.1	6.89	3.92	1.75	0.25				101.02					425												22
P.1114.1	Smellie et al. (1984)	-62.05	-62.05	-58.4	-58.4	Suffield Point, Fildes Peninsula, Fildes Formation	South Shetland Islands	55.9	0.81	18.9	2.28	5.71	0.15	3.9	8	3.74	0.87	0.16				100.42					319				32		30						22					16
P.1125.1	Smellie et al. (1984)	-62.05	-62.05	-58.4	-58.4	Northern Fildes Peninsula, Fildes Formation	South Shetland Islands	55.2	1.35	16.2	2.87	7.18	0.21	3.4	7.47	4.48	0.79	0.25				99.4					293				41								23					15
P.1129.1	Smellie et al. (1984)	-62.05	-62.5	-58.4	-59	northern Fildes Peninsula, Fildes Formation	South Shetland Islands	50.2	0.53	19.2	2.26	8.66	0.13	6.7	12.06	2.58	0.56	0.08				102.96					129				16		90						22					11
P.1136.1	Smellie et al. (1984)	-62.05	-62.05	-58.4	-58.4	Jasper Point, Fildes Peninsula, Fildes Formation	South Shetland Islands	62.2	0.86	16.3	1.68	4.2	0.17	1.1	5.14	4.95	1.36	0.29				98.25					450				53								21					25				8
P.1147.3	Smellie et al. (1984)	-62.05	-62.05	-58.4	-58.4	Northern Fildes Peninsula, Fildes Formation	South Shetland Islands	49.6	0.5	19.6	2.33	5.84	0.14	7.4	12.22	2.04	0.38	0.08				100.13					122				20		40						19
P.1149.1	Smellie et al. (1984)	-62.05	-62.05	-58.4	-58.4	Northern Fildes Peninsula, Fildes Formation	South Shetland Islands	57.9	0.92	15.9	2.26	5.64	0.19	3.2	7.32	4.21	0.5	0.14				98.18					268				28								25
P.1162.5	Smellie et al. (1984)	-62.05	-62.05	-58.4	-58.4	Northern Fildes Peninsula, Fildes Formation	South Shetland Islands	50.7	0.87	19.9	2.74	6.85	0.17	3.9	11.57	3.38	0.32	0.12				100.52					149				17								24
P.1166.7	Smellie et al. (1984)	-62.05	-62.05	-58.4	-58.4	Northern Fildes Peninsula, Fildes Formation	South Shetland Islands	53.1	1.06	17.6	2.82	7.06	0.18	4.8	9.69	3.81	0.57	0.14				100.83					192				21		30						23
P.1177.1	Smellie et al. (1984)	-62.05	-62.5	-58.4	-59	Gemel Peaks, Fildes Peninsula, Fildes Formation	South Shetland Islands	51.8	0.78	18.3	2.66	6.66	0.18	5	9.46	3.14	0.93	0.13				99.04					162				17								22					8
P.1177.2	Smellie et al. (1984)	-62.05	-62.5	-58.4	-59	Gemel Peaks, Fildes Peninsula, Fildes Formation	South Shetland Islands	52.9	0.67	21.2	2.38	5.94	0.13	5.2	10.7	3.3	0.82	0.1				103.34					147				15		20						22					7
P.1181.3	Smellie et al. (1984)	-62.05	-62.5	-58.4	-58.4	Jasper Point, Fildes Peninsula, Fildes Formation	South Shetland Islands	62	0.85	16.2	1.61	4.02	0.15	1.2	5.54	3.92	1.38	0.28				97.15					540				47								22					24
P.1182.1	Smellie et al. (1984)	-62.05	-62.05	-58.4	-58.4	Northern Fildes Peninsula, Fildes Formation	South Shetland Islands	63.7	0.92	15.4	1.56	3.9	0.2	1.4	3.61	5.37	2.04	0.24				98.34					492				58								23					27				4
P.1183.2	Smellie et al. (1984)	-62.05	-62.05	-58.4	-58.4	Northern Fildes Peninsula, Fildes Formation	South Shetland Islands	64.5	0.92	15.5	1.45	3.63	0.2	1.2	3.46	5.48	2.13	0.24				98.71					518				57								22					26
P.1187.4	Smellie et al. (1984)	-62.05	-62.05	-58.4	-58.4	Ezcurra Inlet, Fildes Formation	South Shetland Islands	56.9	0.78	17.7	2.22	5.54	0.16	5	7.5	3.36	1.64	0.18				100.98					274				48		20						24					25
P.1188.1	Smellie et al. (1984)	-62.05	-62.05	-58.4	-58.4	Precious Peaks, Hennequin Formation	South Shetland Islands	53.6	0.83	15.7	2.38	5.96	0.14	6.5	6.78	3.02	2.24	0.29				97.44					496				51		30						25					19
P.1189.1	Smellie et al. (1984)	-62.05	-62.05	-58.4	-58.4	Stenhouse Bluff	South Shetland Islands	54.7	0.79	15.7	2.15	5.39	0.13	5.3	8.43	2.71	2.15	0.23				97.68					374				44		30						23					20
P.1192.1	Smellie et al. (1984)	-62.05	-62.05	-58.4	-58.4	Wegger Peak	South Shetland Islands	54.9	0.8	16.8	2.29	5.72	0.14	5.8	7.29	3.46	1.74	0.24				99.18					323				43		10						23					20				5
P.1192.1	Smellie et al. (1984)	-62.05	-62.05	-58.4	-58.4	Crepin Point, Hennequin Formation	South Shetland Islands	52.6	0.79	16.9	2.49	6.22	0.18	6.9	9.27	2.55	0.5	0.19				98.59					273				35		30						25					12
P.1192.5	Smellie et al. (1984)	-62.05	-62.05	-58.4	-58.4	Wegger Peak	South Shetland Islands	54.1	0.75	17.3	2.32	5.8	0.14	6.4	8.39	3.3	1.41	0.17				100.08					262				33		20						24					19
P.1195.2	Smellie et al. (1984)	-62.5	-62.05	-59	-58.4	Duthoit Point, Fildes Formation	South Shetland Islands	54.1	1.71	15.5	2.99	7.47	0.18	5.2	8.23	3.58	0.88	0.24				100.08					268				27		20						20					17				6
P.1195.9	Smellie et al. (1984)	-62.5	-62.05	-59	-58.4	Duthoit Point, Fildes Formation	South Shetland Islands	50	1.09	15.3	2.71	6.77	0.18	8.7	8.54	3.03	0.35	0.17				96.84					204				20		150						19					17				5
P.1198.1	Smellie et al. (1984)	-62.5	-62.05	-59	-59	Stansbury Peninsula, Fildes Formation	South Shetland Islands	66.1	0.78	14.9	1.23	3.08	0.14	1	3.52	4.8	1.85	0.13				97.53					602				57								22					25				7
P.1198.5	Smellie et al. (1984)	-62.5	-62.05	-59	-58.4	Stansbury Peninsula, Fildes Formation	South Shetland Islands	51.7	0.8	16.2	2.39	5.98	0.15	8.3	9.79	3.04	0.51	0.14				99					154				19		30						25					7
P.1203.1	Smellie et al. (1984)	-62.5	-62.05	-59	-58.4	Stansbury Peninsula, Fildes Formation	South Shetland Islands	50.3	0.84	18.9	2.51	6.29	0.15	5.4	11.44	2.81	0.5	0.14				99.28					142				17		10						22					6				6
P.1205.1	Smellie et al. (1984)	-62.5	-62.5	-59	-59	Stansbury Peninsula, Fildes Formation	South Shetland Islands	49.3	0.47	20.1	2.29	5.72	0.11	6	13.22	2.29	0.61	0.08				100.19					109				15		20						20					11				4
P.1214.1	Smellie et al. (1984)	-62.5	-62.5	-59	-59	Harmony Point	South Shetland Islands	51.2	0.6	18.6	2.4	6.01	0.15	9.2	10.06	1.88	0.58	0.09				100.77					116				15		80						21
P.1215.1	Smellie et al. (1984)	-62.5	-62.5	-59	-59	Harmony Point	South Shetland Islands	67	0.73	14.5	1.29	3.24	0.17	1.4	3.56	3.19	1.88	0.18				97.14					344				27								18					9				5
P.1216.2	Smellie et al. (1984)	-62.5	-62.5	-59	-59	Harmony Point	South Shetland Islands	51.4	0.65	18.7	2.22	5.55	0.15	5.4	10.13	2.75	0.2	0.1				97.25					103				10								20
P.1219.1	Smellie et al. (1984)	-62.5	-62.5	-59	-59	Harmony Point	South Shetland Islands	49.7	0.66	17.4	2.38	5.96	0.14	8.2	12.03	2.15	0.4	0.11				99.13					161				16		120						21
P.1224.1	Smellie et al. (1984)	-62.5	-62.05	-59	-58.4	Rip Peninsula, Stansbury Peninsula, Fildes Formation	South Shetland Islands	51.1	0.53	19.2	2.22	5.56	0.14	6.4	11.2	2.97	0.87	0.08				100.27					151				15		50						21					11				5
P.1236.1	Smellie et al. (1984)	-62.05	-62.05	-58.4	-58.4	Three Brothers hill, Potter Peninsula, Fildes Formation	South Shetland Islands	55.7	1.31	18.1	2.63	6.57	0.17	3.8	7.99	3.85	1.36	0.29				101.77					328				46								21					27				4
P.1240.1	Smellie et al. (1984)	-62.05	-62.05	-58.4	-58.4	Three Brothers hill, Potter Peninsula, Fildes Formation	South Shetland Islands	54.3	1.02	21.2	2.28	5.7	0.17	3.4	9.35	4.13	0.82	0.22				102.59					240				23								24					15				5
P.1241.1	Smellie et al. (1984)	-62.05	-62.05	-58.4	-58.4	Three Brothers hill, Potter Peninsula, Fildes Formation	South Shetland Islands	50.5	0.83	18.2	2.67	6.66	0.14	6.7	11.78	2.5	0.26	0.13				100.37					138				19		160						22					17
P.1246.1	Smellie et al. (1984)	-62.05	-62.05	-58.4	-58.4	Anvil Crag, Fildes Formation	South Shetland Islands	52.6	0.84	20.6	2.46	6.14	0.15	4.6	9.67	3.4	0.91	0.22				101.59					238				33		20						25					15
P.1250.2	Smellie et al. (1984)	-62.58	-62.83	-60	-60.5	Half Moon Island	South Shetland Islands	55	1.1	16.3	2.62	6.56	0.19	5.5	8.09	3.56	0.92	0.28				100.12					266				31								23					15
P.1251.1	Smellie et al. (1984)	-62.58	-62.83	-60	-60.5	Half Moon Island	South Shetland Islands	56	1.26	15.2	2.74	6.84	0.2	4.8	7.6	3.57	1.12	0.26				99.59					311				31								23					17				3
P.1251.10	Smellie et al. (1984)	-62.58	-62.83	-60	-60.5	Half Moon Island	South Shetland Islands	58.2	1.12	17.2	2.37	5.92	0.17	4.3	7.03	4.41	0.88	0.22				101.82					347				24								24					9				4
P.1251.7	Smellie et al. (1984)	-62.58	-62.83	-60	-60.5	Half Moon Island	South Shetland Islands	57.2	1.2	15.2	2.55	6.37	0.19	4.3	6.4	4.18	1.27	0.3				99.16					376				34								21					24				5
P.1251.8	Smellie et al. (1984)	-62.58	-62.35	-60	-59.6	Half Moon Island	South Shetland Islands	69.2	0.43	15.3	1.16	2.9	0.12	0.4	2.07	6.21	2.41	0.13				100.33					544				44								24					25				8
P.1252.4	Smellie et al. (1984)	-62.58	-62.83	-60	-60.5	Half Moon Island	South Shetland Islands	48.2	0.39	18.7	2.08	5.19	0.13	8.7	13.9	2.19	0.2	0.04				99.72					62						150						21
P.1253.18	Smellie et al. (1984)	-62.58	-62.35	-60	-60	NE False Bay	South Shetland Islands	77.5	0.05	14.5	0.04	0.09	0	0.1	3.19	5.28	0.19	0.01				100.95					110				32								9					21
P.1253.5	Smellie et al. (1984)	-62.58	-62.833	-60	-60.5	NE False Bay	South Shetland Islands	53.2	0.97	16.9	2.49	6.23	0.16	6.2	9.7	3.14	0.72	0.17				99.88					184				28		80						20					10				3
P.1256.2	Smellie et al. (1984)	-62.58	-62.833	-60	-60.5	NE False Bay	South Shetland Islands	47.6	1.44	9	2.9	7.25	0.2	14.8	13.47	1.81	0.39	0.03				98.89					85				15		570						13					8
P.1259.2	Smellie et al. (1984)	-62.58	-62.833	-60	-60.5	NE False Bay	South Shetland Islands	61.1	0.59	16.3	1.49	3.73	0.11	2.6	6.19	3.97	1.53	0.15				97.76					307				32								23					15
P.1406.1	Smellie et al. (1984)	-62.05	-62.05	-58.4	-58.4	Ullmann Spur, Hennequin Formation	South Shetland Islands	54.7	0.81	18.9	2.18	5.45	0.14	4.1	7.27	2.58	2.42	0.24				98.79					391				45								22					26
P.1408.1	Smellie et al. (1984)	-62.05	-62.05	-58.4	-58.4	Ullmann Spur, Hennequin Formation	South Shetland Islands	50.5	0.91	19.2	2.1	5.24	0.18	4.9	8.4	3.61	0.6	0.32				95.96					390				49		30						20					28
P.1409.1	Smellie et al. (1984)	-62.05	-62.05	-58.4	-58.4	Ullmann Spur, Hennequin Formation	South Shetland Islands	56.8	0.86	17.8	2.27	5.67	0.14	5.2	4.98	3.33	3.19	0.18				100.42					559				46								23					27				4
P.1411.1	Smellie et al. (1984)	-62.05	-62.05	-58.4	-58.4	Ezcurra Inlet, Fildes Formation	South Shetland Islands	59	0.84	18.3	2.13	5.33	0.15	4.3	6.53	3.84	2.24	0.19				102.85					352				49								22					30
P.1415.1	Smellie et al. (1984)	-62.05	-62.05	-58.4	-58.4	Admiralen Peak, Hennequin Formation	South Shetland Islands	55.7	1.02	16.1	2.54	6.36	0.15	6.6	5.38	3.27	1.59	0.2				98.91					596				43		10						22					25				4
P.1416.1	Smellie et al. (1984)	-62.05	-62.05	-58.4	-58.4	Ezcurra Inlet, Fildes Formation	South Shetland Islands	48.9	0.96	15.8	2.71	6.78	0.25	9.3	9.78	2.61	0.24	0.23				97.56					149				25		62						29					14				3
P.1418.2	Smellie et al. (1984)	-62.5	-62.05	-59	-58.4	O'Cain Point, Fildes Formation	South Shetland Islands	66.2	1	14.7	1.6	4	0.18	0.7	3.81	5.36	1.63	0.27				99.45					479				59								22					34				5
P.1421.1	Smellie et al. (1984)	-62.5	-62.05	-59	-59	O'Cain Point, Fildes Formation	South Shetland Islands	66.2	1	14.7	1.58	3.95	0.2	0.7	4.27	5.11	1.15	0.26				99.12					436				56								22					35				7
P.1427.1	Smellie et al. (1984)	-62.05	-62.05	-58.4	-58.4	Barton Peninsula, Fildes Formation	South Shetland Islands	57.8	1.05	17.8	2.42	6.05	0.17	5.35	4.95	2.64	1.68	0.21				100.12					377				43		10						23					25
P.1430.1	Smellie et al. (1984)	-62.05	-62.05	-58.4	-58.4		South Shetland Islands	58.2	0.77	16.9	2.24	5.61	0.21	4.1	7.72	3.33	2.18	0.21				101.47					407				52								25					29				3
P.1431.1	Smellie et al. (1984)	-62.05	-62.05	-58.4	-58.4	Barton Peninsula, Fildes Formation	South Shetland Islands	55.9	0.78	16.2	2.38	5.95		7	9.47	2.5	0.42	0.18				100.78					140				27		40						24					17
P.1435.1	Smellie et al. (1984)	-62.05	-62.05	-58.4	-58.4	Barton Peninsula, Fildes Formation	South Shetland Islands	54.2	0.84	19.8	2.44	6.1	0.15	3.9	8.39	3.69	0.27	0.25				100.03					178				43		10						22					28				4
P.1440.1	Smellie et al. (1984)	-62.05	-62.05	-58.4	-58.4	Barton Peninsula, Fildes Formation	South Shetland Islands	47.8	0.61	20.3	2.46	6.16	0.15	7.6	10.52	2.85	0.43	0.09				98.97					155				11		40						22					14
P.1443.1	Smellie et al. (1984)	-62.05	-62.05	-58.4	-58.4	Barton Peninsula, Fildes Formation	South Shetland Islands	53.4	0.93	17.5	2.58	6.44	0.16	6.1	8.08	3.48	1.07	0.21				99.95					330				39		20						23					25
P.1452.2	Smellie et al. (1984)	-62.05	-62.05	-58.4	-58.4	Keller Peninsula, Hennequin Formation	South Shetland Islands	56.3	0.76	6.1	2.22	5.55	0.12	6.4	6.38	3.53	2.04	0.23				89.63					349				48		30						24					22				6
P.1454.1	Smellie et al. (1984)	-62.05	-62.05	-58.4	-58.4	Keller Peninsula, Hennequin Formation	South Shetland Islands	55.2	0.85	16.6	2.22	5.54	0.2	5.8	8.5	3.12	1.23	0.18				99.44					304				48		30						24					29				3
P.1458.2	Smellie et al. (1984)	-62.05	-62.05	-58.4	-58.4	Keller Peninsula, Hennequin Formation	South Shetland Islands	57.9	1.06	17	2.28	5.71	0.17	3.6	6.35	3.94	1.72	0.4				100.13					458				63								24					38				6
P.1458.3	Smellie et al. (1984)	-62.05	-62.05	-58.4	-58.4	Keller Peninsula, Hennequin Formation	South Shetland Islands	56.4	1.05	16	2.26	5.64	0.17	3.5	6.58	3.83	2.05	0.38				97.86					461				62								24					26				4
P.1463.1	Smellie et al. (1984)	-62.05	-62.05	-58.4	-58.4	Keller Peninsula, Hennequin Formation	South Shetland Islands	49.8	0.79	15.3	2.44	6.11	0.15	7.4	9.39	2.67	0.2	0.2				94.45					129				37		30						23					17
P.1464.2	Smellie et al. (1984)	-62.05	-62.05	-58.4	-58.4	Keller Peninsula, Hennequin Formation	South Shetland Islands	56.5	0.86	15.6	2.23	5.58	0.18	4.8	6.28	2.57	1.83	0.22				96.65					376				45								24					21
P.1465.1	Smellie et al. (1984)	-62.05	-62.05	-58.4	-58.4	Keller Peninsula, Hennequin Formation	South Shetland Islands	57.6	0.7	16.8	2.04	5.1	0.11	6	5.01	3.66	2.33	0.13				99.48					452				49		20						23					20
P.1472.7	Smellie et al. (1984)	-62.05	-62.5	-58.4	-59	Weaver Peninsula, Fildes Formation	South Shetland Islands	45.1	0.51	19.5	2.1	5.25	0.11	8.5	13.78	1.49	0.19	0.07				96.6					53				12		30						21					8
P.1473.2	Smellie et al. (1984)	-62.05	-62.5	-58.4	-59	Weaver Peninsula, Fildes Formation	South Shetland Islands	53.6	0.69	18.3	2.35	5.88	0.15	5.7	8.37	2.96	1.33	0.16				99.49					294				35		10						23					23
P.1473.4	Smellie et al. (1984)	-62.05	-62.05	-58.4	-58.4	Weaver Peninsula, Fildes Formation	South Shetland Islands	50.9	0.72	19.7	2.29	5.73	0.14	7.1	10.49	2.82	0.53	0.12				100.54					154				18		21						25					12
P.1473.5	Smellie et al. (1984)	-62.05	-62.5	-58.4	-59	Marian Cove	South Shetland Islands	50	0.55	23.4	1.93	4.82	0.09	5	12.7	2.23	0.49	0.1				101.31					126				12		20						24					13
P.1475.7	Smellie et al. (1984)	-62.05	-62.05	-58.4	-58.4	Weaver Peninsula, Fildes Formation	South Shetland Islands	55.9	1.18	15.9	2.67	6.68	0.18	4.1	6.65	3.06	1.62	0.41				98.35					439				65								22					39				5
P.1480.1	Smellie et al. (1984)	-62.05	-62.05	-58.4	-58.4	Weaver Peninsula, Fildes Formation	South Shetland Islands	54.9	0.51	17.6	2.4	6	0.18	5.76	8.23	3.07	0.64	0.13				99.42					206				18								25					14				3
P.1480.2	Smellie et al. (1984)	-62.05	-62.5	-58.4	-58.4	Weaver Peninsula, Fildes Formation	South Shetland Islands	48.5	0.59	19.9	2.27	5.68	0.14	5.9	11.99	1.81	0.99	0.07				97.84					175				13		20						20					12
P.1481.1	Smellie et al. (1984)	-62.05	-62.05	-58.4	-58.4	Weaver Peninsula, Fildes Formation	South Shetland Islands	47.3	0.76	16.3	2.56	6.4	0.12	9.78	12.32	1.37	0.45	0.1				97.46					177				20		20						21					22				4
P.1484.1	Smellie et al. (1984)	-62.35	-62.35	-59.6	-59.6	Coppermine Peninsula, Coopermine Formation	South Shetland Islands	52.1	0.76	17.5	2.36	5.9	0.17	7.5	11.31	2.65	1	0.15				101.4									31		200						18					24				4
P.1492.2	Smellie et al. (1984)	-62.35	-62.35	-59.6	-59.6	Coppermine Peninsula, Coopermine Formation	South Shetland Islands	50.9	0.75	16.9	2.46	6.16	0.15	8.3	12.06	2.3	0.21	0.02				100.21									15		290						18					13
P.1494.2	Smellie et al. (1984)	-62.35	-62.35	-59.6	-59.6	Coppermine Peninsula, Coopermine Formation	South Shetland Islands	51.8	1.07	17.6	2.6	6.51	0.16	8.3	10.55	2.56	0.71	0.34				102.2					233				32		210						21					24
P.15468	Smellie et al. (1984)	-62.58	-62.83	-60	-60.5	Negro Hill, Byers Peninsula	South Shetland Islands	49.9	1.04	16	2.4	8.01	0.2	6.8	11.79	2.68	0.21	0.15				99.18					68				15		124											6
P.1603.1	Smellie et al. (1984)	-62.35	-62.05	-59.6	-60	Catharina Point, Coopermine Formation	South Shetland Islands	53.4	0.88	18.4	2.38	5.94	0.14	6.4	9.37	3.38	0.94	0.22				101.45					240				17		140						25					10				4
P.1607.1	Smellie et al. (1984)	-62.35	-62.35	-59.6	-59.6	Coppermine Peninsula, Coopermine Formation	South Shetland Islands	50.8	0.88	14.4	2.56	6.41	0.16	12.2	9.05	2.73	0.49	0.37				100.05					206				27		210						21					23				3
P.1613.1	Smellie et al. (1984)	-62.35	-62.05	-59.6	-58.4	Fort William, Coopermine Formation	South Shetland Islands	51.1	0.8	16.9	2.57	6.42	0.16	9.6	10.43	2.93	0.87	0.23				102.01					308				28		350						19					19				3
P.215.1	Smellie et al. (1984)	-63.2	-63.2	-62	-62	Cape Hooker	South Shetland Islands	71.4	0.39	14.4	0.86	2.15	0.09	1.1	2.4	4.6	2.52	0.05				99.96					318				34								15					18
P.215.3	Smellie et al. (1984)	-62.58	-62.83	-60	-60.5	Half Moon Island	South Shetland Islands	54.8	0.69	16	2.32	5.81	0.19	6.2	8.68	2.96	0.74	0.11				98.5					105				23		70						19					10
P.219.2	Smellie et al. (1984)	-63.2	-63.2	-62	-62		South Shetland Islands	77.1	0.16	13.5	0.29	0.72	0.04	0.2	0.45	4.24	4.85	0.04				101.59					407				43								14					22				6
P.232.1	Smellie et al. (1984)	-62.05	-62.05	-58.4	-58.4	Potter Peninsula, Fildes Formation	South Shetland Islands	50.6	0.82	20.1	2.45	6.13	0.16	4.6	10.1	3.2	0.66	0.11				98.93					209				15		10						22					11				4
P.232.6	Smellie et al. (1984)	-62.05	-62.05	-58.4	-58.4	Potter Peninsula, Fildes Formation	South Shetland Islands	49.9	1	18.2	2.5	6.25	0.26	5.6	10.75	3.39	0.31	0.22				98.38					205				31		30						23					16				4
P.317.12	Smellie et al. (1984)	-62.05	-62.05	-58.4	-58.4	Pottinger Point, Hennequin Formation	South Shetland Islands	51.7	0.81	16.4	2.54	6.35	0.15	5	6.85	2.09	2.51	0.16				94.56					343				33		10						22					17				7
P.317.2	Smellie et al. (1984)	-62.05	-62.05	-58.4	-58.4	Pottinger Point, Hennequin Formation	South Shetland Islands	54.1	0.75	17.4	2.21	5.53	0.13	4.8	8.88	2.76	1.78	0.22				98.56					309				40		20						24					19
P.318.2	Smellie et al. (1984)	-62.05	-62.05	-58.4	-58.4	Barton Peninsula, Fildes Formation	South Shetland Islands	56.7	0.77	17	2.22	5.54	0.14	5.36	6.89	3.75	2.03	0.22				100.62					378				42		10						23					21				4
P.321.2	Smellie et al. (1984)	-62.05	-62.05	-58.4	-58.4	Barton Peninsula, Fildes Formation	South Shetland Islands	51.3	1.66	13.9	3.31	8.27	0.22	5.8	8.63	3.18	0.21	0.29				96.77					152				43								24					19				9
P.328.2	Smellie et al. (1984)	-62.05	-62.05	-58.4	-58.4	Barton Peninsula, Fildes Formation	South Shetland Islands	51.9	1.58	14.8	3.17	7.93	0.2	5.5	8.2	2.79	1.3	0.3				97.67					373				31								25					17				11
P.363.1	Smellie et al. (1984)	-62.05	-62.05	-58.4	-58.4	Keller Peninsula, Hennequin Formation	South Shetland Islands	53.2	0.94	18.5	2.27	5.67	0.15	3.4	9.95	3.69	0.34	0.25				98.36					294				43								23					18				6
P.363.3	Smellie et al. (1984)	-62.05	-62.05	-58.4	-58.4	Keller Peninsula, Hennequin Formation	South Shetland Islands	53.2	0.88	15.9	2.29	5.73	0.14	5.3	8.13	3.54	0.92	0.18				96.21					406				58		40						27					24				10
P.404.3	Smellie et al. (1984)	-63.2	-63.2	-62	-62	Cape Hooker	South Shetland Islands	60.4	0.74	14.8	1.71	4.27	0.11	2.1	5.34	4.26	1.78	0.18				95.69					310				25		10						20					9				3
P.405.6	Smellie et al. (1984)	-63.2	-63.2	-62	-62		South Shetland Islands	54.9	1.03	15.3	2.72	6.8	0.2	5.9	7.55	2.91	1.02	0.11				98.44					154				16		20						24
P.407.3	Smellie et al. (1984)	-63.2	-63.2	-62	-62	Cape Wallace	South Shetland Islands	75.1	0.13	13.6	0.46	1.16	0.04	0.3	0.73	3.56	5.6	0.03				100.71					421				37								14					23				3
P.407.4	Smellie et al. (1984)	-63.2	-63.2	-62	-62	Cape Wallace	South Shetland Islands	64	0.54	15.2	1.62	4.05	0.12	1.9	4.44	4.12	1.82	0.12				97.93					319				37								19					19				5
P.411.3	Smellie et al. (1984)					President Head	South Shetland Islands	58.4	1.02	17.2	2.31	5.76	0.13	3.4	7.72	3.74	0.89	0.14				100.71					312				32		10						21					15				4
P.417.2	Smellie et al. (1984)					President Head	South Shetland Islands	68.5	0.58	15.3	1.43	3.57	0.09	1.9	4.32	4.05	0.96	0.11				100.81					382				39								17					26				4
P.419.1	Smellie et al. (1984)	-62.58	-62.833	-60	-60.5	east of Brunow Bay	South Shetland Islands	54.9	0.84	16.2	2.33	5.84	0.1	5.8	8.44	4.2	0.42	0.16				99.23					132				25								23					11
P.419.2	Smellie et al. (1984)	-62.58	-62.833	-60	-60.5	east of Brunow Bay	South Shetland Islands	52.8	0.96	17.4	2.47	6.17	0.15	5.2	8.37	4.66	0.82	0.23				99.23					258				34								25					13				5
P.419.3	Smellie et al. (1984)	-62.58	-62.833	-60	-60.5	east of Brunow Bay	South Shetland Islands	44.7	0.98	15.6	3.27	8.18	0.18	12.2	14.61	0.95	0.11	0.01				100.79					30				10		50						17					7
P.419.4	Smellie et al. (1984)	-62.58	-62.5	-60	-59.6	east of Brunow Bay	South Shetland Islands	67.7	0.39	16.4	0.84	2.09	0.02	0.8	2.22	5.14	3.67	0.09				99.36					661				34								21					23				4
P.422.3	Smellie et al. (1984)	-62.58	-62.833	-60	-60.5	near Renier Point	South Shetland Islands	51.2	1.11	18.5	2.42	6.05	0.15	5	10.83	3.36	0.65	0.63				99.9					217				30		20						22					12
P.424.1	Smellie et al. (1984)	-62.58	-62.83	-60	-60.5	Renier Point	South Shetland Islands	49	1.74	14.5	4.23	10.58	0.16	7.6	5.12	5.2	0.14	0.19				98.46					100				12		60						24
P.424.3	Smellie et al. (1984)	-62.58	-62.83	-60	-60.5	Renier Point	South Shetland Islands	46.2	1.25	18.9	3.15	7.87	0.12	6.7	9.01	2.67	0.15	0.13				96.15					118				9		30						28
P.431.3	Smellie et al. (1984)	-62.5	-62.5	-60	-60	Ephraim bluff	South Shetland Islands	53.8	0.77	16.1	2.58	6.45	0.22	7.5	10.84	2.74	0.24	0.13				101.37					65				14		80						21
P.433.5	Smellie et al. (1984)	-62.05	-62.05	-58.4	-58.4	fort Point	South Shetland Islands	59.7	0.9	16.7	2.13	5.31	0.15	4	6.2	3.7	2.38	0.21				101.38					392				50								21					27				4
P.440.1	Smellie et al. (1984)	-62.05	-62.05	-58.4	-58.4	Dufayel Island, Hennequin Formation	South Shetland Islands	55.7	1.18	14.9	2.66	6.66	0.15	5.4	4.66	3.4	3.16	0.26				98.13					384				43								26					20				3
P.443.16	Smellie et al. (1984)	-62.05	-62.05	-58.4	-58.4	Point Thomas, Hennequin Formation	South Shetland Islands	58	0.91	17.7	2.28	5.71	0.15	3.4	7.25	3.61	1.26	0.22				100.49					266				56		10						24					26				4
P.443.5	Smellie et al. (1984)	-62.05	-62.05	-58.4	-58.4	Point Thomas, Hennequin Formation	South Shetland Islands	64.7	0.85	15.1	1.55	3.86	0.14	0.9	3.96	4.52	2.6	0.23				98.41					543				69								21					37				5
P.443.5	Smellie et al. (1984)	-62.05	-62.05	-58.4	-58.4	Jardine Peak, Hennequin Formation	South Shetland Islands	58.5	0.79	17.5	2.06	5.15	0.11	6.4	7.69	3.85	1.13	0.13				103.31					278				21		120						20					18
P.444.10	Smellie et al. (1984)	-62.05	-62.05	-58.4	-58.4	Point Thomas, Hennequin Formation	South Shetland Islands	54.2	0.77	18.7	2.46	6.16	0.15	5.5	8.7	3.54	1.2	0.16				101.54					229				30		20						26					13
P.466.1	Smellie et al. (1984)	-62.58	-62.83	-60	-60.5	Hannah Point	South Shetland Islands	53.7	1.34	15.5	3.02	7.55	0.22	4.7	8.82	3.15	0.75	0.12				98.87					158				19		30						24
P.476.1	Smellie et al. (1984)	-62.58	-62.83	-60	-60.5	Hannah Point	South Shetland Islands	56	1.44	15.4	2.74	6.86	0.22	3.4	8.79	3.34	1.21	0.26				99.66					236				33		20						20					12				6
P.495.1	Smellie et al. (1984)	-62.35	-62.35	-59.6	-59.6	Edwards Point	South Shetland Islands	53.5	0.88	16.8	2.51	6.28	0.17	6	8.11	3.32	0.72	0.08				98.37					158				12		20						18
P.51.1	Smellie et al. (1984)	-62.58	-62	-60	-60.5	Gleaner Heights	South Shetland Islands	50.3	1.08	18.1	2.55	6.38	0.15	5	11.27	4.15	0.56	0.17				99.71					175				8		110						24					9				3
P.535.2	Smellie et al. (1984)	-62.05	-62.05	-58.4	-58.4		South Shetland Islands	63.1	0.58	16.5	1.4	3.5	0.11	2.5	4.95	4.2	2.72	0.16				99.72					400				46								19					25
P.535.3	Smellie et al. (1984)	-62.05	-62.05	-58.4	-58.4		South Shetland Islands	61.7	0.57	15.3	1.29	3.22	0.13	2.9	4.6	4	2.5	0.19				96.4					436				44								21					25
P.535.4	Smellie et al. (1984)	-62.05	-62.05	-58.4	-58.4	Barton Peninsula, Fildes Formation	South Shetland Islands	57.4	0.87	17.9	2.29	5.73	0.15	6.2	8.39	3.01	1.1	0.18				103.22					244				36								23					22				5
P.54.1	Smellie et al. (1984)	-62.5	-62.5	-60	-60	Mount Plymouth	South Shetland Islands	48.4	1.26	17.1	2.74	6.84	0.16	8.2	11.45	3.96	0.42	0.18				100.71					124				14		470						21					12				3
P.547.2	Smellie et al. (1984)	-62.05	-62.05	-58.4	-58.4	north of Sphinx Hill, Hennequin Formation	South Shetland Islands	56.7	1	20.1	2.15	5.37	0.15	3.4	7.28	4.36	1.78	0.32				102.61					437				59								23					34
P.55.1	Smellie et al. (1984)	-62.5	-62.5	-60	-60	Mount Plymouth	South Shetland Islands	48.2	1.31	15.5	2.81	7.02	0.16	10.2	10.79	3.62	0.49	0.19				100.29					143				20		700						19					14				4
P.662.1	Smellie et al. (1984)	-62.05	-62.05	-58.4	-58.4	Barton Peninsula, Fildes Formation	South Shetland Islands	52.4	0.74	15.7	2.23	5.57	0.15	6.7	7.51	2.68	1.44	0.2				95.32																	24
P.663.1	Smellie et al. (1984)	-62.05	-62.05	-58.4	-58.4	Barton Peninsula, Fildes Formation	South Shetland Islands	50.8	1.36	14.7	2.86	7.15	0.23	5.8	8.94	3	0.18	0.31				95.33					131				47		17						27					15				3
P.669.1	Smellie et al. (1984)	-62.05	-62.05	-58.4	-58.4	Barton Peninsula, Fildes Formation	South Shetland Islands	51.6	1.67	13.9	3.25	8.13	0.21	5.8	8.73	3.15	0.2	0.29				96.93					166				40								25					13				5
P.674.1	Smellie et al. (1984)	-62.05	-62.05	-58.4	-58.4	Barton Peninsula, Fildes Formation	South Shetland Islands	53.8	0.76	15.8	2.38	5.96	0.15	6	8.78	2.38	0.99	0.17				97.17					323				37		10						22					13				3
P.676.1	Smellie et al. (1984)	-62.05	-62.05	-58.4	-58.4		South Shetland Islands	61.7	0.58	16.5	1.52	3.79	0.14	4	5.43	4.23	2.28	0.16				100.33					447				46		24						17					20				4
P.679.1	Smellie et al. (1984)	-62.05	-62.05	-58.4	-58.4		South Shetland Islands	49.1	1.09	21.13	2.4	8	0.19	7.43	5.27	2.82	2.14	0.16				99.73					637				52		29						20					22				4
P.679.1	Smellie et al. (1984)	-62.05	-62.05	-58.4	-58.4	Barton Peninsula, Fildes Formation	South Shetland Islands	48.7	1.17	21.1	2.71	6.78	0.17	7.1	4.56	2.77	2.77	0.15				97.98					686				49		20						32					17
P.680.1	Smellie et al. (1984)	-62.05	-62.05	-58.4	-58.4		South Shetland Islands	60	0.59	16	1.84	4.59	0.16	5.6	5.58	3.82	1.59	0.19				99.96					334				36		45											16				5
P.681.1	Smellie et al. (1984)	-62.05	-62.05	-58.4	-58.4		South Shetland Islands	62.1	0.6	16.2	1.48	3.69	0.14	3.5	4.76	4.17	2.69	0.19				99.52					497				51		21						17					21				5
P.681.3	Smellie et al. (1984)	-62.05	-62.05	-58.4	-58.4		South Shetland Islands	61.2	0.65	15.9	1.46	3.65	0.12	3	5.12	4.05	2.59	0.19				97.93					440				44								23					19				4
P.681.3	Smellie et al. (1984)	-62.05	-62.05	-58.4	-58.4		South Shetland Islands	61.4	0.66	16	1.55	3.88	0.15	4	5.24	3.93	2.23	0.2				99.24					452				47		21						16					21				5
P.682.1	Smellie et al. (1984)	-62.05	-62.05	-58.4	-58.4		South Shetland Islands	63.2	0.58	16.1	1.44	3.59	0.14	3.2	4.94	3.91	2.68	0.15				99.93					466				46		19						16					20				5
P.683.4	Smellie et al. (1984)	-62.05	-62.05	-58.4	-58.4	Barton Peninsula, Fildes Formation	South Shetland Islands	47.5	0.71	16.9	2.51	6.29	0.21	8.5	9.9	3.02	0.53	0.11				96.18					145				15		30						24
P.685.4	Smellie et al. (1984)	-62.05	-62.05	-58.4	-58.4	Three Brothers Hill, Potter Peninsula, Fildes Formation	South Shetland Islands	56.5	0.77	17.8	2.15	5.39	0.13	4.3	6.9	3.65	2.05	0.18				99.82					354				51		20						22					20				4
P.693.1	Smellie et al. (1984)	-62.05	-62.05	-58.4	-58.4	Potter Peninsula, Fildes Formation	South Shetland Islands	51	1.03	17.6	2.56	6.41	0.18	6.4	9.62	3.13	0.47	0.25				98.65					314				17		50						24					13				5
P.694.2	Smellie et al. (1984)	-62.05	-62.05	-58.4	-58.4	Potter Peninsula, Fildes Formation	South Shetland Islands	51.1	1.15	15.5	2.86	7.16	0.2	7.1	8.27	2.93	0.75	0.22				97.24					197				21		20						22					13				5
P.696.1	Smellie et al. (1984)	-62.05	-62.05	-58.4	-58.4	Potter Peninsula, Fildes Formation	South Shetland Islands	53.5	0.63	16.1	2.2	5.49	0.14	6.6	9.31	2.48	0.36	0.17				96.98					173				35		20						23					14
P.696.2	Smellie et al. (1984)	-62.05	-62.05	-58.4	-58.4	Potter Peninsula,, Fildes Formation	South Shetland Islands	55.2	0.61	17.2	2.15	5.38	0.13	6.2	7.92	3.04	1.15	0.18				99.16					294				22		20						24					15
P.697.2	Smellie et al. (1984)	-62.05	-62.05	-58.4	-58.4	Potter Peninsula, Fildes Formation	South Shetland Islands	53.1	0.97	17.2	2.46	6.15	0.16	5.7	8	3.36	1	0.22				98.32					333				20		20						21					16
P.751.1	Smellie et al. (1984)	-62.05	-62.05	-58.4	-58.4	Potter Peninsula, Fildes Formation	South Shetland Islands	49.4	1.01	18	2.62	6.54	0.2	5.5	11.29	2.91	0.2	0.18				97.85					134				18		20						22					13				5
P.754.2	Smellie et al. (1984)	-62.05	-62.05	-58.4	-58.4	Potter Peninsula, Fildes Formation	South Shetland Islands	53.1	1.37	16.4	2.76	6.9	0.18	3.8	8.98	3.6	0.38	0.22				97.69					242				17								23					18				3
P.757.2	Smellie et al. (1984)	-62.05	-62.05	-58.4	-58.4	Potter Peninsula, Fildes Formation	South Shetland Islands	55.6	1.44	14.4	2.74	6.84	0.22	3.5	7.71	3.52	1.25	0.3				97.52					318				36								25					19				3
P.758.1	Smellie et al. (1984)	-62.05	-62.05	-58.4	-58.4	Potter Peninsula, Fildes Formation	South Shetland Islands	52.3	1.49	14.9	2.93	7.32	0.18	4	8.1	3.17	0.63	0.28				95.3					297				35								23					23				4
P.760.1	Smellie et al. (1984)	-62.05	-62.05	-58.4	-58.4	Potter Peninsula, Fildes Formation	South Shetland Islands	49.3	1.05	17.9	2.65	9.63	0.16	6.3	10.71	2.9	0.33	0.2				101.13					179				28		40						22					15
P.840.3	Smellie et al. (1984)	-62.35	-62.35	-59.6	-59.6	Coppermine Peninsula, Coopermine Formation	South Shetland Islands	49.8	0.67	17.1	2.46	6.14	0.14	9.8	11.39	2.24	0.34	0.12				100.2					157				16		360						20
P.841.12	Smellie et al. (1984)	-62.35	-62.35	-59.6	-59.6	Coppermine Peninsula, Coopermine Formation	South Shetland Islands	51.5	0.66	18.4	2.37	5.94	0.14	7.9	11.03	2.73	0.69	0.11				101.47					156				12		246						20
P.841.2	Smellie et al. (1984)	-62.35	-62.35	-59.6	-59.6	Coppermine Peninsula, Coopermine Formation	South Shetland Islands	47.9	0.86	13.9	2.67	6.68	0.15	11.7	9.66	2.03	0.63	0.26				96.44					265				23		360						22					8				4
P.841.6	Smellie et al. (1984)	-62.35	-62.35	-59.6	-59.6	Coppermine Peninsula, Coopermine Formation	South Shetland Islands	50.3	1.05	17.4	2.21	5.52	0.12	5.4	8.64	4.97	1.59	0.3				97.5					373				27		89						25					11				3
P.841.7	Smellie et al. (1984)	-62.35	-62.35	-59.6	-59.6	Coppermine Peninsula, Coopermine Formation	South Shetland Islands	47.5	0.75	14.1	2.57	6.43	0.15	12.2	9.93	2.76	0.52	0.2				97.11					240				20		360						21					7
P.841.9	Smellie et al. (1984)	-62.35	-62.35	-59.6	-59.6	Coppermine Peninsula, Coopermine Formation	South Shetland Islands	49.5	0.99	17.28	2.29	5.73	0.13	6.1	8.65	4.34	1.76	0.25				97.02					859				26		80						22					9
P.842.4	Smellie et al. (1984)	-62.5	-62.35	-60	-59.6	Coopermine Formation	South Shetland Islands	51.7	1.06	16.7	2.59	6.48	0.15	8.8	10.63	2.59	0.69	0.11				101.5					229				31		230						21					12
P.842.9	Smellie et al. (1984)	-62.35	-62.35	-59.6	-59.6	Coppermine Peninsula, Coopermine Formation	South Shetland Islands	50.3	1.1	16.5	2.57	6.43	0.17	8.9	10.48	2.56	0.54	0.48				100.03					224				33		200						21					12				4
P.843.1	Smellie et al. (1984)	-62.35	-62.5	-59.6	-59.6	The Triplets, Coopermine Formation	South Shetland Islands	49.2	0.91	15.5	2.64	6.59	0.16	10.2	10.08	2.42	0.33	0.14				98.17					120				15		291						23
P.901.3	Smellie et al. (1984)	-62.58	-62.83	-60	-60.5	Elephant Point	South Shetland Islands	55.6	1.6	14.55	3.19	7.98	0.21	3.6	7.44	3.45	0.87	0.24				98.73					206				35								21					18				11
P.903.4	Smellie et al. (1984)	-62.58	-62.83	-60	-60.5	Elephant Point	South Shetland Islands	52.1	2	15.2	3.65	9.12	0.23	4.4	8.28	3.41	0.51	0.23				99.13					153				28								21					16				4
P.904.1	Smellie et al. (1984)	-62.58	-62.83	-60	-60.5	Elephant Point	South Shetland Islands	50.6	1.83	15.5	3.56	8.91	0.23	4.7	8.97	2.23	0.71	0.19				97.43					140				19		20						22					18
P.905.2	Smellie et al. (1984)	-62.35	-62.35	-59.6	-59.6	Robert Point	South Shetland Islands	55	0.72	18.4	2.05	5.13		4.1	7.73	3.8	0.69	0.09				97.71					178				14								23					8				6
P.917.1	Smellie et al. (1984)	-62.35	-62.35	-59.6	-59.6	Edwards Point	South Shetland Islands	59.4	0.91	17.7	2.08	5.21	0.16	3.9	5.6	4.57	1.16	0.15				100.84					309				26								24					17
P.922.2	Smellie et al. (1984)	-62.5	-62.05	-60	-58.4	duff Point, Coopermine Formation	South Shetland Islands	49.6	0.89	17.7	2.57	6.42	0.14	6.5	10.73	2.76	0.76	0.2				98.27					226				21		90						23					15
P.926.7	Smellie et al. (1984)	-62.35	-62.05	-59.6	-58.4	Express Island, Coopermine Formation	South Shetland Islands	50.4	0.86	19.1	2.6	6.5	0.16	6.3	11.35	2.89	0.43	0.13				100.72					85				10		90						19					11				3
43	Smellie et al. (1996)	-62.62	-62.62	-60.23	-60.23	Mount Bowles	South Shetland Islands	53.84	1.29	17.09	9.72		0.19	3.59	8.73	3.54	0.32	0.23				100.2	1.66				143				28		31											7				4	14
44	Smellie et al. (1996)	-62.62	-62.62	-60.23	-60.23	Mount Bowles	South Shetland Islands	54.05	1.73	15.35	11.35		0.21	3.6	5.68	4.35	1.01	0.27				99.8	2.2				298				34		15											7				7	19
230	Smellie et al. (1996)	-62.65	-62.65	-60.25	-60.25	1.6 km SE of Burdick Peak	South Shetland Islands	46.64	0.99	16.21	10.31		0.17	11.42	10.7	2.92	0.34	0.18				99.5	-0.38				85				11		594											0				2	14
260	Smellie et al. (1996)	-62.56	-62.56	-60.13	-60.13	1 km S of Samuel Peak	South Shetland Islands	47.4	1.15	16.16	10.51		0.17	10.96	10.37	3.2	0.46	0.21				100.09	-0.5				126				27		443											1				6	27
262	Smellie et al. (1996)	-62.62	-62.62	-60.13	-60.13	5.5 km E of Mount Bowles	South Shetland Islands	53.13	1.27	16.04	10.93		0.18	4.89	5.92	4.67	0.49	0.21				99.87	2.14				218				21		92											4				4	24
278	Smellie et al. (1996)	-62.56	-62.56	-60.31	-60.31	Siddons Point	South Shetland Islands	50.42	0.97	17.86	9.68		0.16	6.74	10.74	2.56	0.5	0.16				100.19	0.4				186				13		126											1				3	17
407	Smellie et al. (1996)	-62.64	-62.64	-60.6	-60.6	Hannah Point (middle)	South Shetland Islands	51.76	1.39	15.92	11.43		0.2	4.63	7.59	3.64	1.59	0.26				99.97	1.56				272				35		43											10				6	16
434	Smellie et al. (1996)	-62.64	-62.64	-60.6	-60.6	Hannah Point (top)	South Shetland Islands	52.6	1.21	16.51	11.27		0.18	4.52	8.71	3.18	0.62	0.13				99.97	1.04				115				19		60											0				4	11
105E	Smellie et al. (1996)	-62.69	-62.69	-60.33	-60.33	0.6 km NE of Moores Peak, E Hurd Peninsula	South Shetland Islands	47.22	1.08	16.96	10.98		0.18	9	9.98	1.83	0.3	0.17				100.08	2.38				67				28		488											3				4	23
258A	Smellie et al. (1996)	-62.66	-62.66	-60.27	-60.27	Willan Nunatak Pluton	South Shetland Islands	59.75	0.59	18.04	6.22		0.12	3.06	6.68	3.77	1.29	0.13				100.03	0.38				336				27		19											1				3	14
258B	Smellie et al. (1996)	-62.66	-62.66	-60.27	-60.27	Willan Nunatak Pluton	South Shetland Islands	58.32	0.62	18.46	6.57		0.11	3.17	7.18	3.77	1.09	0.14				99.89	0.46				277				25		18											4				3	10
325C3	Smellie et al. (1996)	-62.49	-62.49	-60.75	-60.75	Cape Shirreff	South Shetland Islands	48.55	1.24	18.12	10.85		0.17	6.52	10.61	2.02	0.31	0.29				99.49	0.81				81				39		128											3				5	22
45D	Smellie et al. (1996)	-62.66	-62.66	-60.27	-60.27	0.9 km W of Willan Nunatak	South Shetland Islands	57.49	0.96	17.29	8.25		0.14	3.45	6.91	3.67	1.29	0.19				100.37	0.73				297				32		20											4				4	28
80A	Smellie et al. (1996)	-62.66	-62.66	-60.27	-60.27	0.9 km W of Willan Nunatak	South Shetland Islands	55.87	1.05	17.04	9.11		0.15	3.76	7.38	3.81	1.07	0.18				100.31	0.89				309				29		32											13				3	34
9	Tarney et al. (1977)	-62.58	-62.83	-60	-60.5	Byers Peninsula	South Shetland Islands	51.5	0.98	15.35	9.7		0.19	5.83	10.82	2.52	0.45	0.25				97.59					144				21		178											11				5
10	Tarney et al. (1977)	-62.58	-62.83	-60	-60.5		South Shetland Islands	51.41	0.73	16.47	10.72		0.23	6.64	9.8	3.24	0.51	0.15				99.9					183				21		81											8				3
11	Tarney et al. (1977)	-62.06	-62.06	-57.56	-57.56		South Shetland Islands	48.87	1.23	15.44	10.59		0.19	9.07	10.1	3.74	0.53	0.3				100.06					186				26		508						22					10				2
12	Tarney et al. (1977)	-62.03	-62.03	-56.45	-56.45		South Shetland Islands	53.94	0.65	18.54	7.29		0.13	5.19	9.73	3.59	0.56	0.06				99.68					110				10		68						20					3				1
P.640.1B	Weavers et al. (1979)	-62.03	-62.03	-56.45	-56.45		South Shetland Islands	52.88	0.64	17.68	7.43		0.13	6.14	10.3	3.54	0.47	0.06				99.27					70				10		130			2.02	1.25	0.65	19	1.9				2				1	5.47
P.640.3A	Weavers et al. (1979)	-62.03	-62.03	-56.45	-56.45		South Shetland Islands	54.06	0.75	19.04	7.51		0.13	4.39	9.33	3.86	0.57	0.06				99.7					84				9		40						22					2				1
P.642.2C	Weavers et al. (1979)	-62.03	-62.03	-56.45	-56.45		South Shetland Islands	54.72	0.6	18.83	6.87		0.13	5.04	9.85	3.49	0.57	0.07				100.17					80				8		67			2.28	1.48	0.61	21	2.16				3				1	6.12
P.642.4	Weavers et al. (1979)	-62.03	-62.03	-56.45	-56.45		South Shetland Islands	53.04	0.58	18.26	7.39		0.13	5.94	10.37	3.11	0.53	0.06				99.41					86				8		87						19					4				1
P.646.1	Weavers et al. (1979)	-62.03	-62.03	-56.45	-56.45		South Shetland Islands	53.96	0.64	18.17	7.38		0.13	5.1	9.5	3.61	0.67	0.07				99.23					101				8		59						20					3				1
P.721.3	Weavers et al. (1979)	-62.06	-62.06	-57.56	-57.56		South Shetland Islands	49.02	1.08	15.81	9.95		0.18	8.95	10.08	3.95	0.48	0.28				99.78					148				20		494			2.84	1.59	1.06	21	3.06				10				2	13.1
P.802.1	Weavers et al. (1979)	-62.06	-62.06	-57.56	-57.56		South Shetland Islands	49.25	1.22	15.34	10.39		0.18	8.84	10.46	3.7	0.47	0.26				100.11					132				19		447						22					7				4
P.807.2	Weavers et al. (1979)	-62.06	-62.06	-57.56	-57.56		South Shetland Islands	49.57	1.19	16.64	9.54		0.17	7.79	10.15	4.18	0.6	0.42				100.25					157				24		306			3.18	1.79	1.25	29	3.45				10				4	15.6
P.808.1	Weavers et al. (1979)	-62.06	-62.06	-57.56	-57.56		South Shetland Islands	49.3	1.22	16.58	9.62		0.18	7.74	10.03	4.13	0.58	0.32				99.7					146				22		307						25					9				4
P.810.4	Weavers et al. (1979)	-62.06	-62.06	-57.56	-57.56		South Shetland Islands	49.28	1.26	17.23	9.81		0.18	6.78	9.71	4.3	0.6	0.3				99.45					173				23		192						26					12				4
P.1957.7A	Willan & Kelley (1999)	-62.58	-62.833	-60	-60.5	Hurd Peninsula	South Shetland Islands	62.31	0.47	16.97	4.23		0.34	1.84	2.93	0.16	4.85	0.25				99.52	5.17				373				54.2	5.3	67	7.85	16			1.41	20			4.65		27.1		0.49		11	28.3
P.1967.2	Willan & Kelley (1999)	-62.58	-62.833	-60	-60.5		South Shetland Islands	45.42	0.91	17.83	9.78		0.15	9.13	7.85	3.06	1.24	0.18				100.3	4.75				292				12.8	37.1	448	1.69	54			0.85	16			1.4		5.9		0.19		1	8.9
P.1984.1	Willan & Kelley (1999)	-62.58	-62.833	-60	-60.5		South Shetland Islands	51.14	1.19	16.83	9.87		0.16	6.69	4.06	4.52	1.81	0.24				99.84	3.33				1079				21.4	30	224		39			1.25	14			2.52		9.3		0.34		1	14.4
P.2058.2	Willan & Kelley (1999)	-62.58	-62.833	-60	-60.5	Hurd Peninsula	South Shetland Islands	44.4	1.12	18.56	9.3		0.14	3.88	9.74	1.77	3.15	0.27				99.87	7.54				775				20.6	25.5	52	0.45	38			0.96	17			2.5		9.6		0.28		7	12.9
P.2060.5	Willan & Kelley (1999)	-62.58	-62.833	-60	-60.5	Johson Dock diorite stock	South Shetland Islands	54.54	1.1	17.53	9.48		0.17	3.96	7.49	3.1	1.21	0.28				100.5	1.64				323				52.3	20.3	20	0.95	31			1.66	19			6.19		24.6		0.49		7	28.8
P.2060.9	Willan & Kelley (1999)	-62.58	-62.833	-60	-60.5	Johnson Dock stock	South Shetland Islands	48.86	0.92	18.13	9.29		0.15	6.97	9.71	2.17	0.86	0.18				100.16	2.92				419				26.2	31.6	135		51			1.28	20			1.9		12.3		0.2		3	17.4
P.2374.3	Willan & Kelley (1999)	-62.58	-62.833	-60	-60.5	Barnard Point pluton	South Shetland Islands	61.7	0.44	17.42	4.67		0.09	2.66	5.42	4.49	1.71	0.15				100.12	1.37				549						18		66				20									3
P.2381.4	Willan & Kelley (1999)	-62.58	-62.833	-60	-60.5		South Shetland Islands	48.15	0.87	15.17	7.68		0.14	11.36	7.96	4.07	1.41	0.18				100.32	3.33				303				25.1	35.3	310	0.2	31			1.23	17			2.37		10.4		0.23		3	16.3
P.2400.4	Willan & Kelley (1999)	-62.58	-62.833	-60	-60.5	Moores Peak	South Shetland Islands	50.27	0.78	17.96	9.61		0.16	6.92	10.6	1.95	0.31	0.11				100.37	1.7				95				12.4	31	96	0.81	101			0.81	19			1.03		6.4		0.2		3	8.4
References Birkenmajer, K., Francalanci, L. and Peccerillo, A., 1991. Petrological and geochemical constraints on the genesis of Mesozoic–Cenozoic magmatism of King George Island, South Shetland Islands, Antarctica. Antarctic Science, 3(3): 293-308. http://dx.doi.org/10.1017/S0954102091000354 Birkenmajer, K., Narebski, W., Bakun-Czubarow, N. and Kalmus, M., 1985. Geochemistry and petrogenesis of …
+		N = normalized to chondrite composition (Sun and McDonough, 1989)
[truncated: 26 more columns]
